# Supplementary material for: MITF, TFEB, and TFE3 drive distinct adaptive gene expression programs and immune infiltration in melanoma
Source: Cell Rep. Author manuscript; Available in PMC 2026 Jan 23. (PMC12828906; doi:10.1016/j.celrep.2025.116499)
Supplement: 2 [file NIHMS2132725-supplement-2.xlsx]

## Sheet: ST1A
Column1	logFC	logCPM	F	PValue	FDR
ARX	6.12236	-0.212933	17.0941	0.000128999	0.000540821
ABLIM3	6.05544	0.446201	23.8049	8.13102e-06	4.54551e-05
URAHP	5.90565	-0.0189977	15.2246	0.000249561	0.00097314
MIR3671	5.82342	0.061331	20.3043	3.08876e-05	0.00015101
LOC100268168	5.64671	0.092994	17.1734	0.000107991	0.000459235
LINC01260	5.64628	0.0880816	14.1416	0.000385157	0.0014309
TNNC2	5.55101	-0.541218	13.2557	0.000591653	0.00209943
RAPGEF3	5.54893	-0.199193	13.8365	0.0004393	0.00160906
ALG1L9P	5.54833	-0.645752	12.2289	0.00094553	0.00317754
SLC17A6	5.44506	-0.549934	13.95	0.000512896	0.00185601
MYO15B	5.445	-0.212068	13.6702	0.000508263	0.00184023
YPEL1	5.40593	0.991425	39.1193	4.03132e-08	3.77531e-07
ELAVL2	5.33291	-0.338699	11.1168	0.00149033	0.00475885
CASC11	5.33219	-0.592641	10.242	0.00229272	0.00691445
CAPN12	5.21002	-0.360608	11.2006	0.00143498	0.00460276
SH2D3C	5.20947	-0.682756	10.2844	0.00224885	0.00680035
PARD3-AS1	5.20842	-0.412869	9.66175	0.00294689	0.00865006
SCIN	5.07813	-0.550338	8.15406	0.00607149	0.0162487
DICER1-AS1	5.07649	-0.421116	9.71917	0.0028294	0.00835233
TMEM9B-AS1	5.07534	-0.316636	11.1003	0.00152799	0.00486074
WDR93	5.07512	-0.260614	9.02692	0.00396412	0.0112289
LOC102724190	5.07475	0.0272864	10.4253	0.00207433	0.00633782
PDE4C	4.92815	-0.0725499	10.9431	0.0015866	0.00501651
CDH4	4.92807	-0.729502	8.4668	0.00529834	0.0144251
TCTEX1D4	4.92787	0.231822	8.15003	0.00589352	0.0158288
ABCC11	4.92719	-0.516849	9.74644	0.00287654	0.00847667
GLIS2-AS1	4.92718	-0.575796	9.21399	0.00363081	0.010409
FIGNL2	4.76636	-0.199871	8.70987	0.00455071	0.0126312
KIF25	4.76604	-0.627969	8.903	0.00425751	0.0119598
COL4A1	4.76454	-0.516698	8.33475	0.00544537	0.0147614
NYAP1	4.76428	-0.219996	8.05479	0.00617236	0.01646
RNASE6	4.58108	-0.414728	6.8315	0.0113743	0.02787
RAD21-AS1	4.58106	-0.593342	6.45996	0.0136178	0.0325417
STAP2	4.58064	-0.65504	7.49172	0.00864566	0.0220637
FLJ31104	4.5806	-0.70139	6.17723	0.015932	0.0372618
KCP	4.58053	-0.147175	6.42554	0.0138577	0.0330216
SH2D6	4.58019	-0.405714	7.41916	0.00849875	0.0217503
C19orf18	4.58017	-0.700992	7.25369	0.00930178	0.0234634
FRY-AS1	4.57973	-0.541398	7.16596	0.0100018	0.0249776
SLC38A8	4.57969	0.245796	7.93757	0.00653473	0.0172934
CIART	4.57929	0.533893	9.17431	0.00360826	0.010351
PTK2B	4.5531	1.74669	62.7383	5.22624e-11	9.07246e-10
ACTG1P17	4.47683	-0.205016	15.1252	0.000253198	0.000985889
ERVFRD-1	4.41542	0.587861	18.1656	7.48531e-05	0.000330257
LOC101928063	4.36842	-0.533723	7.08648	0.00993899	0.0248392
ANTXRL	4.36805	-0.710705	6.73766	0.0121131	0.0294031
FA2H	4.36753	0.118651	7.17261	0.00976967	0.0244567
N4BP2L1	4.36625	-0.88086	4.58755	0.0370632	0.075768
CFAP53	4.36619	-0.559287	5.8176	0.0192704	0.0437385
LIPE-AS1	4.36613	-0.645954	5.94188	0.0179635	0.041201
USP2-AS1	4.14345	0.381494	16.3528	0.000147077	0.000607118
ZNF674	4.11807	-0.492359	5.66643	0.0204654	0.0459876
STAT4	4.11807	-0.382612	5.62067	0.0210714	0.0471145
LMTK3	4.11802	-0.368333	6.00414	0.0171867	0.0397021
FUT8-AS1	4.11802	-0.317279	4.96161	0.0297848	0.0631021
ACSM3	4.11802	-0.227165	5.51672	0.0224991	0.0498288
CATSPER1	4.11801	0.146639	6.27406	0.0149681	0.0353067
CHGB	4.11766	0.150636	6.59326	0.0128184	0.030866
CCBE1	4.11752	-0.533486	4.75635	0.033378	0.0694096
ACRBP	4.11726	-0.797976	4.18367	0.0462738	0.091139
PADI3	4.11719	-0.421151	5.78264	0.0194932	0.0441701
DHX58	4.11718	-0.533672	4.31028	0.042624	0.0852352
LOC100147773	4.11711	-0.220416	5.08937	0.0278341	0.0595193
DNAH6	4.11711	-0.233776	5.5735	0.0217165	0.0483491
ANKRD18A	4.11698	-0.849635	4.10103	0.0481722	0.0941649
SLC9B1	4.10926	0.534539	31.4384	5.00512e-07	3.69455e-06
ALOX12B	4.06703	0.429479	17.2356	0.000105279	0.000448697
ITPR3	4.06587	0.42488	15.5839	0.000203142	0.00080749
ADAMTS13	4.05297	0.991679	38.9784	4.21427e-08	3.9195e-07
DEPTOR	4.04612	2.02414	72.8091	4.51778e-12	9.62109e-11
FAM86FP	4.01503	0.904209	25.1445	4.68349e-06	2.77055e-05
ZFP37	3.99485	-0.233	12.061	0.000958146	0.00321753
SLC25A34	3.98748	0.443158	11.8942	0.00101456	0.00338764
ZNF600	3.98715	-0.405836	11.1482	0.00149548	0.00477303
LOC100289495	3.96373	0.334403	19.2042	4.58714e-05	0.000214718
CPS1	3.90827	0.519028	16.2618	0.000157252	0.000644792
TEX14	3.88176	1.26772	40.2515	2.82926e-08	2.75451e-07
PERM1	3.85509	1.39249	44.0491	8.88458e-09	9.61029e-08
OGDHL	3.84075	1.26411	32.3859	3.94269e-07	2.96535e-06
KLLN	3.8179	-0.331662	4.41164	0.0401799	0.0811459
PTK6	3.81745	-0.316762	4.10222	0.0474068	0.0930049
FLJ21408	3.81696	-0.6286	3.42415	0.0701176	0.128517
LOC100128239	3.81695	-0.309879	5.07007	0.0282565	0.0603273
TMEM140	3.8165	-0.173444	4.73312	0.0335122	0.0696351
MXRA8	3.8165	-0.646671	4.13529	0.0470782	0.0924674
FRMD1	3.81644	-0.839103	4.04649	0.0494209	0.0962302
FREM1	3.8164	-0.303234	3.98348	0.0504649	0.0979247
LOC105372795	3.8161	-0.452075	4.15059	0.04601	0.0907253
LRCOL1	3.81594	-0.468978	4.04134	0.0490261	0.0956129
SMPX	3.81593	-0.54239	3.95903	0.0514792	0.099607
PKHD1	3.75592	0.572806	19.2672	4.47298e-05	0.000209809
MMP11	3.71767	0.512233	9.79454	0.00266179	0.00791283
TIPARP-AS1	3.71113	-0.153728	10.3032	0.00209939	0.00640196
OAS1	3.71095	0.0646274	10.3751	0.00203046	0.00622064
UGDH-AS1	3.71026	-0.367448	11.0207	0.0015315	0.00486734
NRXN2	3.69789	0.404516	16.2796	0.000156098	0.000640643
WISP2	3.638	0.266105	16.7059	0.00013086	0.000547763
ZNF554	3.63486	1.65883	49.4547	1.83709e-09	2.30241e-08
ZNF862	3.63006	0.792967	15.6784	0.000195196	0.00078044
KLHL30	3.60034	0.636023	30.8224	6.68557e-07	4.79369e-06
MATN1-AS1	3.59741	0.741713	23.2191	9.61993e-06	5.29253e-05
LOC101928837	3.51544	1.41395	35.9438	1.11339e-07	9.44564e-07
SNORA25	3.50137	0.0496356	6.26324	0.0149605	0.0353019
LINC00910	3.50103	0.104749	15.2514	0.00023388	0.000916478
RYR1	3.5007	-0.338471	7.92945	0.00662295	0.0174994
PLIN5	3.49388	-0.159859	8.79203	0.00428201	0.0120211
EPHX2	3.46302	1.44007	32.9846	3.22902e-07	2.47962e-06
WBSCR27	3.46103	0.776153	20.0786	3.24012e-05	0.000157499
NUDT7	3.44487	0.0826951	13.4099	0.000528635	0.00190278
C11orf65	3.43787	0.0718681	14.4409	0.000338755	0.00127449
CNGB3	3.43582	-0.73034	3.16603	0.0809875	0.144599
WNT11	3.43539	-0.849563	2.81515	0.0998278	0.171425
HSPB9	3.43533	-0.50828	2.88828	0.0949402	0.164642
DYSF	3.43533	-0.0777719	3.37063	0.0712938	0.13039
COLEC12	3.43527	-0.788651	2.71888	0.10539	0.179625
CD33	3.4348	-0.493118	3.59879	0.0631373	0.117881
UBXN10	3.43473	-0.673591	2.73555	0.103899	0.177493
F8	3.38031	-0.179644	7.28247	0.00901665	0.022838
ZNF837	3.37959	-0.267359	6.59329	0.0126459	0.0305104
TOX	3.3732	-0.00178456	7.69592	0.00729211	0.0190002
LINC01061	3.3725	-0.444275	7.7578	0.00713447	0.018647
ADAMTS18	3.37245	0.420059	9.44701	0.00313504	0.00913295
AHNAK2	3.34055	4.08537	90.9573	8.48756e-14	2.67546e-12
GAPDHS	3.32601	3.36684	95.7345	3.22836e-14	1.09691e-12
SULT4A1	3.289	0.481275	21.6131	2.05417e-05	0.00010447
OLFML2A	3.28656	2.37493	86.3808	2.98786e-13	8.52423e-12
LOC100131564	3.28528	4.60185	257.019	8.42988e-24	2.23524e-21
ZNF347	3.28369	-0.748326	8.90128	0.00420593	0.0118395
TPTE2P1	3.28041	0.941022	24.3689	6.24551e-06	3.58785e-05
CFAP43	3.25539	0.0837376	11.5379	0.00119168	0.00390765
SNORD13	3.25479	4.206	249.374	1.7999e-23	4.42546e-21
BCL11B	3.23802	-0.0669833	7.90151	0.00678102	0.0178647
ADAD2	3.23772	-0.575036	7.39009	0.00878265	0.0223542
TEX22	3.23724	-0.295098	6.12748	0.016039	0.0374486
FOXN4	3.23589	-0.79816	5.65869	0.0207799	0.0465782
NOXA1	3.21564	0.168525	11.7435	0.00108585	0.00359283
ZNF404	3.20738	0.345555	11.0298	0.00150189	0.00479011
MAPK8IP2	3.20275	-0.199641	6.99212	0.0104181	0.0258835
TBX1	3.20171	0.222219	9.44489	0.00321599	0.00934663
WWC2-AS2	3.19906	-0.316431	9.90884	0.00252299	0.00752833
TMEM254-AS1	3.19077	1.11875	23.5631	8.44806e-06	4.69943e-05
CCDC78	3.18537	0.346957	16.6826	0.000128204	0.000537748
PRR34	3.18172	0.811677	16.9394	0.000115257	0.000487782
NUDT9P1	3.18109	0.699572	18.8279	5.33454e-05	0.000245371
CCT6B	3.14737	1.00883	19.1821	4.62786e-05	0.000216324
OPRL1	3.14165	0.99937	20.0189	3.31753e-05	0.000160857
FLJ37035	3.12883	0.172646	8.47826	0.00497993	0.0136683
ARHGAP4	3.11726	1.58758	29.8708	8.59987e-07	6.03195e-06
ZNF607	3.11551	-0.484076	8.03643	0.00635327	0.0168726
HHIPL2	3.09916	-0.601911	5.09185	0.0276709	0.059264
BAIAP2L2	3.09915	-0.288326	5.96597	0.0174304	0.0401347
HIPK1-AS1	3.09807	-0.508789	6.5261	0.013169	0.0316257
MCF2L2	3.09312	0.0547446	5.51453	0.0221514	0.0491487
LOC101929295	3.09246	-0.267232	4.89079	0.030673	0.0646293
MST1	3.06072	1.15412	31.2936	5.25951e-07	3.86966e-06
C1QTNF6	3.03165	0.761445	11.5858	0.00116608	0.00383579
SNORA7B	3.03014	-0.375683	6.8692	0.0110016	0.027109
FAXDC2	3.01235	2.74709	65.3687	2.70538e-11	4.95729e-10
ADHFE1	2.99527	0.295595	10.5724	0.00185332	0.00575618
LOC100506476	2.99091	0.654781	12.5883	0.00074375	0.00256513
TMEM200B	2.94223	-0.19292	7.95462	0.00648067	0.0171671
RFX3-AS1	2.94086	-0.460316	6.85754	0.0112272	0.0275845
TCP11L2	2.93766	0.715728	12.438	0.000795223	0.00272274
PKD2L2	2.93621	-0.558404	4.53632	0.0375611	0.0766238
ALDH1A3	2.9349	-0.655163	4.69902	0.0345756	0.0714823
ALS2CL	2.93375	-0.103362	5.11331	0.0273578	0.0587423
BHMG1	2.93355	0.322367	7.14097	0.00960089	0.0240967
LEF1-AS1	2.92725	-0.00225441	5.68484	0.0201666	0.0454144
AATBC	2.92701	0.266651	6.4146	0.0139349	0.0331706
FAAH	2.92675	-0.042989	4.64683	0.0349764	0.0721503
LOC101929596	2.92576	0.299615	7.54387	0.00785987	0.0203035
BRWD1-AS1	2.91626	-0.701588	1.90968	0.172451	0.267959
ASIP	2.91624	-0.500103	2.09274	0.153172	0.244032
MAG	2.91576	-0.859263	2.35315	0.131287	0.215303
SLC13A3	2.91569	-0.436352	2.20784	0.142881	0.230379
ANKRD20A5P	2.91563	2.57036	66.1729	2.21823e-11	4.1092e-10
PNLIPRP3	2.91523	-0.128675	2.23063	0.141298	0.228289
LTF	2.9152	-0.593842	2.26308	0.138277	0.224453
HS6ST2	2.91519	-0.891932	2.14245	0.149485	0.239229
NMRK2	2.89481	0.887939	18.7668	5.89206e-05	0.000267377
LOC100288152	2.876	2.69515	81.7602	5.96821e-13	1.56895e-11
PTENP1	2.86581	-0.233955	10.0849	0.00232381	0.00699418
LOC100505942	2.86116	1.418	21.7585	1.68136e-05	8.72825e-05
PNCK	2.85929	0.120734	10.499	0.00191725	0.00591939
TRAPPC6A	2.83825	3.6707	114.325	9.76226e-16	4.71482e-14
N4BP2L2-IT2	2.83606	-0.253629	7.4758	0.00819478	0.021064
RAPGEF4	2.83589	1.78427	31.4991	4.90228e-07	3.62632e-06
RHCE	2.8295	-0.219566	6.48829	0.0133382	0.0319639
P2RX7	2.82614	6.40218	544.768	1.59376e-32	2.67742e-29
LINC01531	2.82518	2.16398	46.6594	4.10844e-09	4.74048e-08
KCNJ13	2.82264	0.400185	9.61969	0.00288979	0.00851014
FAM71F2	2.82166	-0.1593	6.81015	0.0113334	0.0277951
LOC100130370	2.81977	-0.21291	5.79867	0.0191086	0.0434295
RBKS	2.81488	1.31018	24.7113	5.49827e-06	3.20349e-05
DNAAF1	2.79414	0.167016	11.7995	0.00105879	0.00351622
BCDIN3D-AS1	2.78848	0.446243	10.3089	0.00209376	0.00638995
SLC25A27	2.77054	1.23964	24.6448	5.63585e-06	3.27238e-05
NTRK1	2.76077	0.0597226	11.3919	0.00127334	0.00414147
IFT140	2.75257	1.98867	51.2746	1.10005e-09	1.43868e-08
LINC00957	2.75049	1.43425	31.8845	4.29821e-07	3.21842e-06
CCDC169	2.749	-0.525788	4.69325	0.0346822	0.0716371
TNFRSF25	2.7487	0.237165	10.844	0.00166007	0.00522315
SLC12A5	2.74831	-0.0611999	3.84813	0.0544165	0.104246
BBC3	2.74357	6.96478	745.708	2.10831e-36	1.0371e-32
MST1L	2.74218	-0.295207	3.83246	0.0548955	0.104985
MAFA-AS1	2.74208	-0.444657	4.34878	0.0415741	0.0834629
ZNF165	2.74164	-0.267791	3.66007	0.0603237	0.113631
SPTBN4	2.74152	-0.484814	4.25466	0.0433126	0.0863378
LOC100996583	2.74131	0.281857	3.72321	0.0582122	0.110407
LINC00630	2.7413	-0.201059	4.40324	0.0399266	0.0807549
LOC101927124	2.74106	0.0382557	3.98634	0.0502392	0.0975427
TNS1	2.73914	1.17983	14.5533	0.000315162	0.00119712
LINC00853	2.73895	0.98188	11.3113	0.00132086	0.00427423
DMKN	2.73215	1.20759	18.307	6.58348e-05	0.000293823
PDGFB	2.73195	1.04263	21.1642	2.11684e-05	0.000107294
PTPN6	2.72417	-0.484551	6.1912	0.0157135	0.0367891
PLCL1	2.72398	0.109025	6.45398	0.0137515	0.0328149
PODN	2.71456	-0.127818	7.6117	0.00780569	0.020179
UBE2L6	2.71074	0.510462	6.30589	0.0146377	0.03463
BAIAP3	2.7097	-0.226671	7.30224	0.00885974	0.0224976
FBXO24	2.70792	-0.0252508	6.7622	0.0116107	0.0283517
LINC01410	2.70748	0.402371	7.77832	0.00700262	0.018352
SSC5D	2.68088	1.23896	19.1496	4.86784e-05	0.00022629
LINC00858	2.6438	0.429334	10.206	0.00219632	0.00666387
BMF	2.64345	3.12417	117.07	6.01148e-16	2.97778e-14
ADCK3	2.6424	4.69842	271.92	2.02271e-24	6.44731e-22
FRAT1	2.63395	2.47381	50.6834	1.29825e-09	1.67823e-08
DOC2A	2.63201	1.79417	28.5415	1.37167e-06	9.19639e-06
MYO1F	2.62612	0.489083	10.9132	0.00158431	0.00501277
PNPLA7	2.6225	-0.0732808	9.09005	0.0037136	0.0106104
ST7-AS1	2.62141	0.392248	7.9795	0.00634532	0.0168548
HHIPL1	2.62138	0.260109	7.21897	0.00930518	0.0234634
SYCP2	2.6205	0.48804	8.33913	0.00532662	0.0144939
LOC102724814	2.61552	0.450718	8.48493	0.00496391	0.0136382
LOC105747689	2.6151	-0.500045	7.59483	0.0077283	0.0200134
TBC1D8B	2.60868	0.232342	7.18033	0.00941417	0.0236984
FAM86HP	2.59648	1.06606	23.8033	7.7178e-06	4.33781e-05
ZNF582-AS1	2.59631	-0.353044	5.54798	0.0217678	0.0484367
SLC16A3	2.5944	0.0257021	6.71644	0.011882	0.0289201
FAHD2CP	2.59309	-0.405997	4.82158	0.0318329	0.0667303
SPOCD1	2.59293	0.834187	14.5753	0.000312186	0.00118887
TMEM198B	2.59214	3.87479	154.185	1.63825e-18	1.36753e-16
LOC100130691	2.58683	0.167292	4.30488	0.0421347	0.084463
NMRK1	2.58668	0.0334387	4.28925	0.042636	0.0852352
RSPH1	2.58666	-0.310052	5.02267	0.0285859	0.0608958
TTC39C-AS1	2.58605	-0.0725002	4.91129	0.0303381	0.0640534
PCP2	2.58598	0.115192	6.10631	0.0162144	0.0378048
APC2	2.57817	3.00618	54.9294	4.02824e-10	5.75834e-09
ZNF577	2.57532	2.93427	97.8692	2.11613e-14	7.35642e-13
SEMA6C	2.57066	1.32279	23.1765	9.7763e-06	5.36546e-05
SMIM1	2.56842	1.73413	31.2699	5.30242e-07	3.89699e-06
FBXO2	2.55374	2.33299	41.4227	1.97005e-08	1.98074e-07
TMEM151B	2.54139	1.86829	43.6187	1.01088e-08	1.07808e-07
AMT	2.54131	1.92294	36.9445	8.05362e-08	7.03093e-07
CPNE7	2.5375	-0.692574	3.05757	0.086005	0.151992
LOC101060091	2.53748	0.114462	3.70052	0.0589618	0.111523
LOC541472	2.53738	-0.739959	2.64919	0.109384	0.185108
MGAT4EP	2.53634	-0.673336	2.86123	0.096259	0.166587
FXYD1	2.53627	0.434889	4.33481	0.041449	0.0832549
TGM5	2.53118	-0.798109	2.96339	0.0915589	0.159989
ZNF541	2.5304	-0.0733184	3.31903	0.0734362	0.133442
LANCL3	2.52979	-0.460785	3.24203	0.0769384	0.13878
RBM26-AS1	2.52953	0.529354	13.8198	0.000432776	0.0015899
PLCD4	2.52952	-0.161111	2.86419	0.0955613	0.165613
TSC22D1-AS1	2.52821	-0.58445	3.43197	0.0690033	0.126974
MEGF6	2.52456	-0.019263	7.3177	0.00886063	0.0224976
MIR7851	2.51589	0.0279846	6.38405	0.0140652	0.0334218
SNORD3A	2.51005	1.36663	28.4725	1.4056e-06	9.38664e-06
IKZF2	2.50339	1.2233	21.1897	2.09598e-05	0.000106276
KCNH1	2.50254	1.96312	27.7965	1.78778e-06	1.16737e-05
ESPNL	2.49732	2.24826	42.0337	1.63383e-08	1.67762e-07
LRRC37A2	2.49399	-0.0726931	11.7201	0.0010974	0.0036275
CEBPB-AS1	2.49212	1.13971	16.3189	0.00014917	0.000614821
HTR2C	2.4908	0.525841	14.7645	0.000287853	0.00110429
LINC00176	2.48957	0.222532	7.51001	0.00799252	0.0206108
SCNN1D	2.47947	0.869501	8.3018	0.00542391	0.0147077
SLCO4A1-AS1	2.47838	4.43069	167.726	2.44351e-19	2.39447e-17
APOBEC3F	2.47585	1.43512	15.4205	0.000217685	0.000858739
AFAP1L2	2.46765	0.0277331	4.75607	0.0329743	0.0686969
PAEP	2.46251	0.46098	4.23612	0.0437563	0.0870939
KIAA1107	2.45947	1.19286	11.4535	0.00123819	0.00404444
ALPK3	2.45485	-0.460364	4.51569	0.0375536	0.07662
PLS3-AS1	2.45401	0.0207699	4.83567	0.0315931	0.0662994
HTR2B	2.45386	0.34243	4.41611	0.0400826	0.0809856
CPAMD8	2.45333	-0.40614	4.8616	0.0315567	0.0662449
TXLNB	2.45292	-0.253705	4.64994	0.0350473	0.0722586
LAMB2P1	2.45183	-0.682954	3.9136	0.0523175	0.100951
EPHB6	2.45133	-0.584375	4.41868	0.0398716	0.0806679
ANKRD31	2.44853	0.736336	12.5826	0.000745646	0.00257098
LAMTOR5-AS1	2.44849	0.72763	10.9079	0.00158817	0.00502029
CTSK	2.43979	0.367864	5.79225	0.0190709	0.0433583
AKNAD1	2.42853	-0.0494268	7.79646	0.0069405	0.0182069
KANK3	2.42673	-0.0418976	7.44982	0.00823415	0.0211492
LOC728673	2.42046	-0.21324	5.18717	0.0263091	0.0568789
RFTN2	2.41929	0.982605	16.0374	0.000167826	0.000682562
HERC6	2.41166	1.50275	19.0118	4.95476e-05	0.000229936
MGC16275	2.39022	2.41811	32.319	3.70864e-07	2.80649e-06
LYRM9	2.38572	2.20669	35.7304	1.19352e-07	1.00484e-06
CHGA	2.37464	1.04223	17.386	9.58707e-05	0.000412834
RGS9	2.37373	0.439694	16.4316	0.000142319	0.000589998
NDRG1	2.3686	3.97166	145.332	6.07243e-18	4.46291e-16
GGACT	2.35525	1.61986	26.2627	3.10837e-06	1.91066e-05
PIK3IP1	2.34745	1.73769	25.1832	4.61719e-06	2.73372e-05
ESPN	2.34041	1.56528	19.4097	4.22565e-05	0.000199942
SYNE1	2.33896	1.50987	19.9564	3.40065e-05	0.000164357
LOC101927391	2.33849	0.290479	6.51059	0.0131879	0.0316597
COL5A3	2.338	1.59254	26.8543	2.50812e-06	1.58344e-05
DDX60	2.33797	2.26368	32.6774	3.28541e-07	2.51436e-06
LOC101926935	2.33469	0.819227	9.77804	0.00268249	0.00796558
FMO4	2.33322	0.863459	6.25355	0.0150348	0.0354307
LRRN4CL	2.33174	3.43793	86.709	2.05796e-13	6.07638e-12
KRTAP7-1	2.33172	-0.225106	6.89964	0.0112803	0.0277051
FAM117A	2.33045	2.2738	54.0775	5.07616e-10	7.03329e-09
RAD9B	2.32856	-0.267102	4.40134	0.0401038	0.0810163
ZNF561-AS1	2.32815	0.836376	10.8341	0.00166756	0.00524427
ZNF296	2.32262	-0.468079	4.41546	0.039661	0.0802658
PLA2G6	2.31754	2.96088	61.4676	7.22042e-11	1.21596e-09
VPS37D	2.30875	0.982958	16.8525	0.000119477	0.000503642
FGD3	2.3064	0.0756493	3.82328	0.0550287	0.105166
RDH8	2.3053	0.0555638	3.9591	0.0510068	0.0988202
CREBRF	2.30455	5.42118	194.19	8.04617e-21	1.04623e-18
PALMD	2.30401	2.21979	29.2209	1.77318e-06	1.15951e-05
RUNDC3A	2.29868	0.859421	12.8444	0.000663922	0.00231969
UBA7	2.28809	-0.267761	3.01405	0.0874828	0.153963
RCAN3AS	2.28785	-0.475989	3.14174	0.0813572	0.145202
LINC00174	2.28237	1.81473	18.2598	6.71055e-05	0.000298804
LTBP2	2.28099	-0.19323	2.6895	0.106045	0.180429
RASGRP2	2.28041	-0.212967	2.70251	0.105566	0.179813
HAPLN4	2.28011	-0.274068	2.65436	0.108651	0.183983
TMIE	2.28007	-0.233338	3.21468	0.0783455	0.140793
CPNE6	2.27978	-0.673682	2.41574	0.125526	0.207543
LOC100996251	2.27956	-0.628235	2.07359	0.154869	0.246042
DIRAS3	2.27943	-0.25383	2.63061	0.109866	0.185854
PEX5L	2.27926	0.0155358	2.54785	0.115666	0.194231
CA12	2.279	-0.534121	2.20427	0.142832	0.230326
SNORD5	2.27891	-0.516771	2.29072	0.1352	0.220411
PFN4	2.27889	-0.46016	2.2287	0.140675	0.227407
H2AFY2	2.27873	-0.0678752	7.52549	0.00814109	0.0209619
HFM1	2.27818	0.177966	10.8663	0.00161881	0.00510997
PAXIP1-AS2	2.27025	0.851199	9.3459	0.00328867	0.00953939
B3GALT2	2.26556	0.193213	13.2282	0.000560537	0.00200356
TRERF1	2.26068	1.487	19.3532	4.32204e-05	0.000203648
NEB	2.26021	1.08396	16.8171	0.000121245	0.000510619
GUCY1B2	2.25932	1.02863	11.7976	0.00105969	0.00351832
KIF1A	2.25199	2.61068	62.1299	6.09838e-11	1.04258e-09
ZFHX2	2.24657	0.982384	15.6677	0.000196077	0.000782861
STAG3	2.24302	0.25576	9.23435	0.00346732	0.00998479
LOC100130705	2.24225	-0.180088	4.52758	0.0373119	0.0762304
TP53INP1	2.24098	0.0781151	7.1294	0.00965653	0.0242094
CSF1	2.24056	0.216502	6.04345	0.016843	0.0390483
KIAA1407	2.24039	1.80277	27.4431	2.02888e-06	1.30713e-05
FAM86B3P	2.24017	1.5871	19.004	4.9703e-05	0.000230104
ELFN2	2.23037	-0.233395	5.67427	0.020742	0.0465163
TFAP2A-AS1	2.22335	4.2574	172.93	1.21159e-19	1.27011e-17
LOC100506860	2.21766	0.402285	4.7694	0.0327387	0.0682898
ZMYND12	2.21649	0.00406622	5.10383	0.0274956	0.0589915
SCARA3	2.21468	0.330329	9.31315	0.00337908	0.00976395
LOC101928118	2.21287	0.693423	10.1174	0.00228882	0.00690733
DGAT2	2.21248	2.10506	28.5916	1.34758e-06	9.05282e-06
ELFN1	2.21197	0.532653	12.7819	0.000710582	0.00246833
PADI1	2.20901	0.19242	5.20638	0.0262999	0.0568682
TPTE2P6	2.20726	0.79561	12.1306	0.000912322	0.00308279
CARF	2.20689	1.90437	27.3766	2.07792e-06	1.33681e-05
AACSP1	2.20165	1.2054	20.4831	2.76287e-05	0.000136558
MAL	2.2005	-0.0915268	5.2474	0.0254857	0.0553542
HMCN1	2.1976	3.88265	105.349	5.03272e-15	1.99582e-13
BEND5	2.197	1.16862	15.3526	0.000230017	0.00090317
MN1	2.19561	0.663105	11.0395	0.00149524	0.00477303
ZNF493	2.19019	0.948279	16.3203	0.000149087	0.000614667
PLCE1-AS1	2.18526	2.12281	27.0441	2.342e-06	1.48829e-05
LOC101930071	2.18305	0.982745	13.2611	0.000552499	0.00197762
ZNF606	2.17833	0.626366	12.0719	0.000936679	0.00315092
CASC1	2.17792	0.480431	8.16524	0.00579588	0.0155975
BCKDHA	2.17563	4.54986	163.79	4.19826e-19	3.91539e-17
MST1P2	2.17257	0.778934	10.11	0.00229673	0.00692501
GJC3	2.17136	-0.339057	5.04278	0.0284011	0.0606072
SLC25A45	2.16454	3.12869	61.1114	7.90995e-11	1.31086e-09
LDOC1	2.1631	2.48148	53.2633	6.34214e-10	8.66311e-09
LRP1	2.15998	2.49815	38.7615	4.51258e-08	4.17684e-07
LOC100129534	2.15856	0.12456	6.9218	0.0107909	0.0266824
DBIL5P	2.15724	1.14306	17.3016	9.92556e-05	0.000426106
SMIM24	2.15711	-0.187337	3.42977	0.0690899	0.127064
CHRM1	2.15516	-0.166398	6.00715	0.0170639	0.0394722
GSDMB	2.15406	0.853715	8.75645	0.00435573	0.0121901
ADCY10P1	2.15387	0.14563	5.76942	0.0192984	0.0437873
GSTA3	2.15173	1.21972	16.5083	0.000137841	0.000572843
SOD3	2.14966	0.597418	5.53833	0.0217702	0.0484367
ZEB2-AS1	2.14925	-0.253954	3.23613	0.0768685	0.138673
ERCC-00013	2.14449	0.451232	7.9489	0.00644097	0.017072
LENG8-AS1	2.14326	-0.302527	2.91914	0.0925065	0.161228
LINC01117	2.14321	-0.00741735	4.67371	0.0346011	0.0715132
LRRC43	2.14142	-0.37671	3.53011	0.0652594	0.121123
PDIA2	2.14102	-0.368655	3.21227	0.0782703	0.140695
L3MBTL1	2.14064	0.576642	8.25211	0.00555626	0.0150216
BSN	2.13407	1.16155	10.4856	0.00192919	0.00595355
ANPEP	2.13314	2.18468	25.8832	3.57002e-06	2.1591e-05
NAT16	2.13261	4.62006	141.726	1.05237e-17	7.37371e-16
ZNF502	2.12575	0.78477	13.2458	0.000556208	0.00198879
LGI3	2.12273	1.27156	11.6551	0.00113013	0.0037257
ZNF572	2.12265	1.97676	22.3558	1.33636e-05	7.12604e-05
C16orf89	2.12028	0.935878	6.66202	0.0122134	0.0296201
ZNF571-AS1	2.11847	-0.0125802	10.1637	0.00230274	0.0069416
ZCWPW1	2.11572	2.4892	36.5931	9.01997e-08	7.78908e-07
ZC3H6	2.11533	4.34262	133.856	3.61851e-17	2.24464e-15
KCNAB3	2.1134	1.86988	24.6557	5.61305e-06	3.26053e-05
TTC21A	2.10828	0.0488115	6.92226	0.0107121	0.0265261
LINC00634	2.09991	1.46825	19.3278	4.36604e-05	0.000205506
C9orf9	2.09758	2.2551	29.7725	8.89959e-07	6.20037e-06
HNF4A	2.09549	-0.9683	1.15178	0.288978	0.403079
GLDN	2.09547	-0.749522	1.26731	0.265404	0.377066
PCAT19	2.09547	-0.656376	1.07799	0.303916	0.418861
FERMT1	2.09546	-0.534064	1.16585	0.285021	0.398422
LINC00462	2.09546	-0.436308	1.07208	0.304747	0.419834
PTPRE	2.09497	-0.163088	1.10981	0.296781	0.411628
MAB21L3	2.09496	-0.459772	1.16865	0.284826	0.398192
CFAP58	2.09496	-0.558965	1.05417	0.308784	0.423951
ERC2	2.09496	-0.628739	1.2172	0.274953	0.387312
HECW2	2.09496	-0.637496	1.12712	0.292618	0.407023
PRLR	2.09495	-0.720891	1.04385	0.31181	0.427171
TSPAN19	2.09495	-0.902104	1.01919	0.317536	0.433112
VPREB3	2.0949	-0.445818	1.04756	0.310292	0.425652
ANKRD65	2.09461	-0.199545	4.44624	0.0391355	0.0794312
FLJ38576	2.08883	0.17745	4.29429	0.04238	0.0848793
DENND6B	2.08165	0.908032	9.86523	0.00257503	0.00767684
NMUR1	2.08009	-0.135648	4.14229	0.0463729	0.0912412
SEC24B-AS1	2.07963	-0.361114	3.42697	0.0690323	0.126995
PHYKPL	2.07921	1.77615	24.4984	5.95119e-06	3.43336e-05
SLC16A9	2.0786	-0.444952	4.20171	0.0456063	0.0900626
PSMD5-AS1	2.074	3.49173	73.9412	3.47146e-12	7.68322e-11
RCOR2	2.06965	1.5688	19.0533	4.87289e-05	0.000226447
C1QL4	2.06912	1.43712	17.1902	0.000103915	0.000443855
TRIM67	2.06451	0.147256	7.7787	0.00712686	0.0186307
C2orf81	2.06341	1.21046	11.7606	0.00107752	0.00356701
ABTB1	2.05575	2.46582	41.259	2.07177e-08	2.07223e-07
PDZD7	2.05464	1.96638	22.9315	1.07286e-05	5.82673e-05
SPATA7	2.05176	1.46748	20.0748	3.24498e-05	0.000157622
OLFML2B	2.05075	-0.413294	4.78771	0.0328237	0.0684252
CRTAC1	2.03898	1.1213	10.3567	0.00204791	0.00626777
P2RX6	2.03701	2.00708	24.2024	6.64606e-06	3.79378e-05
PRICKLE1	2.03532	2.9466	71.9986	5.46311e-12	1.13136e-10
FILIP1	2.03433	0.0447906	6.06806	0.0167332	0.0388601
CREB3L4	2.03426	4.09464	119.72	3.79156e-16	1.97205e-14
KCTD11	2.03339	0.684559	10.4437	0.00196698	0.00605357
MAN1B1-AS1	2.03147	2.86544	42.3511	1.48318e-08	1.54048e-07
FAM86C2P	2.02946	1.2062	16.5379	0.000136154	0.000566701
REPS2	2.02592	2.1526	27.7489	1.81844e-06	1.18624e-05
STON1	2.02465	2.2028	26.6735	2.67764e-06	1.67173e-05
ITGB4	2.02387	0.536516	6.51745	0.013142	0.031572
TEX41	2.02225	3.92839	108.803	2.64985e-15	1.13041e-13
CBLN3	2.02159	1.73544	14.7961	0.000283989	0.00109071
POMZP3	2.02148	0.31192	8.13451	0.00588322	0.0158054
PYROXD2	2.02136	2.17912	22.9948	1.04737e-05	5.70192e-05
EPB41L4A-AS1	2.02054	6.42868	410.568	3.91546e-29	3.11464e-26
ITPR1-AS1	2.01139	0.5166	7.38951	0.00848398	0.0217207
PKD1L1	2.00044	0.958546	9.2953	0.00336848	0.0097479
KIF27	1.99849	1.11223	8.92301	0.00402174	0.0113683
PAPLN	1.99762	1.76452	18.6313	5.77431e-05	0.000262827
KCNMB3	1.99586	2.02986	20.4087	2.84479e-05	0.000140197
TRPM3	1.98822	0.345964	8.54482	0.00487128	0.0134109
C5	1.98796	-0.260652	1.87524	0.175786	0.272111
COL6A2	1.98774	2.29833	34.4924	1.79211e-07	1.46309e-06
PLN	1.98734	-0.673692	1.61389	0.209164	0.312925
FAM49A	1.9863	-0.683048	1.65035	0.203818	0.306315
LOC101927415	1.98617	-0.492324	1.91164	0.172047	0.267363
RBM44	1.98615	-0.533753	1.73656	0.192553	0.292843
ZSWIM4	1.98114	1.31017	16.1956	0.000157067	0.000644227
CALCOCO1	1.98111	2.74299	41.525	1.90912e-08	1.92953e-07
CELF2-AS1	1.97972	-0.611096	1.57199	0.214751	0.319012
GREM2	1.97968	-0.730239	1.6445	0.204957	0.307764
DOCK3	1.97929	-0.517317	1.9151	0.171493	0.266593
MYH7B	1.97865	-0.475975	1.60818	0.20946	0.313205
FAM227B	1.97829	-0.281961	1.46872	0.230119	0.337617
C10orf95	1.97826	-0.346546	1.89917	0.17343	0.269234
MPP4	1.97824	-0.493013	1.69423	0.197831	0.299247
FAM53A	1.9751	1.65817	17.8663	7.87541e-05	0.000346001
SLITRK6	1.97487	0.908089	20.7311	2.6157e-05	0.000129711
LOC645752	1.97285	-0.30251	2.26475	0.137395	0.223262
NLRP11	1.9716	-0.44444	2.99452	0.0888301	0.155905
LINC01545	1.97045	0.151276	2.50611	0.118463	0.197995
FLT4	1.9702	-0.261307	3.01833	0.0879894	0.15465
SOHLH1	1.96887	-0.664741	3.37146	0.0720137	0.131369
TIAM2	1.96822	2.69977	36.5464	9.15736e-08	7.88758e-07
RUNDC3B	1.96488	-0.383331	2.8031	0.0994323	0.170898
TIGD4	1.9646	-0.310879	2.69837	0.105483	0.179705
ZNF425	1.96348	-0.345291	2.2556	0.138177	0.224318
SPATA12	1.96086	0.437566	4.90313	0.0304709	0.0643037
VIPR1	1.96015	0.0808797	3.81483	0.0555995	0.106122
OSGEPL1-AS1	1.96007	0.0381737	3.13765	0.0815505	0.14547
AHNAK	1.95881	4.5659	112.009	1.4783e-15	6.82067e-14
KLHL24	1.9585	6.18547	321.451	2.68147e-26	1.45046e-23
MMEL1	1.95723	-0.525097	2.9438	0.091699	0.160171
ANGPTL6	1.9566	0.114132	6.64265	0.0124158	0.0300302
CCDC153	1.95659	-0.35364	2.19778	0.14341	0.231009
TPBG	1.95575	-0.310572	2.5401	0.116388	0.195226
FBXO15	1.95548	-0.15368	2.40331	0.126305	0.208601
DNM1P35	1.95535	0.303703	3.56842	0.0636935	0.118706
PTGDR2	1.95356	0.340006	4.68834	0.0342007	0.0708588
ERMARD	1.95271	4.08271	90.5301	9.26771e-14	2.90109e-12
KCNA2	1.95264	-0.452827	3.11742	0.0825153	0.146823
LINC01424	1.9526	0.432252	5.90984	0.0179435	0.0411619
SLC25A35	1.94797	0.902251	8.79205	0.00428198	0.0120211
CYP4F35P	1.94784	-0.0917871	4.5445	0.0372443	0.0761154
PSCA	1.94749	0.16602	4.03987	0.0487671	0.095149
DEFB126	1.94465	-0.0909695	5.09316	0.0277784	0.0594318
GAS6-AS1	1.94399	2.9105	46.4793	4.33027e-09	4.95425e-08
TNFAIP2	1.9417	0.161569	6.90388	0.0108882	0.026869
SDSL	1.94081	1.68636	22.3056	1.36228e-05	7.24139e-05
ZNF594	1.93996	-0.33881	3.66134	0.0605965	0.11405
LOC102724699	1.93873	-0.0613901	4.42658	0.0394212	0.0798882
NUDT13	1.93671	1.64658	18.4414	6.2346e-05	0.000280567
NOX5	1.92952	2.91217	35.7902	1.17048e-07	9.88653e-07
PROX1	1.92893	0.206587	5.49423	0.0222791	0.049382
LINC00173	1.92384	3.38806	55.4155	3.53308e-10	5.15959e-09
MZF1-AS1	1.91736	2.7692	35.6351	1.23121e-07	1.03221e-06
MYOF	1.91457	3.09232	62.1088	6.13129e-11	1.04689e-09
CD22	1.91359	3.27899	57.3263	2.12107e-10	3.24838e-09
LRRC29	1.91096	1.29029	13.5824	0.000479949	0.00174519
CYP19A1	1.90673	1.69667	20.6231	2.61517e-05	0.000129711
ZNF446	1.90601	3.79064	79.1207	1.06938e-12	2.63411e-11
NEURL2	1.90487	3.00777	40.8478	2.35187e-08	2.33341e-07
PLCB2	1.90301	2.84732	45.6704	5.49027e-09	6.18193e-08
GNG12-AS1	1.8998	0.549455	8.76944	0.00432867	0.0121345
OSER1-AS1	1.89967	2.50164	25.3414	4.3556e-06	2.59475e-05
CYP4V2	1.89782	3.85657	62.885	5.03594e-11	8.76461e-10
C1orf56	1.89534	2.40021	34.768	1.63627e-07	1.34268e-06
LOC100506990	1.89408	2.424	37.4047	6.94728e-08	6.1808e-07
DLL1	1.89365	0.979151	11.7796	0.00106834	0.00354182
ATP1A1-AS1	1.8846	1.91892	19.4038	4.23565e-05	0.000200275
IDI2-AS1	1.87946	2.79777	40.9901	2.25072e-08	2.23962e-07
CCDC108	1.87831	0.276608	4.65878	0.0347512	0.0717467
LOC100270804	1.87534	0.487983	6.94149	0.0106092	0.0262906
PARP3	1.87171	3.94118	101.308	1.08444e-14	4.02881e-13
POU6F1	1.86958	0.727318	8.11703	0.00593353	0.0159268
FN1	1.86872	7.33354	197.689	5.26241e-21	7.18824e-19
ACTG2	1.86849	1.17016	14.3985	0.000336863	0.00126998
LOC340357	1.86625	2.82693	45.411	5.92674e-09	6.62923e-08
ADPRHL1	1.86469	1.74471	18.5766	5.90325e-05	0.000267795
CBX7	1.86311	3.44472	74.437	3.09533e-12	6.96476e-11
ZNF528	1.86241	0.737867	9.55959	0.00297279	0.00871283
ERBB2	1.86019	0.965522	12.4199	0.000801672	0.00274248
KCND1	1.85893	0.195319	4.18549	0.0449935	0.0891105
LINC00260	1.85654	0.298442	4.27161	0.0429112	0.0856789
ZNF320	1.85159	0.360746	10.4805	0.00196126	0.00604148
OBSCN	1.85049	2.26773	22.9656	1.05907e-05	5.76307e-05
ZSCAN30	1.84987	0.252678	4.71165	0.0337731	0.0700589
LOC100272217	1.84944	0.676716	5.15597	0.0266298	0.0574437
EIF4E3	1.84859	0.777869	9.18825	0.00354409	0.010195
FLJ36777	1.84613	0.135639	3.27353	0.075225	0.136359
LINC00672	1.84561	0.276189	4.51974	0.0374711	0.0764631
SENP8	1.84387	1.00423	9.12149	0.00365843	0.0104771
PTH2R	1.84334	-0.134886	3.36409	0.0714031	0.130537
SCARNA2	1.84092	-0.0907157	4.11191	0.046859	0.0921038
CLDN15	1.83888	3.51956	64.7297	3.17055e-11	5.73201e-10
SPRED3	1.83295	-0.199443	2.99868	0.0882757	0.155093
EPS8L2	1.83229	0.145635	3.98959	0.0501485	0.0973945
ZNF790-AS1	1.83086	-0.405323	5.07748	0.0284511	0.0607043
NTRK2	1.83009	0.390215	6.7843	0.0115612	0.0282717
SULT1C2	1.8294	1.79017	8.71323	0.00449352	0.0125086
PEX11G	1.82895	1.48322	12.2977	0.000846584	0.0028859
EPHB2	1.82749	-0.0204394	4.03779	0.0491225	0.0957333
PCSK4	1.82453	0.70392	8.21629	0.00565378	0.0152576
SORL1	1.82401	2.38196	14.8333	0.000279501	0.0010753
TMEM91	1.8237	0.359055	7.45722	0.00820404	0.0210798
RASD2	1.81984	1.58069	19.6122	3.89822e-05	0.000185946
DPY19L1P1	1.81794	0.559585	8.15395	0.00582782	0.0156804
ODF3L1	1.81458	-0.421708	2.54305	0.116181	0.194927
LOC100996255	1.81351	-0.346528	3.16998	0.0798731	0.142892
MIR635	1.813	-0.436666	2.41944	0.125064	0.206956
TSPAN7	1.81205	-0.200691	2.76854	0.101316	0.173562
DFNB59	1.80857	1.39617	16.2269	0.000155023	0.000636617
STKLD1	1.80755	0.125344	3.0178	0.0872907	0.153802
CBLB	1.80742	5.50643	158.069	9.3788e-19	8.02718e-17
ZNF711	1.80636	-0.0548072	3.4995	0.0662361	0.122683
SERPINE1	1.80599	1.62199	15.4618	0.000213914	0.000844848
SLC9A5	1.80425	0.975818	9.25136	0.00343943	0.00991503
PAX8	1.80111	3.03071	41.4645	1.9449e-08	1.95837e-07
SYN3	1.79956	0.676373	8.30869	0.0054058	0.0146734
SLC23A3	1.79857	-0.0608104	2.25003	0.138823	0.22507
NCCRP1	1.79812	-0.397994	2.66763	0.107446	0.182331
ATP2A3	1.7967	0.609673	6.72138	0.0119329	0.0290284
FAM228B	1.79615	2.37463	31.1051	5.61087e-07	4.09918e-06
LURAP1L	1.79285	0.217726	4.56656	0.0365305	0.0748829
ZNF846	1.79256	0.551309	5.17262	0.0263956	0.0570206
SLC8A2	1.79072	0.398283	7.31506	0.00880346	0.0223861
LOC440700	1.79019	2.16089	24.5224	5.89833e-06	3.40722e-05
GTF2IP20	1.78596	2.42905	21.8142	1.64558e-05	8.5622e-05
FAM218A	1.78461	0.730845	7.80938	0.00689664	0.0181164
FOXN3-AS1	1.78445	1.68253	16.2233	0.000155253	0.000637366
YPEL4	1.78047	1.79108	13.0661	0.000601992	0.00213053
THBS3	1.77444	2.86149	40.0896	2.97549e-08	2.88235e-07
DNHD1	1.77417	1.14055	9.29361	0.00337119	0.00975365
ST6GALNAC2	1.77322	5.66623	204.873	2.24059e-21	3.29342e-19
LINC01063	1.77292	0.54724	3.63948	0.0610306	0.114739
SCX	1.7691	1.13295	10.9101	0.00158658	0.00501651
PRSS27	1.76811	1.00567	10.1498	0.00225456	0.00681459
VENTXP1	1.766	2.37816	27.5796	1.93203e-06	1.25129e-05
ZSCAN31	1.76576	0.367485	3.91417	0.0523007	0.100937
IGFN1	1.76507	3.14748	36.7607	8.54493e-08	7.412e-07
HOOK2	1.76209	2.25036	29.8818	8.56678e-07	6.01498e-06
B4GALNT4	1.76191	0.834188	9.37354	0.00324591	0.00942908
RRS1-AS1	1.76066	0.520778	7.12436	0.00968087	0.0242569
AZIN1-AS1	1.76013	-0.593111	2.06787	0.155771	0.247094
JPH4	1.7598	0.206492	4.24823	0.043466	0.0865875
ERCC-00043	1.75971	8.91853	204.74	2.2757e-21	3.30906e-19
PRUNE2	1.75953	5.03651	104.886	5.48991e-15	2.15129e-13
AKR7L	1.75952	-0.619601	1.73403	0.192873	0.293223
TSNAXIP1	1.75932	-0.212127	4.17554	0.0453821	0.0897332
TMEM150C	1.75893	-0.383512	1.67704	0.200248	0.30226
FLJ16779	1.75666	1.77415	9.15938	0.00359308	0.010314
CABP1	1.75302	0.0715527	3.74358	0.0575483	0.109332
LINC01144	1.75255	0.0773072	3.49245	0.0663463	0.122827
LOC100506207	1.75221	-0.161458	2.26481	0.137389	0.223262
NEIL1	1.75165	0.120169	2.3372	0.131539	0.215665
MANEA-AS1	1.75161	-0.0490473	2.07357	0.15487	0.246042
TPM2	1.74588	3.54553	60.0546	1.03848e-10	1.68184e-09
FHAD1	1.74541	-0.346664	1.65747	0.202702	0.305012
GPR45	1.74442	-0.468424	2.04254	0.157943	0.249692
DISC1	1.74409	-0.34617	1.79744	0.184884	0.283532
FABP3	1.74366	0.4188	5.08725	0.0277384	0.0593805
EFCAB7	1.74225	0.598137	4.52428	0.0373787	0.0763323
YPEL2	1.73797	3.74926	51.6602	9.87866e-10	1.30458e-08
DYRK1B	1.73742	0.557869	5.85639	0.0184469	0.042138
CAPG	1.73675	3.36712	35.7644	1.18036e-07	9.94515e-07
ATP6AP1L	1.73542	1.66365	13.7529	0.000445565	0.00163068
PRRG2	1.7349	-0.500884	2.84113	0.0968765	0.167476
NOTUM	1.73469	0.939865	10.2126	0.00218959	0.00664792
MEIS3	1.73464	1.61994	10.5648	0.00185985	0.00577118
SLCO1C1	1.73102	0.192161	5.86078	0.0184049	0.0420564
TTLL1	1.7303	1.93681	14.8367	0.000279096	0.00107459
MVP	1.7301	2.27474	18.7359	5.53592e-05	0.000253856
NPAS3	1.72731	0.774825	10.3866	0.00201972	0.00619053
PBXIP1	1.7271	3.76295	81.4908	6.331e-13	1.64643e-11
LOC101929709	1.72563	-0.160433	2.95756	0.0904353	0.158315
HBP1	1.72427	4.67468	100.759	1.20546e-14	4.42973e-13
UTS2B	1.72239	0.332484	3.59716	0.0625112	0.117002
ZNF528-AS1	1.72142	0.627085	10.0138	0.00240218	0.00721401
SLC12A7	1.7205	6.07674	235.053	7.84781e-23	1.65822e-20
UCN	1.71925	3.65234	61.4008	7.3449e-11	1.23079e-09
MLLT4-AS1	1.71878	0.363995	3.16178	0.080416	0.14375
LOC101928891	1.71856	-0.267743	3.18008	0.0795673	0.142383
PDCD4	1.718	7.09566	358.411	1.51198e-27	1.02233e-24
NKILA	1.7173	0.698013	2.84376	0.0967254	0.167287
MYL5	1.71587	2.79735	33.3786	2.59574e-07	2.04677e-06
PAIP2B	1.71236	2.02662	22.778	1.1374e-05	6.14506e-05
PDGFRA	1.71178	0.0594525	3.41204	0.0696237	0.127837
FAM178B	1.71146	3.16648	33.8346	2.22918e-07	1.78586e-06
OTUD1	1.71008	2.36419	22.3829	1.32258e-05	7.06089e-05
HMGCL	1.7099	4.03825	78.8276	1.14173e-12	2.79196e-11
PDCD4-AS1	1.70875	3.32478	45.7652	5.33906e-09	6.0217e-08
ITGAX	1.70795	0.957382	3.35431	0.0718051	0.131077
WASH2P	1.70516	0.644365	3.44729	0.0680789	0.125581
PCDHGB7	1.70486	-0.253781	3.22746	0.0772552	0.139241
BREA2	1.70268	-0.213459	3.03168	0.0867471	0.153024
ING4	1.69496	4.16649	78.8758	1.12947e-12	2.76701e-11
ANKLE1	1.69227	0.251276	4.14	0.0461372	0.0909339
PCYOX1L	1.69148	1.23119	7.95548	0.00642029	0.0170272
ERCC-00059	1.69133	3.58905	47.093	3.62119e-09	4.24712e-08
PAK3	1.68796	0.918038	7.59631	0.00765899	0.0198499
DYNC2H1	1.68681	4.39402	82.5012	5.07675e-13	1.3541e-11
ZFP14	1.68627	2.72977	24.2086	6.63047e-06	3.78648e-05
CORO6	1.68375	1.06476	7.99186	0.00630713	0.0167698
ACAD10	1.68205	3.4144	42.2069	1.54976e-08	1.60348e-07
LINC01355	1.68045	0.484723	5.51911	0.0219904	0.0488784
WNT3	1.68007	1.8221	16.8145	0.000121374	0.000511003
PLSCR4	1.67852	2.81109	38.2895	5.23982e-08	4.79419e-07
PCNXL2	1.67462	2.35243	22.7159	1.16461e-05	6.27952e-05
RSG1	1.67416	1.461	10.9273	0.00157414	0.00498643
CTSF	1.67204	5.82956	231.655	1.12469e-22	2.30442e-20
ALDH3B1	1.66983	3.10098	47.4414	3.27311e-09	3.86233e-08
KRCC1	1.66834	1.33431	6.14989	0.0158555	0.0370893
LOC101928402	1.66627	0.913226	10.303	0.00209958	0.00640196
PHKA2-AS1	1.665	4.09165	72.3896	4.9839e-12	1.04654e-10
KIZ	1.66229	4.26779	70.6319	7.54653e-12	1.51863e-10
TKTL1	1.66155	0.913679	5.80488	0.0189463	0.0431336
GDPD3	1.66122	2.0525	11.7902	0.00106323	0.00352731
WNT2B	1.6603	0.711491	4.67476	0.0344523	0.0712929
KAZALD1	1.65993	1.12057	6.46193	0.0135182	0.0323436
BBS1	1.65845	3.60176	49.1673	1.99365e-09	2.45762e-08
AGPAT4-IT1	1.658	-0.260129	1.99411	0.162881	0.255913
HSPA1L	1.65547	0.84	6.43988	0.0137572	0.0328216
PPM1N	1.65531	3.03998	41.8746	1.71521e-08	1.7532e-07
FAM69C	1.65494	-0.185979	3.59336	0.0626461	0.117142
C1RL	1.65466	0.17619	2.31355	0.13365	0.218384
SLC2A11	1.65208	3.25761	38.7334	4.55288e-08	4.21126e-07
TTR	1.64979	-0.482375	2.1595	0.147672	0.236833
SSSCA1-AS1	1.64974	-0.436715	2.58184	0.113146	0.190592
LINC00441	1.64866	0.0554073	2.71513	0.104429	0.178285
LINC01431	1.64771	0.237037	5.47391	0.0225177	0.049862
FAM26E	1.64765	-0.619362	3.47548	0.0678932	0.125255
HSP90AB4P	1.64743	1.00705	9.93438	0.00249301	0.00745204
BMS1P21	1.64695	-0.00786735	3.64114	0.0611263	0.114887
SSUH2	1.64389	-0.135561	2.03707	0.158492	0.250403
RGL3	1.64359	-0.0200032	2.36608	0.129401	0.212908
BATF2	1.6435	-0.136072	2.06331	0.15622	0.247604
JMY	1.64312	4.87791	87.0566	1.91225e-13	5.68614e-12
ZNF169	1.64301	-0.354069	2.58911	0.112996	0.190435
CEP126	1.64228	0.261245	3.60208	0.062337	0.116741
INHA	1.64183	-0.492199	2.06438	0.156303	0.247707
ZNF514	1.64101	2.84496	26.3156	3.04915e-06	1.88023e-05
ZNF285	1.63868	1.45184	12.0561	0.000943337	0.00317095
FAM149A	1.63798	1.17357	10.2684	0.00213353	0.00649667
ZNRD1-AS1	1.63494	2.99621	34.2085	1.96875e-07	1.59613e-06
PPP1R1C	1.63465	0.0146661	2.27911	0.136176	0.221735
FANK1	1.63312	-0.559164	1.97509	0.165208	0.258608
TMEM51-AS1	1.63294	-0.212801	1.79228	0.185507	0.284294
HTR7P1	1.63237	2.12201	16.1639	0.000159161	0.000652025
PNMA3	1.63207	1.04408	7.95461	0.00648067	0.0171671
SIPA1L1	1.63169	0.339474	5.28635	0.0248542	0.0541942
MXD4	1.63167	5.09619	152.036	2.24037e-18	1.83616e-16
CCDC176	1.62875	1.88163	15.7087	0.000192714	0.00077217
HDAC5	1.62713	3.85085	69.3305	1.02975e-11	2.03247e-10
LOC441204	1.62634	1.8096	14.2913	0.000352803	0.00132343
TSNARE1	1.62472	1.4496	11.333	0.00130787	0.00423929
LOC115110	1.62234	2.58172	30.381	7.20295e-07	5.12391e-06
FAR2P1	1.62122	2.59356	17.9547	7.59671e-05	0.000335063
TRAM1L1	1.61903	0.416527	5.70405	0.0199658	0.0450456
RTN2	1.61556	2.76833	30.821	6.18702e-07	4.45986e-06
C12orf76	1.61403	3.36409	43.1696	1.15729e-08	1.22266e-07
MEGF10	1.61247	1.39801	9.18569	0.0035484	0.0102031
TOLLIP-AS1	1.61153	1.68469	12.2555	0.000862742	0.00293211
MAP2	1.61129	4.54482	90.609	9.11818e-14	2.86091e-12
PLEKHN1	1.60925	0.653624	4.16711	0.0454518	0.0898341
NHLRC4	1.60911	0.227507	3.26259	0.0757014	0.137006
LENG9	1.60887	1.26416	6.88657	0.0109059	0.0269027
ERCC6	1.6086	3.75526	63.3718	4.45413e-11	7.81235e-10
ZNF813	1.60708	-0.179364	3.36474	0.0713765	0.130506
LOC654841	1.60682	-0.778752	0.97278	0.328058	0.444632
SCUBE1	1.60681	-0.768406	1.00504	0.320378	0.436082
C17orf97	1.60672	2.25449	17.1085	0.000107478	0.00045734
ERCC-00078	1.60607	4.84274	66.8983	1.85655e-11	3.50644e-10
F2RL3	1.6057	-0.673637	1.13362	0.291709	0.406218
GEM	1.60546	-0.429372	1.03558	0.312783	0.428071
PTPRB	1.60506	-0.525832	1.09764	0.299104	0.413958
NUDT17	1.60501	-0.444228	0.925164	0.339836	0.456911
DLX4	1.60491	2.58788	29.9769	8.28788e-07	5.8343e-06
SLC26A10	1.60056	0.990092	6.75352	0.0116617	0.0284505
SAT1	1.59945	9.61739	599.158	1.09228e-33	2.11012e-30
ZNF334	1.5985	1.22601	8.70423	0.0045129	0.0125546
SCN2A	1.59845	1.85803	15.4298	0.000222665	0.000876084
PLA1A	1.59737	-0.220719	0.960133	0.331658	0.448411
WDR78	1.59719	-0.39825	1.08747	0.301189	0.416095
LDHD	1.59673	-0.12865	1.06247	0.306905	0.422116
TAPBPL	1.59639	-0.664624	0.919152	0.341791	0.458855
CDK19	1.5957	5.23709	159.118	8.08079e-19	7.14226e-17
PARD3B	1.59282	1.507	10.921	0.00157865	0.00499837
CITED2	1.58738	2.60373	27.46	2.01668e-06	1.29988e-05
NPFF	1.58621	0.0700715	3.0169	0.0873368	0.153843
A2M	1.58598	3.91276	75.5808	2.37963e-12	5.46346e-11
EFCAB5	1.58558	0.155921	2.4232	0.12461	0.206279
NUDT18	1.58487	1.40144	11.9975	0.000968478	0.00324739
FERMT3	1.58465	0.042757	2.54835	0.115464	0.193916
ART5	1.58455	-0.421134	2.27274	0.136715	0.222458
ESRP2	1.5842	-0.28212	1.95234	0.167448	0.261479
LINC01232	1.57993	0.799476	5.34143	0.0241423	0.0528793
SNORA40	1.57989	-0.309714	2.27633	0.136411	0.222091
STAT2	1.5784	5.95752	205.82	2.00542e-21	3.01325e-19
LOC100507547	1.57786	2.46278	26.6675	2.68341e-06	1.67302e-05
PTCRA	1.57745	1.94292	20.6003	2.6386e-05	0.000130767
TAPT1-AS1	1.57684	-0.00244755	2.60518	0.111563	0.188371
TNFRSF13C	1.57486	-0.273866	3.32778	0.0729089	0.132662
PPM1M	1.57463	1.57524	15.555	0.000205635	0.000816443
KIAA1456	1.57281	0.786483	6.12742	0.0160395	0.0374486
MIR4697HG	1.57272	0.499667	4.92216	0.0301622	0.0637716
LOC102723385	1.57192	0.0428244	2.69968	0.1054	0.179625
VASN	1.57177	1.412	8.46872	0.00500292	0.0137147
CCDC17	1.57124	-0.147415	2.47532	0.120872	0.2012
EVADR	1.57123	-0.0481337	2.289	0.135345	0.220567
EFEMP2	1.56933	0.608108	4.13809	0.0461858	0.0909922
C14orf28	1.56906	1.72334	11.9409	0.000993459	0.00332456
TUBB2B	1.56881	2.76084	25.4939	4.1179e-06	2.46509e-05
DNAJC27-AS1	1.56874	0.584114	4.10653	0.0469987	0.0923517
KLHL3	1.56623	0.595558	3.19027	0.0789379	0.141572
RBM24	1.56499	2.31125	15.8313	0.000183014	0.000737894
CCDC146	1.56412	2.29796	19.6768	3.79934e-05	0.000181742
ERCC-00150	1.56184	0.559982	5.92501	0.0178032	0.0408887
NR1D1	1.56109	2.84389	26.799	2.55875e-06	1.61089e-05
LOC100129461	1.56009	1.25222	7.27361	0.00898676	0.0227794
SGMS1-AS1	1.55955	0.480344	5.10619	0.027343	0.05872
CES3	1.55767	2.0203	16.4187	0.000143088	0.000592642
ATE1-AS1	1.55745	0.695634	6.16661	0.01572	0.0367978
ADSSL1	1.55555	1.14631	8.31967	0.00537711	0.0146072
CDC37L1-AS1	1.55508	1.98791	12.727	0.000699341	0.00243115
LOC728730	1.55302	2.22134	14.7829	0.000285606	0.0010963
FRG1DP	1.55153	1.84096	11.1019	0.00145322	0.00465245
DHRS12	1.55085	2.86259	29.7864	8.85658e-07	6.17358e-06
LAMB2	1.54587	4.58126	91.7302	7.24394e-14	2.31924e-12
NBPF12	1.54367	1.39358	9.47024	0.00310082	0.00905081
CAPS	1.54321	1.22387	8.74811	0.0043732	0.0122263
C1orf64	1.54276	0.154347	3.68018	0.0597947	0.112823
CPT1C	1.53879	2.51652	15.094	0.000250076	0.000974857
COL6A1	1.53746	4.30071	71.4928	6.15456e-12	1.25912e-10
ERCC-00003	1.53692	9.55814	164.454	3.8291e-19	3.60219e-17
MGLL	1.5358	1.033	8.23361	0.00560642	0.015145
LOC101928794	1.53228	-0.226852	3.34581	0.0721568	0.131559
ZNF181	1.53174	2.36728	15.8514	0.000181473	0.000733212
CDK18	1.52867	2.12621	23.1732	9.78876e-06	5.36973e-05
TACR2	1.5278	1.16159	6.89363	0.0108672	0.0268367
EDIL3	1.5268	1.68551	19.6602	3.82447e-05	0.00018275
SEPSECS	1.52678	2.81721	23.4194	8.91833e-06	4.94678e-05
LOC101928489	1.52634	0.866442	3.9911	0.0501065	0.097327
RORA-AS1	1.52627	-0.483884	2.28193	0.136899	0.222671
PRX	1.52578	0.935375	5.17084	0.0264205	0.0570652
LRRC37B	1.5255	0.818075	5.98555	0.0172551	0.0398124
MATN1	1.52525	1.57004	12.5993	0.000740141	0.00255786
LINC01569	1.52487	0.997491	5.96885	0.0174044	0.0400818
SPAG8	1.52452	0.449078	3.27982	0.0749521	0.135923
ENTPD3-AS1	1.52326	-0.0136219	4.90274	0.0304772	0.064307
NDRG4	1.52297	1.85817	10.3527	0.00205168	0.00627571
LOC100507577	1.52049	4.80618	61.6818	6.83584e-11	1.15841e-09
TBX6	1.51992	1.96757	13.4024	0.000519273	0.00187615
CCNG2	1.51929	3.66634	42.7609	1.30957e-08	1.37281e-07
DACT3	1.51875	1.07874	9.07165	0.0037463	0.0106903
LINC01000	1.51798	2.63738	24.2756	6.46668e-06	3.70232e-05
USP49	1.5173	3.37859	25.2665	4.47745e-06	2.66499e-05
JUP	1.5166	3.32867	56.7746	2.45555e-10	3.71437e-09
THAP10	1.51654	0.873353	5.12558	0.0270627	0.0581735
FBXO32	1.51522	6.5125	247.377	2.20102e-23	5.31507e-21
RGMA	1.51106	-0.550746	2.78693	0.100214	0.171935
SOCS1	1.51086	-0.429188	1.60409	0.210033	0.313808
COL5A2	1.51048	-0.398174	1.42161	0.237655	0.346436
RNF208	1.508	1.00687	10.0051	0.00241201	0.0072371
MTMR11	1.50728	1.268	4.11082	0.0468875	0.0921464
GJA3	1.50711	2.28283	17.1585	0.000105281	0.000448697
ORAI3	1.5068	4.49366	80.0132	8.76897e-13	2.21983e-11
POU2F2	1.50475	1.30028	8.22865	0.00561993	0.0151784
VGLL3	1.50423	-0.274221	4.25909	0.0440112	0.0875112
LOC101929470	1.50283	-0.128894	1.26195	0.265587	0.377223
MID1IP1-AS1	1.50278	-0.452347	1.46793	0.230243	0.337698
PNRC1	1.50153	4.6969	88.2058	1.50194e-13	4.5135e-12
NFASC	1.50128	1.51603	10.3632	0.0020417	0.00625224
ALDH6A1	1.49852	4.09672	73.0932	4.22784e-12	9.10399e-11
IFI44L	1.4981	0.531064	4.95463	0.0298956	0.0632971
ANP32A-IT1	1.49711	0.670561	4.44709	0.0389826	0.0791772
LINC00482	1.49616	-0.567249	1.39044	0.243283	0.352919
HOTTIP	1.49569	-0.533475	1.58753	0.21287	0.317066
EXOC3L2	1.49558	-0.368619	1.34363	0.251114	0.361028
LRRC69	1.49522	-0.353354	1.30375	0.257894	0.368502
HAR1A	1.49522	-0.30947	1.17601	0.282629	0.395692
STXBP5-AS1	1.4951	-0.405195	1.31944	0.255079	0.365549
KRT8	1.49509	-0.476762	1.25793	0.266484	0.378261
LINC01521	1.49495	4.30699	92.2843	6.46929e-14	2.09292e-12
SPATA25	1.49457	-0.525122	1.45419	0.232893	0.340669
CLEC2D	1.49376	1.20404	6.41877	0.0138185	0.0329456
LOC100507477	1.49282	1.94308	13.1837	0.00057162	0.00203421
ITFG1-AS1	1.4921	0.51212	3.91916	0.0521554	0.100728
SLC35E2	1.49158	4.54389	74.1551	3.30372e-12	7.34806e-11
TCEA2	1.49087	3.88274	65.0069	2.95934e-11	5.3717e-10
GAA	1.48822	2.87447	23.9847	7.21015e-06	4.08474e-05
GLI2	1.4863	2.99531	29.6095	9.42089e-07	6.52992e-06
SCG3	1.48537	2.23025	19.0674	4.84552e-05	0.00022533
HOXC-AS1	1.4843	1.17681	9.26566	0.00341617	0.00986058
FAM229A	1.48228	1.91329	15.9147	0.000176702	0.000715433
CATIP-AS1	1.48068	1.51956	9.28978	0.00337732	0.00976303
ZNF550	1.48042	4.05268	62.0383	6.24221e-11	1.06314e-09
AAMDC	1.47977	4.43068	61.3068	7.5237e-11	1.2592e-09
NBR1	1.47937	6.50926	218.362	4.78993e-22	7.8993e-20
CTC-338M12.4	1.47887	3.004	29.8768	8.58174e-07	6.02236e-06
TMEM116	1.47643	1.21781	9.70891	0.002771	0.00819603
FAM180B	1.47581	3.07407	25.3443	4.3509e-06	2.59309e-05
GMDS-AS1	1.47483	0.104934	3.06563	0.0848805	0.150413
ATHL1	1.47386	2.43871	17.3419	9.76234e-05	0.000419765
CTGF	1.47214	5.65109	140.662	1.24017e-17	8.60044e-16
C5orf56	1.4706	0.915513	7.83418	0.00681324	0.0179322
TXNIP	1.46953	6.63785	252.296	1.34396e-23	3.42914e-21
INHBA	1.4695	1.14412	6.70612	0.0119442	0.0290505
SLC29A3	1.46582	2.25904	22.2788	1.37635e-05	7.30182e-05
PKLR	1.46424	3.3077	27.8928	1.72736e-06	1.13174e-05
MYO7A	1.46403	-0.193874	1.61335	0.208739	0.312393
PHF21B	1.46369	0.048958	3.84528	0.0543546	0.104187
PRCD	1.46352	0.251792	1.85095	0.178569	0.275724
RGP1	1.46271	0.772162	5.70012	0.0200067	0.0451219
YJEFN3	1.46161	1.78037	11.9714	0.000979928	0.00328334
MYC	1.46025	4.39395	55.3571	3.589e-10	5.21872e-09
SCAND2P	1.45862	2.1656	16.7818	0.000123031	0.000517496
TAF1A-AS1	1.45859	0.618443	3.4273	0.0688619	0.126783
FAAHP1	1.45805	-0.468686	1.60925	0.209311	0.31311
LINC00659	1.458	-0.260122	1.45731	0.231916	0.339562
GAGE1	1.4578	-0.637397	1.56216	0.217362	0.321912
CEP83-AS1	1.45722	-0.310362	1.23591	0.270527	0.382711
HOXA7	1.4572	1.76596	15.5511	0.000205974	0.000817548
NACAD	1.45695	-0.187455	1.52762	0.221595	0.327143
AP3B2	1.45688	0.140617	1.3932	0.242347	0.351854
SNORA70	1.4566	-0.160655	1.47916	0.228488	0.335451
C16orf86	1.45646	1.42855	10.4015	0.00200574	0.00615494
DOCK9-AS2	1.45565	-0.0134109	1.61043	0.209146	0.312925
TMEM217	1.4556	-0.317195	1.73167	0.193172	0.293612
ERCC-00069	1.4555	0.285854	4.78041	0.0325453	0.0679952
LINC00589	1.45239	2.15333	11.3605	0.00129161	0.00419062
BTK	1.45077	-0.1036	1.68439	0.19912	0.300827
SNORD21	1.45032	-0.584449	1.63954	0.205286	0.308156
ZNF839	1.4467	4.67989	78.1387	1.33231e-12	3.21729e-11
INCA1	1.44507	0.00363507	2.19363	0.143616	0.231288
ARID5B	1.44469	6.37884	137.769	1.94612e-17	1.29007e-15
ERCC-00112	1.44368	6.15764	107.266	3.51987e-15	1.46911e-13
TNNI3	1.4436	1.04779	4.37573	0.0405312	0.0817089
C5orf45	1.4427	3.54901	33.4108	2.56793e-07	2.02894e-06
TRO	1.44117	4.35636	82.6586	4.90577e-13	1.31628e-11
ADAMTSL2	1.43822	-0.345849	2.42668	0.125307	0.207282
CRYGS	1.43801	-0.331666	1.57968	0.213648	0.317839
RNF44	1.43754	5.62057	170.461	1.68674e-19	1.71502e-17
LINC01317	1.43744	4.47475	79.2925	1.0292e-12	2.55844e-11
C15orf52	1.4374	4.18482	46.9535	3.77108e-09	4.40003e-08
TMEM187	1.43623	3.80953	49.2469	1.94898e-09	2.41356e-08
EPHA5-AS1	1.4356	2.53795	24.6978	5.52606e-06	3.21691e-05
PIGV	1.43542	2.7682	24.1888	6.67993e-06	3.81151e-05
IDUA	1.43335	0.812635	5.90175	0.0180186	0.0412924
CTSO	1.43329	1.29908	8.11743	0.00593235	0.0159268
DBP	1.43157	3.1791	27.6151	1.90762e-06	1.23785e-05
CNBD2	1.43154	-0.517518	1.91693	0.171291	0.266371
KLF5	1.43122	4.89518	93.0625	5.52292e-14	1.80402e-12
ATL1	1.43114	0.318219	2.48887	0.119712	0.199786
LMNTD2	1.43103	0.343165	5.16062	0.0265642	0.0573296
LOC100507462	1.43064	0.0607169	2.24705	0.138914	0.22519
ERCC-00162	1.42776	4.69662	58.2955	1.64264e-10	2.55621e-09
CYP27C1	1.42754	-0.160993	2.72745	0.103829	0.177417
LOC101926911	1.4264	0.0707696	2.2498	0.138676	0.224919
NEURL1	1.42593	-0.324833	1.80342	0.184327	0.282934
CFH	1.42584	0.0598287	2.04453	0.157744	0.249435
NEURL1B	1.42567	1.76487	9.94608	0.00247941	0.00741465
SRR	1.42438	1.04842	7.3212	0.00877664	0.0223435
DTNA	1.42365	4.08466	45.4292	5.895e-09	6.59918e-08
GRAMD1C	1.42357	0.240552	2.13031	0.14943	0.239169
ITGA5	1.42319	0.047179	2.07293	0.155098	0.246259
LOC101928231	1.42228	0.130305	1.79023	0.185756	0.284514
FAM212B-AS1	1.42143	-0.353563	2.19261	0.144051	0.23196
ACVR2B	1.42098	4.44375	73.8	3.58693e-12	7.88717e-11
TRIM16L	1.42061	1.83038	13.0735	0.000600023	0.00212411
IDNK	1.41914	1.07439	5.6705	0.0203178	0.0457108
OCA2	1.41859	5.59821	135.732	2.68362e-17	1.71994e-15
TSTD1	1.41816	0.457644	2.70346	0.105162	0.179332
NFATC2	1.41758	2.41343	23.1776	9.77223e-06	5.3654e-05
PAN3-AS1	1.41664	1.25582	6.91624	0.0107445	0.0265967
CRBN	1.41585	4.74391	97.5114	2.27048e-14	7.85262e-13
PMS2CL	1.41555	0.331233	4.28721	0.042545	0.0851557
ABCA7	1.41418	2.14479	14.8652	0.000275714	0.00106376
CCDC140	1.41201	1.55966	9.06576	0.00375683	0.0107135
C1orf145	1.41199	-0.52534	2.36622	0.12939	0.212908
WDR31	1.41179	1.91429	9.81731	0.00263352	0.00784084
GLI4	1.40947	1.99481	16.4124	0.000143464	0.00059402
IFT172	1.40875	3.82822	48.9529	2.11939e-09	2.60078e-08
POU3F3	1.40844	2.61059	22.3683	1.32995e-05	7.09745e-05
LRRC27	1.40832	2.21827	16.0227	0.000168871	0.000686191
ZNF160	1.40813	2.72321	20.9556	2.29616e-05	0.000115314
TOM1L2	1.40806	3.73991	46.8536	3.88228e-09	4.52197e-08
FAM21C	1.40803	3.17131	30.8556	6.11381e-07	4.41651e-06
PTPRM	1.40715	4.99159	99.8747	1.43041e-14	5.13088e-13
SORBS2	1.40664	5.86756	162.253	5.1996e-19	4.71908e-17
ACTN2	1.40577	-0.019162	2.69127	0.105933	0.180306
SCARNA22	1.40568	-0.214003	2.52162	0.117519	0.196854
OPTN	1.40432	5.4756	112.473	1.35973e-15	6.38459e-14
LOC644656	1.40323	2.1701	14.139	0.0003768	0.00140371
FCHSD1	1.40311	3.4673	36.8684	8.25347e-08	7.19147e-07
BBS10	1.402	1.76998	9.0544	0.00377723	0.0107604
EMID1	1.40173	0.256562	3.1863	0.0792812	0.142001
LOC100128288	1.40131	0.341132	3.54967	0.0642197	0.119521
TAGLN	1.40127	2.36155	27.1063	2.29004e-06	1.4587e-05
SIAE	1.40098	2.42073	12.9668	0.000628952	0.00221032
SLCO1B1	1.40045	0.326687	2.65535	0.108409	0.183665
KCNJ4	1.39983	0.149985	3.86069	0.0545475	0.104438
TMEM44-AS1	1.39835	1.73922	10.2335	0.00216842	0.00658957
ZBTB3	1.39821	1.64496	9.0594	0.00376824	0.010737
VSIG10L	1.398	1.11243	5.0227	0.0285854	0.0608958
LOC100132356	1.39691	0.34612	3.01402	0.0874846	0.153963
LINC00894	1.39492	-0.260511	2.91805	0.0929065	0.161758
IQCH	1.39448	0.448468	2.53681	0.116275	0.195061
C9orf43	1.39366	0.386147	2.79984	0.0992822	0.170661
ENPP2	1.39297	0.236339	4.1193	0.0466679	0.091795
CAMK1G	1.39271	1.75246	3.94485	0.0514135	0.0994941
BANCR	1.3891	0.65068	4.27156	0.0429123	0.0856789
MAST1	1.38879	1.92937	14.7037	0.000295454	0.00113025
IGFBP6	1.38832	0.67896	3.37729	0.0708639	0.129727
NAPA-AS1	1.38379	0.929802	4.39069	0.0402012	0.0811767
PROCA1	1.38271	1.07249	4.66491	0.0346362	0.0715744
MMP25-AS1	1.38241	0.480536	3.71608	0.0584467	0.110759
PIGZ	1.37959	0.631332	4.13391	0.0462926	0.0911539
PARP11	1.37928	0.810584	3.88645	0.0531169	0.102307
ASGR1	1.37554	0.995382	5.21787	0.0257705	0.0558484
CRYM-AS1	1.37448	0.764789	3.64891	0.0607056	0.114223
ZKSCAN3	1.37418	2.47838	20.9648	2.28788e-05	0.000114972
ZNF287	1.37348	1.46696	8.62264	0.00464507	0.0128641
OSBPL7	1.373	2.60726	14.8182	0.000281315	0.00108105
PAXBP1-AS1	1.37202	0.580336	3.47618	0.0669648	0.123813
EFHC1	1.37198	3.70693	31.6051	4.72779e-07	3.51092e-06
NFATC4	1.37162	6.18861	169.846	1.83271e-19	1.82233e-17
ZNF497	1.37119	1.03149	6.0846	0.0163966	0.0381834
H1FX-AS1	1.36955	1.48303	9.16051	0.00359113	0.0103106
ZNF560	1.36891	-0.260063	3.42694	0.0690335	0.126995
CELF6	1.36846	3.79167	46.9877	3.73373e-09	4.36624e-08
AKAP12	1.36814	8.58809	105.386	4.99849e-15	1.98808e-13
CLIP2	1.368	1.5402	9.5296	0.00301514	0.00882167
FAM227A	1.36791	0.844649	4.50501	0.0377725	0.0770085
RRN3P1	1.3665	0.797706	4.23993	0.0436647	0.0869373
SLC24A1	1.36504	5.45753	121.123	2.97883e-16	1.59852e-14
MTRNR2L3	1.36458	1.83373	9.59062	0.00292962	0.00861058
TAL1	1.36313	1.46333	6.4357	0.0136998	0.0327088
SYF2	1.36282	8.15151	270.168	2.38423e-24	7.16487e-22
KDM5B	1.3612	7.33937	124.186	1.77056e-16	9.93495e-15
DUSP5P1	1.36066	1.18084	7.1757	0.00943594	0.0237488
RGS12	1.36005	5.96402	120.888	3.10118e-16	1.65107e-14
MFGE8	1.35697	5.357	78.6871	1.17817e-12	2.87588e-11
APH1B	1.35579	2.73156	20.2002	3.08829e-05	0.00015101
HEMK1	1.35565	3.24459	34.8382	1.59889e-07	1.316e-06
FOXO1	1.35461	4.15036	54.5343	4.48325e-10	6.30218e-09
LTBP4	1.35409	3.20271	35.4043	1.32768e-07	1.10829e-06
ZBED5-AS1	1.35283	3.02292	23.8649	7.54151e-06	4.24933e-05
ZNF224	1.35106	1.83315	7.97022	0.00637418	0.0169182
PRRT1	1.34856	2.61821	22.1201	1.46281e-05	7.7091e-05
BFSP1	1.34853	2.3638	14.5126	0.000320724	0.00121489
TRIM66	1.34639	2.90872	23.7867	7.76618e-06	4.35742e-05
REEP6	1.34629	2.27063	19.5181	4.04695e-05	0.000192362
DOK4	1.34579	2.85922	24.3156	6.3709e-06	3.65058e-05
SLC25A42	1.3443	3.1984	27.0254	2.35781e-06	1.49623e-05
SEZ6L2	1.34366	6.11145	118.011	5.10037e-16	2.57359e-14
SNHG7	1.33863	7.50584	308.971	7.54165e-26	3.39952e-23
FLT3LG	1.33709	2.57029	16.3886	0.000144896	0.000599397
UBE2Q2P1	1.33617	3.27861	26.7886	2.56839e-06	1.61545e-05
LOC100506127	1.33605	1.64929	9.98022	0.00244015	0.00731342
OSBPL10	1.33528	4.124	37.5377	6.65779e-08	5.95459e-07
CATSPER2	1.33445	0.83508	4.3841	0.0403463	0.0813846
LGI4	1.33327	2.37367	8.29003	0.00545494	0.0147771
CUL7	1.33323	3.99136	42.5222	1.40797e-08	1.468e-07
THAP9	1.33315	1.13399	6.81622	0.0112989	0.0277304
MEX3B	1.33301	0.95964	6.75842	0.0116329	0.0283957
LOC100507194	1.33209	3.55645	35.5337	1.27268e-07	1.06567e-06
ZNF132	1.33155	1.32228	6.75465	0.011655	0.0284393
LRRC23	1.33145	2.64723	15.7668	0.000188054	0.000755511
FYB	1.33037	2.6012	13.8241	0.000431964	0.00158735
HOXB6	1.32912	1.16297	5.24586	0.0253916	0.0551688
ARHGEF17	1.32897	4.33931	54.5543	4.45907e-10	6.2878e-09
SMIM2-AS1	1.32887	0.707392	4.59571	0.0359577	0.0738654
MRPL45P2	1.32873	0.606733	4.4047	0.0398948	0.0807026
HCG8	1.32824	0.591545	3.6793	0.0596721	0.112608
MCF2L	1.32818	3.72387	34.1488	2.00812e-07	1.62512e-06
SEMA3G	1.32817	1.32954	6.53079	0.0130532	0.0313644
SCOC-AS1	1.32695	0.901349	3.84804	0.0542705	0.104055
LIMS2	1.32636	1.09061	5.30864	0.0245635	0.053706
PVT1	1.32572	2.43009	18.8558	5.27517e-05	0.000242971
ZRANB2-AS2	1.32465	-0.253912	2.68623	0.10642	0.180953
EWSAT1	1.32453	0.570465	4.3325	0.0416391	0.0835728
USP44	1.32383	0.695706	5.30577	0.0246007	0.0537786
TKFC	1.32302	4.55371	60.4163	9.4584e-11	1.5485e-09
SLC27A1	1.32298	4.11025	48.9304	2.13305e-09	2.61279e-08
CMBL	1.3223	1.27759	5.35765	0.0239369	0.0524918
ATF6B	1.32185	3.45811	37.9828	5.77626e-08	5.23541e-07
CDNF	1.32174	0.110128	2.88446	0.0945865	0.164239
CLYBL	1.32069	3.22635	27.8563	1.75001e-06	1.14491e-05
IFIH1	1.3204	1.8015	5.64286	0.0206128	0.0462804
SLMO1	1.31938	2.03305	11.6585	0.00112836	0.00372076
MGAM2	1.31891	-0.48417	1.98463	0.164032	0.257184
HOXC8	1.31789	0.231906	3.41855	0.0692078	0.127195
ZNF33B	1.31749	4.40207	68.118	1.37951e-11	2.66121e-10
C6orf226	1.31725	2.21891	18.2736	6.67308e-05	0.000297349
FOXK1	1.31651	6.15662	140.222	1.32748e-17	9.15894e-16
ZNF397	1.31646	3.08078	19.6918	3.77676e-05	0.00018079
ERCC-00022	1.31556	7.22366	106.811	3.83039e-15	1.58891e-13
TMC7	1.31333	0.358016	3.24131	0.0766386	0.138424
ZNF608	1.30956	5.25516	79.6791	9.44384e-13	2.35626e-11
SH3BP5-AS1	1.30914	0.563903	4.00625	0.0496862	0.0966355
CLUHP3	1.30726	1.65092	8.28023	0.00548095	0.0148356
MIAT	1.30626	0.215936	2.9356	0.0917771	0.160278
NEK8	1.30358	1.17564	6.12391	0.0160685	0.0375097
VIT	1.30304	-0.493035	1.77982	0.187732	0.286794
FLJ42627	1.30246	0.281552	1.80302	0.184214	0.282811
MIR10B	1.30221	1.83766	5.71989	0.0198019	0.0447494
DLEU2L	1.3018	1.74386	8.29084	0.00545281	0.0147771
LETMD1	1.30116	5.15037	94.3508	4.25828e-14	1.41486e-12
PCMTD2	1.30074	4.81185	68.9385	1.13149e-11	2.20796e-10
EGR2	1.30055	2.04456	8.74959	0.0043701	0.0122227
LOC100507487	1.29882	0.222449	2.89226	0.093987	0.163345
VWCE	1.29862	-0.147192	2.68703	0.106202	0.180628
MX1	1.29836	2.07673	11.4999	0.00121239	0.00396785
MANBA	1.29649	3.17486	20.2765	2.99683e-05	0.00014694
FOXD2-AS1	1.29471	0.515013	2.56416	0.114363	0.192427
ZCCHC18	1.29283	-0.444777	1.66242	0.202195	0.304417
ZNF391	1.29271	-0.103768	2.20342	0.142741	0.230207
LOC653160	1.29237	1.52375	7.344	0.00867779	0.0221289
ZNF581	1.29133	5.64482	100.375	1.29816e-14	4.71909e-13
DACT1	1.29085	4.48762	46.3689	4.47233e-09	5.10805e-08
CYHR1	1.28992	4.52712	78.3397	1.27352e-12	3.08635e-11
LTB4R	1.28698	3.61743	28.56	1.36274e-06	9.14101e-06
ZNF441	1.28648	-0.451893	1.76138	0.189803	0.289434
C16orf45	1.28617	3.08017	25.5678	4.00754e-06	2.40328e-05
CAMLG	1.2858	5.81985	103.292	7.42182e-15	2.83518e-13
H6PD	1.28229	4.95326	88.2571	1.48589e-13	4.47521e-12
THBS4	1.28096	-0.0553063	1.5806	0.213515	0.317712
FSTL4	1.28048	0.201596	2.07284	0.154942	0.246128
CHD5	1.27929	0.767702	4.41647	0.0396392	0.0802337
STAC3	1.2785	0.0543416	1.95187	0.167336	0.261377
MBP	1.27786	7.97608	316.187	4.13011e-26	1.9947e-23
TESK2	1.2778	3.10846	18.8681	5.24911e-05	0.000241935
ZER1	1.27701	2.58517	17.9303	7.67258e-05	0.000337748
FLJ37201	1.27671	0.824397	3.51642	0.0654461	0.12142
TEP1	1.27656	1.74607	7.98469	0.00632926	0.016822
THSD7A	1.27411	2.6554	16.0326	0.000183986	0.000741149
PLEC	1.27385	4.22908	33.3838	2.59127e-07	2.04444e-06
PNMA2	1.2738	-0.619465	1.43633	0.235748	0.34413
SPATS1	1.27333	3.72304	30.398	7.16049e-07	5.09907e-06
IL16	1.27247	3.61903	26.6686	2.6824e-06	1.67302e-05
ARC	1.27212	1.11375	4.38515	0.0403232	0.0813502
LINC00240	1.27183	0.177964	2.09758	0.152706	0.243433
LINC00472	1.27124	2.39584	13.2646	0.00055165	0.0019751
LOC729218	1.2699	1.93825	10.1413	0.00226351	0.00683705
SIRT5	1.26982	4.61788	72.8474	4.47758e-12	9.58074e-11
RBMS3-AS3	1.26982	-0.346333	1.68803	0.198643	0.300307
WSB1	1.26952	6.78471	184.602	2.65503e-20	3.17734e-18
SPON2	1.26936	0.793658	4.94809	0.0297467	0.0630707
ERCC-00160	1.26916	3.4046	26.6793	2.67197e-06	1.66896e-05
ERCC-00002	1.269	13.6266	127.445	1.02732e-16	5.98156e-15
HOXD1	1.26859	0.598858	3.45372	0.0678292	0.125188
BRWD1-IT2	1.26839	0.663733	3.80209	0.0556866	0.106273
COL27A1	1.26807	3.5561	33.2316	2.72681e-07	2.12902e-06
ARHGAP23	1.26782	3.52666	33.41	2.56862e-07	2.02894e-06
CTNNA2	1.26719	-0.567238	1.40018	0.24184	0.351317
IL17RC	1.26638	0.704595	3.3464	0.0721323	0.13155
LOC100288846	1.2663	0.0217337	1.50888	0.223925	0.330042
MEIS1-AS3	1.26585	-0.135037	1.58839	0.212251	0.316528
SGCD	1.26415	5.28061	110.038	2.11347e-15	9.34003e-14
TRIM4	1.26333	4.67589	62.891	5.02836e-11	8.7627e-10
SPSB3	1.26214	4.41937	50.0696	1.54336e-09	1.95603e-08
LINC00346	1.26116	0.483559	1.87797	0.175477	0.271725
SLAMF7	1.2611	0.656743	1.75619	0.190093	0.289738
TMEM8B	1.26084	2.19499	13.3207	0.00053822	0.00193522
GATA2-AS1	1.25988	-0.232693	1.50926	0.223868	0.329994
PTPRU	1.25962	4.28753	55.0329	3.91707e-10	5.6232e-09
ZNF816	1.25942	-0.759073	1.10959	0.297006	0.411813
ERCC-00165	1.2592	4.61953	40.538	2.5885e-08	2.54392e-07
ACACB	1.25861	2.95451	20.3162	2.95033e-05	0.000144923
SIDT2	1.25785	3.31187	30.5688	6.74957e-07	4.82678e-06
ISM2	1.25782	2.44098	9.41604	0.00318129	0.00925771
CCDC28A	1.25723	5.37746	116.024	7.22444e-16	3.56555e-14
BIRC7	1.25721	7.63825	230.618	1.25626e-22	2.46209e-20
LOC101929066	1.257	0.957397	4.10235	0.0471075	0.0924992
SLC26A1	1.25696	-0.460441	1.37204	0.246063	0.355807
TP53TG1	1.25641	1.11198	4.28356	0.0426304	0.0852352
FOSB	1.25592	1.32421	4.64495	0.0350121	0.0722081
TTC25	1.25425	1.98431	10.9506	0.00155738	0.00494146
KLC3	1.2539	0.595332	3.46939	0.0672248	0.124242
UBALD2	1.25285	6.46655	169.882	1.82362e-19	1.82233e-17
SLC38A3	1.25195	-0.289087	1.01055	0.318655	0.434305
ZNF83	1.25189	1.26493	8.68367	0.00455754	0.0126476
EBF4	1.25162	-0.353356	1.08179	0.302738	0.417535
LOC101927045	1.25157	-0.533505	1.19586	0.278356	0.391208
SNX29	1.25146	4.12833	38.0951	5.5736e-08	5.07213e-07
SYPL2	1.25126	-0.0501866	1.2991	0.258735	0.369469
PRRT3	1.2512	2.11897	12.2204	0.000876394	0.00297253
DDX25	1.24782	2.82169	22.9459	1.06701e-05	5.80182e-05
HOXB13	1.24777	1.56206	6.16985	0.0156938	0.0367557
PHF7	1.24709	2.61697	14.4496	0.000329529	0.00124615
SCN5A	1.24468	-0.601972	1.01792	0.317178	0.432727
GLIDR	1.24449	-0.346067	1.03663	0.31254	0.427868
TMCC3	1.24427	3.05332	18.4901	6.11308e-05	0.000276109
ERCC-00137	1.2434	-0.103602	0.885428	0.350349	0.467974
KALRN	1.24333	-0.500442	0.852573	0.35976	0.478043
OGT	1.24219	5.70429	63.3025	4.53251e-11	7.93952e-10
IRS2	1.24208	9.30145	198.451	4.80166e-21	6.6258e-19
MAP3K12	1.24162	2.56941	14.255	0.000358366	0.00134281
ZNF383	1.2415	0.898363	5.62495	0.0208064	0.04663
AKAP9	1.24097	7.32198	39.8013	3.25541e-08	3.11777e-07
STK4-AS1	1.24092	0.900994	3.45901	0.0676246	0.124879
LPIN1	1.23944	6.34799	127.799	9.68948e-17	5.67233e-15
GOLGA6L10	1.23899	0.07137	0.982622	0.325382	0.441666
C14orf132	1.23879	3.8713	39.9519	3.10597e-08	2.99239e-07
FAM151B	1.23869	-0.475915	1.02293	0.315998	0.431684
TTLL6	1.23824	-0.110233	1.24976	0.268027	0.379889
DOCK6	1.23739	4.26464	43.2953	1.11424e-08	1.18272e-07
MIR570	1.23716	-0.288078	1.10447	0.297342	0.412068
PPP3CB-AS1	1.23682	0.929152	3.9946	0.0500089	0.0971513
LINC01314	1.2366	-0.186207	2.69952	0.105577	0.179813
ERCC-00044	1.23658	4.91981	42.1012	1.60052e-08	1.65094e-07
PIK3R6	1.23654	3.69812	14.5188	0.000319868	0.00121266
MSS51	1.23603	0.271361	2.33493	0.131556	0.215667
PRSS53	1.23562	2.10429	7.81581	0.00687491	0.0180734
WNK4	1.23372	0.744639	3.09109	0.0836276	0.14849
HLA-F	1.23369	2.33708	14.39	0.000338103	0.00127323
CCDC110	1.23311	1.39774	4.95652	0.029613	0.0628069
RBMS2	1.23203	4.0837	63.8999	3.90081e-11	6.90442e-10
ERCC-00046	1.2281	11.6649	124.708	1.62157e-16	9.17507e-15
CNDP1	1.22344	2.73674	12.5985	0.000740402	0.00255811
ZNF417	1.22282	1.25722	6.36249	0.0142207	0.0337676
BEST1	1.22117	5.67233	70.8657	7.13906e-12	1.44092e-10
PRKG1	1.21912	2.59315	15.8141	0.000184342	0.000742364
HLA-L	1.21856	0.0274497	2.132	0.149271	0.239014
PQLC3	1.21852	4.0287	42.0195	1.64093e-08	1.68363e-07
YPEL3	1.21774	4.4354	54.4444	4.59401e-10	6.41785e-09
AGAP2	1.2171	0.21221	2.01165	0.161073	0.253543
CCDC113	1.21689	3.34748	17.6003	8.78008e-05	0.000381901
TMEM260	1.2164	3.16664	20.9916	2.2641e-05	0.000113946
GABPB1-AS1	1.21637	4.47174	38.7821	4.48336e-08	4.15548e-07
ZDHHC1	1.21587	1.44687	8.81769	0.00422968	0.0118915
RAD50	1.21535	6.24229	70.9775	6.95226e-12	1.40953e-10
NRSN2-AS1	1.21516	1.58073	6.2896	0.0147601	0.0348831
LINC00638	1.21472	0.929709	3.58287	0.0630199	0.117693
ZNF485	1.21436	2.97648	19.8404	3.56044e-05	0.000171223
KCNN1	1.21023	0.0708154	1.98669	0.163654	0.256739
RNF32	1.20972	-0.413924	0.791874	0.377066	0.494967
FCGRT	1.20927	1.50679	4.42005	0.0395617	0.0801008
POPDC2	1.20899	-0.628395	0.720569	0.399425	0.517179
GPAT2	1.20819	0.276078	1.04837	0.309838	0.425115
IL17D	1.20738	4.428	59.9755	1.05996e-10	1.70845e-09
ZNF329	1.20713	-0.213111	2.16608	0.146279	0.234877
C11orf96	1.20668	6.32027	105.752	4.66648e-15	1.88373e-13
RDM1	1.20637	2.42931	15.738	0.000190351	0.000763605
CASC2	1.20587	0.265865	2.36657	0.129017	0.212379
COL9A2	1.2058	1.8443	6.84572	0.0111323	0.0273736
WDR48	1.20473	4.99927	81.579	6.20985e-13	1.62744e-11
HRASLS	1.20453	1.09435	6.75996	0.0116239	0.0283787
LOC100505715	1.20224	3.23299	30.0708	8.02157e-07	5.65862e-06
GIPR	1.20218	-0.421148	0.878111	0.352453	0.47032
FBXL4	1.20154	3.7593	33.0237	2.92386e-07	2.26977e-06
NEK9	1.20148	5.32169	69.9646	8.84697e-12	1.75679e-10
SAMD9L	1.20119	-0.585275	0.796556	0.376207	0.494263
DOK3	1.2002	5.00252	73.3967	3.93925e-12	8.50966e-11
TCN2	1.19992	3.64767	24.0173	7.12255e-06	4.04654e-05
PLEKHH1	1.19962	4.58764	36.3279	9.82838e-08	8.40665e-07
ENDOV	1.19897	3.77406	31.7636	4.47895e-07	3.34407e-06
LOC100506746	1.19653	2.26497	10.3841	0.00202203	0.0061962
CLK4	1.19572	2.3119	14.1782	0.000370461	0.00138353
LOC283352	1.19549	0.313413	3.11009	0.0827056	0.147142
EFNA1	1.19542	3.22178	21.3102	2.00005e-05	0.000102025
ACSL5	1.19504	2.002	7.19714	0.00933561	0.0235094
FAM63A	1.19486	2.21729	12.7432	0.000694329	0.00241559
KCNQ2	1.19443	-0.593365	0.621703	0.433839	0.55046
AMPD3	1.19426	-0.610714	0.761236	0.386643	0.504104
DNASE1	1.19412	2.23856	9.69412	0.00279035	0.00824783
NOSTRIN	1.19411	-0.123128	0.687251	0.410725	0.52855
PAX2	1.19409	-0.405311	0.717499	0.400425	0.518226
IL1R2	1.19405	0.303043	0.866311	0.355685	0.474067
CCDC151	1.19376	-0.683304	0.774364	0.382248	0.49982
ERCC-00014	1.19356	1.11738	4.89848	0.0305469	0.0644238
TTC9	1.19356	-0.584961	0.774776	0.382353	0.499849
DLG4	1.19352	3.20363	20.6503	2.58735e-05	0.000128493
ZNF571	1.19342	-0.655382	0.818765	0.369849	0.488046
MDH1B	1.19325	1.01158	4.87938	0.030861	0.0649547
PROSER3	1.19301	-0.533668	0.536886	0.466561	0.580756
LRRC3	1.19262	0.198571	3.36294	0.0714501	0.130606
CCDC157	1.19257	-0.43639	0.642411	0.425882	0.543106
LINC00926	1.1924	2.69517	13.2977	0.000543692	0.00195126
ERCC-00157	1.19159	2.3636	12.0928	0.000927924	0.00312458
DPY19L2P3	1.19046	0.412173	2.88483	0.0944005	0.163937
BTNL9	1.19042	2.81666	20.3942	2.86114e-05	0.000140951
APBB3	1.18972	4.72643	42.5706	1.38743e-08	1.4477e-07
ZKSCAN8	1.18831	4.0191	41.0812	2.18837e-08	2.1824e-07
MCF2L-AS1	1.18795	2.46026	10.0095	0.00240704	0.00722699
FLNA	1.18758	8.55486	83.0433	4.51253e-13	1.2229e-11
SEMA4A	1.18711	1.2104	4.45167	0.0388854	0.0790272
TCTN1	1.18681	3.07794	21.9655	1.55236e-05	8.12092e-05
LOC100506022	1.18539	1.09604	3.95012	0.0512627	0.0992763
SYDE2	1.18535	1.63807	11.0833	0.00146559	0.00468428
BZRAP1-AS1	1.18457	0.082451	1.64831	0.203937	0.306461
FSTL3	1.18439	3.18067	33.0816	2.8675e-07	2.22986e-06
ZNF19	1.18238	0.844113	4.47072	0.0384839	0.0783173
NAV3	1.18202	2.39369	14.8362	0.000279156	0.00107459
PBLD	1.1816	2.70496	10.7953	0.00167243	0.00525716
C20orf194	1.17999	4.30931	41.9191	1.69207e-08	1.73085e-07
RNF20	1.17983	7.48226	180.027	4.772e-20	5.51554e-18
ABCA8	1.17958	0.723483	4.33102	0.0415352	0.0834096
ZNF48	1.17954	2.87763	18.6978	5.62154e-05	0.000257346
LDB3	1.17925	6.84635	137.604	1.99724e-17	1.31749e-15
NAALAD2	1.17812	-0.374719	1.84021	0.179815	0.277237
ABCA5	1.17801	3.82699	31.2437	5.35033e-07	3.9258e-06
LINC01220	1.17774	-0.281615	1.36582	0.246978	0.356728
CDK7	1.17685	3.88591	29.0725	1.13729e-06	7.75568e-06
BCL6	1.17576	3.05175	17.5118	9.10452e-05	0.000394364
CCDC112	1.17481	5.4073	87.0609	1.91053e-13	5.68614e-12
WDR27	1.17461	1.88006	7.56532	0.00777703	0.0201126
ATG2A	1.17454	5.35271	72.6979	4.63677e-12	9.84349e-11
PSMG3-AS1	1.17431	0.202195	2.56867	0.114051	0.19195
LINC00652	1.17307	0.0809532	1.84914	0.17894	0.276171
RASSF4	1.17278	1.84938	7.25798	0.00905696	0.0229229
USP43	1.17269	-0.444364	1.43325	0.236427	0.344973
C6orf52	1.17267	-0.0188352	1.33184	0.25288	0.362987
PLXNA3	1.17253	3.55489	26.7391	2.61482e-06	1.64008e-05
ANKRD1	1.17219	4.15387	38.3042	5.21537e-08	4.78477e-07
MUC1	1.17081	0.246359	2.3453	0.130718	0.214526
MBTD1	1.1707	2.61585	13.7891	0.000438585	0.00160731
JAK3	1.16732	1.14144	3.55057	0.0641867	0.119476
HACL1	1.16705	4.03802	44.6647	7.39404e-09	8.14247e-08
ZNF555	1.16625	0.471331	1.70508	0.196421	0.297546
PPAPDC2	1.16621	1.89458	10.7387	0.00171659	0.0053797
SLC4A3	1.1652	2.26714	13.1635	0.000576722	0.00205129
EMP1	1.16512	5.22614	105.18	5.19521e-15	2.05423e-13
LOC399815	1.16377	0.239884	1.74834	0.190914	0.290735
MYH10	1.16375	8.81826	74.7967	2.849e-12	6.46426e-11
PPM1L	1.16324	1.12377	5.27309	0.0250289	0.0544932
SLC5A4	1.16258	0.564037	3.10026	0.0831811	0.147833
LINC00337	1.16254	1.43546	4.73773	0.0333017	0.0692723
ZNF783	1.16017	3.402	28.377	1.45403e-06	9.67183e-06
ERCC-00079	1.15866	5.21715	52.6419	7.52506e-10	1.0166e-08
LOC100507424	1.15818	1.2858	3.39994	0.0699493	0.128313
RHOBTB3	1.15592	7.58503	226.119	2.03957e-22	3.83072e-20
NIPAL3	1.15537	4.89077	70.9209	7.04622e-12	1.42644e-10
GAS5	1.15501	8.81869	272.606	1.89697e-24	6.25677e-22
PIK3R5	1.15372	-0.65531	1.34444	0.250974	0.360978
ZNF185	1.15357	1.1162	6.69478	0.0120128	0.0291964
FKBP7	1.15356	2.58463	13.1751	0.000573787	0.00204139
SETDB1	1.15335	5.74815	88.7909	1.32912e-13	4.03903e-12
NLGN2	1.15219	2.97831	20.3581	2.90201e-05	0.000142757
NBPF14	1.15099	0.918523	3.66495	0.0601577	0.113413
RRN3P3	1.1508	3.58056	28.0294	1.64526e-06	1.08272e-05
MIR3926-1	1.15062	1.18061	3.32882	0.0728653	0.132637
ALPK1	1.14998	2.39356	8.77354	0.00432016	0.0121156
PAN2	1.14985	4.07794	29.3425	1.03439e-06	7.08616e-06
FLJ20021	1.14831	2.24712	10.0069	0.00240992	0.00723403
RASIP1	1.14803	2.06789	10.1002	0.00230725	0.00695328
C22orf23	1.14772	1.20396	5.53801	0.0217739	0.048437
AGBL2	1.14474	-0.0975752	1.27071	0.263951	0.375436
HR	1.14462	4.0419	47.7875	2.96141e-09	3.52838e-08
FHIT	1.14421	1.62779	8.28309	0.00547335	0.0148204
ITGA3	1.14311	1.78051	6.26051	0.0149814	0.0353257
HINFP	1.14221	2.29393	8.14087	0.00586502	0.0157648
LOC105274304	1.142	1.20666	5.39586	0.0234602	0.0516193
ZNF251	1.14152	1.9214	8.42783	0.00510279	0.0139492
LINC00471	1.14145	0.920846	3.25175	0.0761772	0.137701
TNKS	1.13886	5.21355	53.6193	5.75263e-10	7.90344e-09
NRG2	1.13817	3.61996	30.0877	7.97459e-07	5.62841e-06
DMD	1.13739	2.90022	19.2715	4.46543e-05	0.000209528
FBXL13	1.13731	1.32163	3.23851	0.0767625	0.138556
SNX33	1.1373	3.68086	25.1137	4.73705e-06	2.79979e-05
RECQL5	1.13706	3.47682	24.1018	6.90074e-06	3.92755e-05
PRRT3-AS1	1.13702	2.92004	16.1427	0.000160585	0.00065654
RNASE4	1.1366	0.667595	2.25339	0.138368	0.224573
ZNF284	1.1358	1.43044	4.5635	0.0365912	0.0749846
LINC00342	1.13514	3.18101	15.4123	0.000218438	0.000861459
RLBP1	1.13499	2.16206	5.33698	0.0241991	0.0529864
TFAP2A	1.13463	8.8607	120.227	3.47452e-16	1.83539e-14
ENTPD1	1.13421	6.15159	104.741	5.6424e-15	2.19891e-13
CKMT2-AS1	1.13371	3.31326	30.2472	7.54467e-07	5.34451e-06
NR1H3	1.13351	1.95968	10.7557	0.00170316	0.0053415
ERCC-00163	1.13342	3.36772	23.0034	1.04396e-05	5.68795e-05
KSR1	1.13273	1.14978	5.70887	0.0199157	0.0449767
D2HGDH	1.13223	4.77706	48.2279	2.60857e-09	3.13284e-08
NAV2	1.13215	7.87847	65.2217	2.80576e-11	5.11353e-10
FBXO46	1.13206	4.32543	42.0493	1.62605e-08	1.67217e-07
ARHGEF26-AS1	1.13157	-0.167764	1.23782	0.270161	0.382353
IGDCC4	1.13136	0.195643	2.27411	0.136599	0.222316
LINC00920	1.13121	2.52635	12.9694	0.000628228	0.00220835
LRGUK	1.13063	2.49154	13.0992	0.000593275	0.00210243
APOBEC3D	1.13037	2.93552	7.64423	0.00754298	0.019601
LYST	1.1295	5.52815	65.5275	2.60111e-11	4.77919e-10
GABBR1	1.12929	3.95015	26.0824	3.31953e-06	2.02389e-05
LINC00847	1.12887	4.49146	46.6479	4.12229e-09	4.75241e-08
CDKN1C	1.12859	2.45819	14.2041	0.000366342	0.00137041
GMIP	1.12858	2.11135	12.1114	0.000920229	0.00310176
KLC4	1.12736	3.34439	26.322	3.04199e-06	1.8784e-05
ZAP70	1.12692	1.44558	2.608	0.11154	0.188356
RINL	1.12691	-0.610678	1.68745	0.198876	0.30056
SLC25A25-AS1	1.12691	0.0923847	1.5209	0.22211	0.327724
SEMA3C	1.1267	4.51599	37.5281	6.67832e-08	5.969e-07
LINC01518	1.12617	2.04711	7.60712	0.00761823	0.0197738
B3GALT1	1.12606	-0.0140084	1.23369	0.270954	0.383039
RAP1GAP2	1.12571	4.11699	38.2973	5.22676e-08	4.78872e-07
ELAC1	1.12441	1.57648	5.57275	0.0213816	0.0477057
LRRC16B	1.12429	-0.302433	1.01518	0.317557	0.433112
GLUD1P3	1.12397	1.77029	6.99686	0.0103186	0.0256692
LINC01573	1.12339	-0.317176	1.16959	0.283933	0.397148
TBC1D32	1.12311	2.06726	9.34214	0.00329453	0.00955026
SPG11	1.12298	3.2254	24.7728	5.37434e-06	3.1367e-05
DNAL4	1.12297	4.36932	46.8059	3.93668e-09	4.57003e-08
FAM214A	1.12194	2.77483	11.0137	0.00151305	0.00482115
ZNF300P1	1.12179	0.800639	3.13262	0.0816272	0.145568
SOGA3	1.12161	1.22993	3.87119	0.0535719	0.102948
MXI1	1.12083	7.77024	194.241	7.99626e-21	1.04623e-18
ROBO3	1.12077	4.30669	42.6639	1.34869e-08	1.41164e-07
CEP95	1.1204	5.21994	77.7305	1.46045e-12	3.48319e-11
LAMC3	1.1201	3.9944	24.5083	5.92941e-06	3.42225e-05
MTHFR	1.12001	4.68041	58.1273	1.71689e-10	2.66256e-09
DZIP3	1.11938	5.31565	65.0118	2.95573e-11	5.3717e-10
ZNF564	1.11924	2.0553	10.6671	0.00177411	0.0055407
ERCC-00099	1.1191	2.84392	13.4734	0.000503388	0.00182502
WDR19	1.11895	2.73961	16.7788	0.000123183	0.000517976
AKAP6	1.1179	1.25302	4.06795	0.0480137	0.0939501
PDPR	1.11734	5.51587	72.9182	4.40409e-12	9.44692e-11
LOC102724511	1.11545	0.171795	1.84633	0.179104	0.276392
NECAB2	1.11426	0.213527	1.96566	0.165866	0.259458
MACROD2	1.1125	2.06446	11.9105	0.00100714	0.00336533
LINC00467	1.11137	5.39438	74.1301	3.32287e-12	7.36642e-11
S100A1	1.11101	4.98552	61.2829	7.56979e-11	1.26534e-09
HIST3H2A	1.11082	0.0813853	2.37962	0.127986	0.210836
RNF213	1.11076	6.05894	84.1027	3.58905e-13	1.00071e-11
CFD	1.11023	0.823042	3.19859	0.0785579	0.141081
LOC100507634	1.10957	0.658538	1.84556	0.179194	0.276467
PCMTD1	1.10944	3.47901	19.962	3.39307e-05	0.000164108
LOC101929450	1.10873	3.27284	13.8583	0.000425594	0.00156784
ZNF548	1.10848	2.62867	12.1824	0.000891395	0.00301962
FAM132B	1.10807	4.46038	33.3542	2.61704e-07	2.05637e-06
BACE2	1.10784	1.4551	5.46807	0.0225869	0.0500069
LPIN3	1.10776	4.72386	40.2682	2.81464e-08	2.74224e-07
ERCC-00145	1.10756	8.29161	83.2921	4.27557e-13	1.1657e-11
CYTH3	1.10707	7.25952	158.632	8.65788e-19	7.50516e-17
ZNF30	1.10603	0.474706	2.81024	0.0986699	0.169868
EDA	1.1059	0.799546	3.79186	0.0560074	0.10678
TLCD2	1.10579	3.90797	25.6012	3.9588e-06	2.37721e-05
PPIL6	1.10553	0.421443	2.56786	0.114107	0.19202
LINC00839	1.10323	3.57445	26.225	3.15133e-06	1.93442e-05
TBKBP1	1.10205	2.88962	14.1792	0.000370313	0.00138335
MIR100HG	1.10194	1.25566	3.06285	0.0850182	0.150563
SRP14-AS1	1.10186	2.3219	12.0207	0.00095847	0.00321782
ZNF546	1.10176	1.51266	5.4846	0.0223918	0.0495994
STARD9	1.10126	1.83727	7.35544	0.00862864	0.0220285
FBXO41	1.10101	2.89698	15.0042	0.000259831	0.0010091
LRP5L	1.10076	2.31206	14.147	0.000375505	0.00140043
NR1D2	1.10011	4.41355	40.2437	2.83618e-08	2.75925e-07
MLPH	1.0994	6.96825	144.376	7.01953e-18	5.04921e-16
LINC00871	1.09819	1.60236	6.78308	0.0114891	0.0281258
PPP1R26-AS1	1.09473	2.43194	9.289	0.00337856	0.00976395
KDM7A	1.09326	3.31135	26.2638	3.10711e-06	1.91066e-05
LACE1	1.09279	2.15361	7.68113	0.00734539	0.0191243
LINC01270	1.09275	1.89945	6.83169	0.0112112	0.0275502
IQGAP3	1.09242	4.72917	46.1716	4.73845e-09	5.38364e-08
ERCC-00113	1.09229	10.1169	79.8776	9.03667e-13	2.27566e-11
ZSCAN25	1.09076	2.42328	10.8512	0.00163008	0.00513597
ZFPM1	1.08984	2.95733	17.8242	8.01197e-05	0.00035143
ICA1	1.08959	0.415366	0.95345	0.332872	0.449783
NBR2	1.08907	1.40303	4.16291	0.0455573	0.0900162
ERCC-00058	1.08899	-0.0251142	1.60146	0.210403	0.314153
OBSL1	1.08871	5.59376	82.2228	5.39436e-13	1.43316e-11
LOC374443	1.08855	1.96957	8.07032	0.00607014	0.0162483
NEFM	1.08827	-0.558743	0.943773	0.335611	0.452354
TMEM240	1.08824	-0.0319773	0.951654	0.333067	0.449911
SMPDL3A	1.08818	3.18775	18.2735	6.67347e-05	0.000297349
HSPB6	1.08807	-0.0850225	1.34902	0.249875	0.359892
SEMA6D	1.08724	5.04952	45.095	6.5073e-09	7.23669e-08
AOC3	1.08706	0.00856613	1.73193	0.192981	0.293355
CCDC30	1.08699	-0.324635	0.91353	0.342991	0.460009
C14orf79	1.08693	2.11722	8.72952	0.0044124	0.0123187
MYEOV	1.08678	2.78225	5.0935	0.027528	0.0590328
DISC1FP1	1.08655	-0.584928	0.416653	0.521326	0.631095
CBX3P2	1.08568	0.385731	3.42496	0.0689542	0.126901
SSPN	1.08518	2.49829	9.72206	0.00275393	0.00815147
ANKRA2	1.08466	4.7774	44.9162	6.8617e-09	7.61204e-08
C1orf204	1.08416	1.16878	2.92891	0.091975	0.160529
RBM20	1.08405	4.88849	59.6643	1.14903e-10	1.83885e-09
RFX3	1.0836	3.87515	27.0617	2.3272e-06	1.48028e-05
PHLDB3	1.08326	2.90024	13.4623	0.00050585	0.00183247
LINC00052	1.08318	1.45952	6.38078	0.0140886	0.0334716
MALAT1	1.08261	11.9962	37.5563	6.6184e-08	5.93112e-07
MKLN1-AS	1.0824	-0.167687	1.00186	0.320727	0.436469
MICAL1	1.08237	6.38957	96.4186	2.81793e-14	9.62293e-13
CAHM	1.07954	1.84958	5.49862	0.0222279	0.0492928
CA14	1.07945	6.32253	122.717	2.26983e-16	1.24776e-14
LOC101928043	1.07859	-0.428983	0.414441	0.522162	0.631775
BEX2	1.07796	-0.682133	0.396332	0.531726	0.640582
SH3YL1	1.07775	0.92273	2.67863	0.106739	0.18129
SYTL3	1.07761	0.35905	1.49839	0.225522	0.331926
LOC100507291	1.07758	-0.280819	0.46287	0.49907	0.610818
MFSD6L	1.07754	-0.254249	0.472877	0.494486	0.606635
LOC101927166	1.07752	-0.437248	0.415629	0.521568	0.631325
TMC4	1.07745	-0.584616	0.374473	0.542874	0.650891
FAM184B	1.0774	-0.683171	0.39282	0.533264	0.641856
HOXA-AS2	1.07729	-0.788438	0.336351	0.564339	0.669904
PLA2G4C	1.07706	-0.383109	0.449226	0.505176	0.616395
ZNF791	1.0768	4.30513	42.571	1.38727e-08	1.4477e-07
MYO1E	1.07662	6.68899	119.415	3.99717e-16	2.06312e-14
ZDHHC19	1.07594	0.190717	1.42279	0.237462	0.346258
PLXNB1	1.07592	1.99736	7.84466	0.00677831	0.0178617
ZNF573	1.07575	0.936626	3.96235	0.0509146	0.0986873
ERCC-00111	1.07563	8.21676	66.6182	1.98836e-11	3.72419e-10
PCAT6	1.0751	3.82934	20.4604	2.78753e-05	0.000137626
CSAD	1.07508	2.30488	11.278	0.001341	0.00433421
SHANK3	1.07449	1.53843	7.05236	0.0100357	0.0250485
CXXC4	1.07435	-0.602229	0.794317	0.376586	0.494616
ERCC-00054	1.07427	2.91185	12.2397	0.000868844	0.00295136
TP53I3	1.07281	3.57958	18.1368	7.05408e-05	0.000312659
KIAA0754	1.07196	4.01684	31.723	4.54143e-07	3.38181e-06
JHDM1D-AS1	1.07185	1.8321	8.69192	0.00449283	0.0125086
TMEM147-AS1	1.07158	2.42954	13.0603	0.000603535	0.00213487
F2R	1.07141	2.9897	14.4377	0.000331224	0.00125116
SCAMP1-AS1	1.07109	3.31215	23.7768	7.79516e-06	4.36859e-05
SLC5A12	1.07086	0.479222	2.3067	0.13387	0.218665
ZNF585A	1.07084	2.05367	10.6331	0.00180212	0.00561783
BEX1	1.07073	0.943783	3.01956	0.0873642	0.153872
ATP11C	1.07013	2.35535	10.4136	0.00199459	0.00612776
CEMIP	1.06972	1.3763	4.52296	0.0374056	0.0763526
AK9	1.06965	2.08429	8.60978	0.00467391	0.0129387
MYLPF	1.06824	0.885249	2.04869	0.157328	0.249094
LOC642361	1.06815	1.46058	6.85639	0.0110727	0.0272594
NEAT1	1.06803	9.20207	24.9164	5.09568e-06	2.99213e-05
FAM181B	1.06785	2.20209	8.54975	0.00481107	0.0132559
ABCB5	1.06717	4.86038	52.4875	7.8529e-10	1.05983e-08
LINC01089	1.06709	3.23856	18.4629	6.18067e-05	0.000278604
TMCC1-AS1	1.06679	3.90896	32.3538	3.66517e-07	2.77602e-06
MEIS3P1	1.0667	1.84396	8.39386	0.00518733	0.0141542
ZKSCAN1	1.06391	7.9138	134.847	3.08904e-17	1.94293e-15
ZNF283	1.06307	2.21436	14.4163	0.000334294	0.0012624
LINC01004	1.06307	2.10631	8.21019	0.00567056	0.0152999
CRIM1	1.06291	1.96897	8.35527	0.00533665	0.0145119
LINC00265	1.06237	3.31194	24.3359	6.32271e-06	3.62604e-05
MIB2	1.06225	3.81319	27.3073	2.13029e-06	1.36553e-05
GLB1L	1.06223	3.2905	19.7385	3.70742e-05	0.000177911
SDHAF4	1.06055	0.817612	2.82253	0.097952	0.169063
INO80B	1.0605	3.95394	26.4625	2.89056e-06	1.79308e-05
CYR61	1.06026	5.7152	64.4676	3.3846e-11	6.09453e-10
POLL	1.05955	4.69817	50.4677	1.37945e-09	1.76985e-08
ARMC9	1.05944	5.81244	97.1378	2.44408e-14	8.43146e-13
ERCC-00074	1.05912	12.5434	77.6106	1.50048e-12	3.57236e-11
ZNF204P	1.05738	0.670603	3.66073	0.0603014	0.113626
KANSL1-AS1	1.05559	2.3953	9.47849	0.00308876	0.00901951
NCKAP5	1.05493	4.04136	28.1064	1.60077e-06	1.05647e-05
LOC100133985	1.05488	2.9791	15.0399	0.000255905	0.000995286
TMEM74B	1.05389	0.688826	2.79051	0.1	0.171656
ERVK13-1	1.0537	2.60495	14.2822	0.000354192	0.0013279
CIR1	1.05236	6.85103	119.296	4.07994e-16	2.09783e-14
ZNF611	1.05074	2.0415	6.31766	0.01455	0.0344466
ADCK5	1.05073	1.4206	5.23687	0.0255127	0.0553697
LINC00997	1.05063	4.04136	36.702	8.70849e-08	7.53455e-07
LOC284023	1.05054	1.73159	5.97237	0.0173729	0.0400301
MTRNR2L7	1.04978	0.485053	2.00929	0.161315	0.253829
GOLGB1	1.04969	7.43978	41.8249	1.74152e-08	1.77473e-07
RPLP0P2	1.04863	0.957048	2.95086	0.0907926	0.158855
LOC100270746	1.04783	1.79754	7.59622	0.0076593	0.0198499
PLEKHG4	1.04782	6.52748	81.7549	5.97508e-13	1.56895e-11
RNF150	1.04763	2.32997	11.365	0.00128896	0.00418355
SEMA6A	1.0474	8.42219	97.5779	2.24094e-14	7.77032e-13
JPH3	1.04728	2.46106	11.1477	0.00142311	0.0045712
PYCARD-AS1	1.04696	0.130763	1.9845	0.163882	0.257037
METAP1D	1.04675	1.14936	4.00182	0.0498087	0.0968319
GGT7	1.04621	3.23484	14.8722	0.000274898	0.00106122
SUCLG2-AS1	1.04536	0.303358	1.36813	0.246583	0.356331
TLE6	1.04505	1.22226	4.42542	0.039446	0.0799144
PFKFB2	1.04504	6.02694	101.544	1.03636e-14	3.89295e-13
ERCC-00076	1.04488	6.56991	55.8433	3.14932e-10	4.6443e-09
EFNA3	1.04481	2.16301	8.67424	0.00453116	0.0125912
TGIF1	1.04456	3.56425	27.4837	1.99958e-06	1.29009e-05
LOC101927811	1.04392	0.850473	2.9567	0.0904812	0.158353
PCAT7	1.04391	0.901283	3.05387	0.0854663	0.151198
C11orf1	1.04388	3.40426	18.7596	5.48338e-05	0.000251533
LOC100507564	1.04369	0.569362	2.24132	0.139409	0.225831
HORMAD1	1.04348	1.22947	4.03125	0.0491455	0.0957491
MORN1	1.04315	1.43255	5.28941	0.0248141	0.0541227
MBLAC2	1.04143	4.02477	33.5003	2.49219e-07	1.97202e-06
C22orf46	1.04141	5.09182	35.1862	1.42608e-07	1.18312e-06
RSF1	1.04133	7.35039	120.973	3.05667e-16	1.63381e-14
MTL5	1.04095	1.29315	4.58799	0.0361084	0.07413
ERCC-00084	1.03996	3.89091	26.7189	2.63399e-06	1.64676e-05
ARHGEF10L	1.03966	3.98404	24.7445	5.43096e-06	3.16623e-05
ZNF426	1.03957	3.29772	20.6951	2.54233e-05	0.00012635
SHF	1.03821	1.55809	5.12804	0.0270274	0.0581253
HOGA1	1.03814	1.94097	5.82367	0.0187625	0.0427794
EDNRB	1.03668	7.5277	164.442	3.8358e-19	3.60219e-17
TPM1	1.03621	7.13158	140.039	1.36568e-17	9.37464e-16
LBX2	1.03582	3.29462	17.0938	0.000108132	0.000459687
TDRD7	1.0351	5.0904	38.1972	5.39557e-08	4.92337e-07
RRNAD1	1.03502	3.28426	20.191	3.09951e-05	0.000151419
ZNF470	1.03495	1.76882	5.66704	0.0203546	0.0457766
PTP4A3	1.03481	4.03146	33.1562	2.79666e-07	2.17978e-06
ST6GALNAC6	1.03473	1.978	9.38083	0.00323472	0.00939903
GRAMD4	1.03348	3.49689	7.93766	0.00647649	0.0171628
DCP1B	1.03313	2.9286	14.4882	0.000324105	0.00122666
ZNF641	1.03271	2.17835	6.307	0.0146294	0.0346164
FOXP3	1.03246	0.567228	2.05678	0.156525	0.24803
NPIPA1	1.03233	1.56725	3.85823	0.053962	0.103562
OSGEPL1	1.03216	4.09226	40.7056	2.45758e-08	2.4276e-07
GPR153	1.0315	5.24153	78.2389	1.30265e-12	3.1513e-11
FAM161B	1.03131	0.897527	2.4109	0.125552	0.207561
ADPRM	1.03087	2.94479	17.031	0.000110974	0.00047088
DIP2C	1.02992	4.97709	43.2425	1.13209e-08	1.19885e-07
MIEF2	1.02963	1.76554	6.1848	0.0155739	0.0365255
RNF207	1.02883	3.51291	16.6046	0.000132429	0.000552897
SNORA24	1.02874	0.118462	2.14075	0.148453	0.237859
ERCC-00039	1.02821	1.09217	2.93567	0.091609	0.160055
TPT1-AS1	1.028	3.62837	25.2213	4.55265e-06	2.70143e-05
ARID4A	1.02761	6.35187	53.0135	6.79277e-10	9.23202e-09
CCDC96	1.0267	0.191645	1.30672	0.257501	0.368252
NATD1	1.02621	2.57512	12.1496	0.000904593	0.0030608
TMEM136	1.02604	4.39137	41.4772	1.93738e-08	1.9537e-07
NKD2	1.02553	3.98557	37.6361	6.45168e-08	5.80326e-07
NFKBIL1	1.02534	6.00326	57.158	2.21783e-10	3.38451e-09
DLGAP4-AS1	1.02453	-0.110061	1.10494	0.297373	0.412068
PARS2	1.02348	3.31784	17.9472	7.61998e-05	0.00033598
ZMYND8	1.02342	7.94134	139.492	1.48698e-17	1.01047e-15
DALRD3	1.02339	4.51527	37.1282	7.59169e-08	6.67073e-07
RENBP	1.02309	2.40874	9.44779	0.00313389	0.00913156
LINC00504	1.02292	4.07462	21.6952	1.72296e-05	8.92365e-05
GMPR2	1.02226	5.36439	68.581	1.23334e-11	2.3929e-10
MYO16	1.02186	2.02123	9.05231	0.00378099	0.0107688
ZFAS1	1.02143	9.2402	145.672	5.7688e-18	4.28541e-16
COL4A2	1.02062	0.487273	1.53311	0.220285	0.325565
MAST4	1.01987	2.05775	8.1403	0.00586667	0.0157661
FBXW8	1.01948	4.43996	39.6702	3.39155e-08	3.23213e-07
SMARCA1	1.01944	4.90034	47.564	3.159e-09	3.75719e-08
SAMD13	1.01935	2.36811	10.6733	0.00176909	0.00552631
ZNF337	1.019	4.88236	61.1718	7.78834e-11	1.30027e-09
ZDHHC24	1.01829	3.48299	19.5997	3.91759e-05	0.000186804
NRCAM	1.01723	0.251008	2.40566	0.125956	0.208101
CC2D2A	1.01704	4.36949	47.5343	3.18622e-09	3.78623e-08
LTBP3	1.01684	3.93898	30.2858	7.44449e-07	5.28184e-06
PELI2	1.01654	5.02641	55.4884	3.46437e-10	5.06472e-09
RPL23AP32	1.0165	1.33739	4.8328	0.0316417	0.0663706
IGF1R	1.01637	6.95345	99.0462	1.68058e-14	5.91837e-13
FAM149B1	1.01622	2.63825	9.45707	0.00312018	0.00909553
LINC01125	1.01527	-0.0311753	1.76166	0.189256	0.28873
MGP	1.01496	1.32927	3.88153	0.0532631	0.102534
HSPG2	1.01478	3.64351	13.6966	0.000456627	0.00166756
DUXAP8	1.01434	1.38521	3.7535	0.0572281	0.108855
ANXA2R	1.01388	0.950109	2.69436	0.105737	0.180041
TNNT1	1.01269	4.40553	44.0429	8.90107e-09	9.61415e-08
FBXW4	1.01267	4.49234	30.9022	6.01648e-07	4.35784e-06
LOC389247	1.01258	0.437193	1.99154	0.163148	0.256273
SLC2A4	1.01217	1.03031	4.60722	0.0357342	0.0735067
GRN	1.01198	8.47359	119.167	4.17196e-16	2.12896e-14
PNMA6A	1.0118	3.70081	32.4591	3.53683e-07	2.68699e-06
SLC11A1	1.01154	0.426245	1.79277	0.185448	0.284236
ARHGAP27	1.01081	1.02765	3.74779	0.0574121	0.109135
ATXN3	1.01039	4.85858	42.86	1.27085e-08	1.33533e-07
RAB40B	1.01014	2.35513	8.67343	0.00453293	0.0125922
LINC00243	1.00969	-0.303825	0.554847	0.459234	0.573834
HDAC6	1.00899	3.93915	37.9898	5.76351e-08	5.22736e-07
RIOK3	1.00896	5.61002	74.9309	2.76236e-12	6.2994e-11
WDR45	1.00878	5.3629	48.85	2.18256e-09	2.66139e-08
FAM86JP	1.00776	1.91883	6.72671	0.0118206	0.0288029
HEATR5B	1.00741	4.15485	24.0649	6.99665e-06	3.97879e-05
SLC27A3	1.0074	3.13559	15.875	0.000179676	0.0007266
CCDC154	1.00716	0.647445	2.44956	0.122618	0.2036
LOC101929767	1.00665	0.572381	2.39936	0.126444	0.208703
C11orf71	1.00648	3.07956	15.743	0.000189948	0.000762668
GSPT2	1.00643	3.35027	10.0884	0.00231997	0.0069842
PLXNB2	1.00603	4.76444	49.2533	1.94541e-09	2.41135e-08
MIR600HG	1.00568	0.756154	3.83791	0.0545793	0.104469
TP53TG3D	1.00439	1.31167	2.34018	0.131131	0.215119
TBC1D10A	1.00429	2.34976	11.773	0.00107152	0.00355152
TMEM198	1.00423	3.0992	18.1652	6.97323e-05	0.00030938
KLF7	1.00355	5.05638	58.162	1.7013e-10	2.64141e-09
PINK1	1.00338	4.92144	57.008	2.30788e-10	3.50275e-09
CCDC148	1.00334	-0.00909735	1.07505	0.303811	0.418758
APOC1P1	1.00303	0.181767	1.23459	0.270781	0.382913
ERCC-00143	1.00297	0.796556	1.70644	0.196244	0.297379
NUMA1	1.00213	6.09146	49.1295	2.01523e-09	2.48196e-08
TCP10L	1.00184	-0.149163	0.642264	0.425934	0.543106
COL1A1	1.00176	0.90884	2.32646	0.132245	0.216586
PWARSN	1.00159	3.95004	29.0814	1.13373e-06	7.73927e-06
UNC13D	1.00094	1.19785	3.591	0.0627299	0.117265
APOD	1.00015	4.93232	31.7909	4.43748e-07	3.31536e-06
ZNF621	0.999988	4.61265	48.3867	2.49225e-09	3.00113e-08
MYH9	0.999318	7.71698	59.3953	1.23222e-10	1.9627e-09
SEMA4G	0.998874	1.8546	5.97669	0.0173342	0.0399676
CDC25C	0.99804	4.30932	29.6948	9.14415e-07	6.35765e-06
FBXO44	0.997201	4.59847	40.5481	2.58042e-08	2.53782e-07
RXRB	0.996899	4.82644	48.0348	2.75765e-09	3.30015e-08
ANKRD36B	0.99685	2.97338	9.81388	0.00263776	0.00785002
GOLGA8B	0.996537	5.45994	40.361	2.73465e-08	2.67201e-07
RNA45S5	0.996275	-0.405325	0.704998	0.404316	0.522113
TARID	0.995424	-0.0198134	0.766947	0.384523	0.502067
LOC100506083	0.995392	1.18604	3.10673	0.0828679	0.147392
PROSER2-AS1	0.99518	-0.353981	0.655356	0.421282	0.538824
YPEL5	0.994716	4.60822	40.5166	2.6057e-08	2.55896e-07
HSD3B7	0.993929	2.89519	11.438	0.00124695	0.00406914
TMEM231	0.993458	2.42361	10.5418	0.00187968	0.00581935
SPHK1	0.993368	1.16148	3.50447	0.0658931	0.122115
CYP2U1	0.993138	3.20356	15.3172	0.000227433	0.000893284
ACSF2	0.992682	3.22933	11.5252	0.00119857	0.00392641
PHLDB1	0.992564	5.62221	72.4109	4.95908e-12	1.04457e-10
SPRY4-IT1	0.991558	2.54958	9.98209	0.00243803	0.00730867
MED12	0.991507	4.60968	27.5241	1.97081e-06	1.27274e-05
ABCA9	0.991182	0.826314	2.24629	0.138979	0.225242
CFAP44	0.990919	3.65683	19.0329	4.91303e-05	0.000228077
NOTCH3	0.990398	1.44673	3.75181	0.0572826	0.108919
CEBPD	0.990262	5.06596	42.4125	1.45572e-08	1.51312e-07
SRD5A3-AS1	0.989506	-0.720323	0.622946	0.433043	0.549708
VPS13C	0.989446	5.01609	23.2385	9.5498e-06	5.25822e-05
CHST1	0.989312	-0.00851563	0.647974	0.423996	0.541352
PITPNM3	0.989248	1.20298	3.53655	0.0647005	0.120234
SYT13	0.988586	-0.559673	0.668076	0.417164	0.535176
ART3	0.988086	-0.181984	0.673098	0.415201	0.533013
LOC440910	0.987842	-0.601433	0.577816	0.450337	0.566239
ENO3	0.987796	2.66156	13.0107	0.000616873	0.00217367
ZNF277	0.987589	3.8863	26.7771	2.57906e-06	1.62066e-05
CAMK2B	0.986869	2.60347	7.51294	0.00798095	0.0205877
ATXN7L2	0.986164	2.92185	10.9282	0.00157346	0.00498544
RASL10B	0.986104	2.06622	7.52673	0.00792672	0.0204654
TTC30B	0.985412	1.44124	4.77675	0.0326095	0.0680836
KLF2	0.9854	1.79004	7.34032	0.00869366	0.0221611
USP27X	0.985326	4.1351	28.0959	1.60678e-06	1.0589e-05
ZNF192P1	0.985231	0.5197	1.80617	0.183837	0.282435
HERC2P4	0.984856	3.40371	12.1373	0.000909597	0.00307512
CNTRL	0.984811	5.81975	52.1781	8.55497e-10	1.14092e-08
BACH2	0.984798	3.33138	19.7279	3.723e-05	0.000178457
ZNF688	0.983977	4.35543	34.4907	1.79311e-07	1.46309e-06
PPP1R15A	0.983802	6.61507	101.445	1.05614e-14	3.94536e-13
LOC101928865	0.983136	1.21529	4.28702	0.0425495	0.0851557
ZNF26	0.982898	3.11178	15.644	0.000198049	0.000789802
HEXDC	0.982795	2.17362	9.69446	0.0027899	0.00824783
JARID2	0.982149	8.54777	145.146	6.24606e-18	4.5657e-16
PLXND1	0.981921	2.67578	15.1901	0.000240045	0.000939003
LINC01011	0.981567	0.684459	2.0763	0.154604	0.245773
DIRC3	0.981551	0.0981708	0.984418	0.324944	0.441231
C16orf58	0.981464	6.08134	106.116	4.35954e-15	1.77039e-13
MAL2	0.981328	0.247971	1.30507	0.257799	0.368405
CRYL1	0.9811	4.5512	33.7741	2.27456e-07	1.8179e-06
VMAC	0.981064	1.87928	7.24085	0.00913451	0.0231019
PKN1	0.980436	4.87276	39.1159	4.03574e-08	3.77684e-07
LRIG2	0.979905	3.05266	14.395	0.000337378	0.00127156
SLC17A7	0.979598	0.0082793	1.38665	0.243445	0.35304
EVI5L	0.979018	2.00976	7.20104	0.00931746	0.0234899
ZFP41	0.978741	3.90501	24.3575	6.27202e-06	3.60002e-05
ZNF2	0.97856	2.11963	6.65848	0.0122353	0.0296626
RAD51B	0.978121	2.49506	9.2927	0.00337264	0.00975578
GCC2	0.977641	6.65462	100.732	1.21176e-14	4.44084e-13
ZNF418	0.975804	0.926693	3.22715	0.0772691	0.139247
ZNF529	0.975604	3.0284	13.3115	0.00054039	0.00194147
RPS15AP10	0.975602	1.34788	3.25908	0.0758553	0.13723
FAM175A	0.975588	3.30816	21.3881	1.9405e-05	9.93616e-05
LOXL1	0.974298	2.36309	11.0155	0.00151179	0.00481942
ST3GAL3	0.973968	2.01661	8.9931	0.00388932	0.0110471
ABCD4	0.973709	3.80895	24.2457	6.53934e-06	3.74076e-05
HAP1	0.973494	0.0811629	0.892	0.34858	0.466117
GSTA4	0.973374	4.77115	52.4799	7.86936e-10	1.06099e-08
EBLN2	0.972742	2.09443	7.1607	0.00950682	0.0238916
ATP6V1G2	0.972557	1.52276	3.59491	0.0625908	0.117105
EXOC3-AS1	0.97228	3.87291	31.8107	4.40755e-07	3.29482e-06
SEMA3B	0.971709	1.047	4.46051	0.0386986	0.0787422
LOC101929147	0.971185	3.51787	24.5612	5.8137e-06	3.36552e-05
ONECUT1	0.970851	2.555	10.7619	0.00169837	0.00532879
SAP25	0.970324	1.15849	3.57925	0.0631496	0.117881
HEXIM2	0.970101	3.60399	18.6472	5.73731e-05	0.000261672
C9orf173-AS1	0.969871	0.983406	2.32287	0.132539	0.216962
ZGPAT	0.968742	-0.0981583	1.06549	0.305951	0.42115
PTGDS	0.968133	-0.129147	1.13714	0.290503	0.404872
PARP14	0.967881	5.41373	40.2205	2.85671e-08	2.77723e-07
EIF4A2	0.967639	7.39864	143.629	7.8634e-18	5.59667e-16
RNF122	0.967511	-0.367619	1.13901	0.289976	0.404345
PCDHGA10	0.967499	-0.32435	0.93042	0.338478	0.455719
DYNC1H1	0.967496	9.37369	25.5333	4.05872e-06	2.4329e-05
MAU2	0.96749	6.00079	79.766	9.26345e-13	2.32411e-11
BAHCC1	0.966862	5.06316	43.2152	1.14146e-08	1.20782e-07
PIH1D2	0.966429	0.288667	1.42603	0.236934	0.345526
LINC-PINT	0.965952	2.44969	7.34864	0.00865783	0.0220864
CCDC65	0.965908	-0.148353	1.30716	0.257576	0.368281
LINC00936	0.965733	0.349811	1.58716	0.212426	0.316753
VAMP8	0.964031	-0.240029	1.07544	0.303724	0.418707
ATP6V1E2	0.96379	3.33281	16.7588	0.00012421	0.000521645
LOC400684	0.96368	0.585619	1.85316	0.178314	0.275456
CCNDBP1	0.963664	4.27208	25.9673	3.46194e-06	2.10219e-05
SERINC4	0.96364	0.0982454	0.991295	0.3234	0.439531
BCAN	0.963242	6.43992	88.4736	1.42012e-13	4.29626e-12
FBXO25	0.962608	6.57812	83.9196	3.73348e-13	1.03671e-11
ZNF438	0.962336	3.13741	14.2355	0.000361412	0.00135309
RASGRP3	0.962218	1.22576	4.05067	0.0484758	0.0946762
ZNF624	0.961964	1.06658	2.98151	0.0891703	0.15636
ZNF345	0.961596	-0.331458	0.920854	0.341348	0.458429
C8G	0.961305	-0.173873	0.926324	0.339536	0.456598
CRYM	0.961074	2.40545	5.70513	0.0199545	0.0450426
ZNF853	0.960866	3.00114	10.2017	0.00220074	0.00667429
CFAP58-AS1	0.960646	0.371374	1.67107	0.200883	0.302982
SEC31B	0.960527	1.19293	3.26823	0.0754555	0.136689
ATP5L2	0.960523	1.71064	5.51617	0.0220244	0.0489297
LINC01013	0.960351	-0.575465	0.756333	0.388166	0.505652
ZFP90	0.959717	2.377	9.12577	0.00365098	0.010458
LINC01366	0.959442	2.1097	5.78291	0.0191636	0.0435326
DNASE1L1	0.959271	3.14805	11.9317	0.000997576	0.00333586
NOA1	0.959045	5.35764	56.0213	3.00256e-10	4.43755e-09
PUS10	0.956944	1.26143	3.08947	0.0837067	0.14861
TSC22D3	0.956853	2.48173	7.41625	0.00851091	0.0217732
ZXDB	0.955457	2.60609	11.9078	0.00100833	0.00336851
CCDC40	0.955197	0.0877634	1.58647	0.212524	0.31683
LOC284454	0.954714	4.0188	14.4036	0.000336126	0.00126755
SULT2B1	0.954529	-0.141722	1.22571	0.272494	0.384729
C14orf93	0.954346	3.66894	28.4216	1.43122e-06	9.54832e-06
KIT	0.954236	7.61581	110.02	2.12064e-15	9.34116e-14
ZNF366	0.954213	-0.281113	1.13734	0.290325	0.404683
FRMD8	0.954178	7.74989	74.8054	2.8433e-12	6.46216e-11
MIR181A2HG	0.953291	0.109741	1.26869	0.264327	0.375816
KLHL13	0.953222	-0.0504603	1.20637	0.276722	0.389235
CASKIN1	0.953127	1.37666	3.83098	0.0547918	0.104817
BBS2	0.952844	3.37563	17.172	0.000104699	0.00044664
SUN3	0.952231	0.216482	1.22898	0.271862	0.384157
R3HDM2	0.951172	6.18842	102.35	8.88142e-15	3.37142e-13
LOC642852	0.950987	4.61092	44.1592	8.59696e-09	9.32291e-08
DNAJC6	0.950712	0.454921	1.64216	0.204773	0.30758
ULK1	0.950664	4.84684	31.1152	5.59149e-07	4.08944e-06
C1orf233	0.950411	4.39919	36.6016	8.9952e-08	7.77763e-07
GPR146	0.949177	2.47117	7.48083	0.0081087	0.0208865
APBA1	0.949057	0.166964	1.1733	0.282894	0.395982
TLN2	0.948829	6.2678	47.4267	3.28702e-09	3.87536e-08
PPP1R3E	0.948617	3.08174	12.7651	0.000687632	0.00239538
AMDHD2	0.948595	4.80561	44.1657	8.58022e-09	9.31222e-08
BSDC1	0.948327	4.34702	24.4907	5.96827e-06	3.44174e-05
TXNRD2	0.947853	3.70332	24.8113	5.29803e-06	3.09483e-05
ASMTL-AS1	0.947705	1.46227	3.75277	0.0572514	0.108875
FAM132A	0.947322	-0.0791231	1.20059	0.277416	0.39009
KLHL6	0.946929	2.86404	9.36397	0.00326064	0.00946418
CDK5R2	0.946607	0.694078	2.1644	0.146432	0.235067
PPOX	0.94565	3.70115	24.9233	5.08262e-06	2.98706e-05
JAG2	0.945618	0.986362	2.51093	0.118116	0.197586
ASCL1	0.945453	1.69923	4.3879	0.0402626	0.0812765
MORF4L2-AS1	0.94515	0.795551	2.58929	0.112638	0.189903
UBR4	0.945098	7.3151	34.8963	1.56857e-07	1.29419e-06
ASAP3	0.945037	1.99086	5.87839	0.0182379	0.0417311
CDH7	0.944812	4.03719	31.7333	4.5254e-07	3.3736e-06
MNT	0.944116	4.68248	38.8503	4.38793e-08	4.07261e-07
CUL9	0.943901	2.9029	13.6572	0.000464542	0.00169326
XYLT1	0.943529	0.49684	2.13654	0.148845	0.238431
NIPSNAP1	0.942764	5.70579	67.5362	1.58887e-11	3.03479e-10
ZNF16	0.942047	3.43899	17.6059	8.76004e-05	0.000381152
AXL	0.941792	1.50492	2.48167	0.120239	0.200417
CORO2A	0.941621	1.79402	5.3738	0.0237342	0.0521036
LOC100505549	0.941367	2.25608	9.74747	0.00272126	0.00806479
TNRC6C-AS1	0.940666	3.95387	20.2109	3.07534e-05	0.000150571
UVSSA	0.940562	4.64367	26.6687	2.68224e-06	1.67302e-05
IL11RA	0.940478	5.9386	62.5732	5.44938e-11	9.4216e-10
RNF214	0.93915	5.84298	66.8872	1.86157e-11	3.51102e-10
PDE4DIP	0.938768	4.71513	33.3076	2.65817e-07	2.08385e-06
ZNF841	0.938751	2.03102	5.5616	0.0215067	0.047953
ZNF75A	0.938666	2.78292	8.30205	0.00542324	0.0147077
NCAM1	0.938634	5.95858	44.4626	7.85256e-09	8.58449e-08
ZNF333	0.938167	1.4564	4.55976	0.0366654	0.0751025
SEMA4B	0.937282	2.26446	9.60631	0.00290806	0.00855651
ZBTB11-AS1	0.935524	2.88662	15.5618	0.000205052	0.000814471
FAM13A-AS1	0.935252	0.32684	1.75197	0.19046	0.290142
RAB17	0.93516	5.72203	50.7938	1.25862e-09	1.63186e-08
ERCC-00067	0.935129	0.930361	2.40237	0.12621	0.20847
ZNF274	0.934999	2.8787	13.8085	0.000434902	0.0015959
C10orf90	0.934867	5.878	84.6319	3.20316e-13	9.06198e-12
ZBTB47	0.934624	2.74462	12.6999	0.000707811	0.00245997
CEACAM1	0.934349	5.95228	57.5728	1.98714e-10	3.05365e-09
ZNF227	0.93352	3.95925	17.1841	0.000104176	0.000444548
SP110	0.93267	5.53658	66.5124	2.04064e-11	3.80104e-10
TMEM178B	0.93264	-0.492236	1.57895	0.214094	0.318327
FLJ10038	0.932538	4.44784	32.0546	4.05662e-07	3.04596e-06
MYOM2	0.930853	1.91907	6.56865	0.0128049	0.0308389
CCL18	0.930461	1.44424	2.24411	0.139168	0.225467
ZSCAN2	0.929463	3.70844	22.0219	1.51907e-05	7.96463e-05
ESRP1	0.929443	5.35026	54.8534	4.11194e-10	5.86559e-09
OTUB2	0.929369	2.13066	8.23824	0.00559383	0.015114
ZNF28	0.929203	1.508	4.13344	0.0463046	0.0911598
VEPH1	0.929051	7.34067	120.635	3.23885e-16	1.7176e-14
ANKRD6	0.928679	4.09121	23.9082	7.42003e-06	4.19136e-05
ZRANB3	0.9285	2.43159	7.04988	0.0100482	0.0250612
GSN	0.927426	5.08769	46.7372	4.01631e-09	4.6388e-08
SLC35E2B	0.927305	5.47707	44.2579	8.34708e-09	9.08837e-08
SIN3B	0.926911	5.65596	56.0357	2.99104e-10	4.42536e-09
CAP2	0.926847	6.2371	111.802	1.53458e-15	7.03462e-14
GALT	0.926804	4.73627	36.5252	9.2202e-08	7.93665e-07
LINC01604	0.926316	2.93361	10.2814	0.00212071	0.00646055
PPP1R3B	0.925402	4.00722	23.6251	8.25279e-06	4.60977e-05
PCED1A	0.925175	7.21383	78.5461	1.21595e-12	2.96275e-11
MYADM	0.924923	4.35872	31.1016	5.6176e-07	4.10188e-06
CRTC1	0.92465	2.62307	9.92749	0.00250107	0.00747282
CCDC171	0.923105	4.19781	33.7557	2.28858e-07	1.82694e-06
ANK2	0.922372	4.92043	31.6859	4.59919e-07	3.42106e-06
ZNF527	0.922336	0.899406	3.44055	0.0683418	0.12598
NSG1	0.922315	2.04833	3.46444	0.0674151	0.124577
EN1	0.922045	2.08564	6.18521	0.0155706	0.0365243
ADAM8	0.921345	2.27007	6.30499	0.0146444	0.0346399
DENND3	0.921046	0.26596	1.55752	0.216693	0.321042
ADAM12	0.920402	2.08882	7.05252	0.0100349	0.0250485
LOC100126784	0.92035	1.9472	6.18607	0.0155638	0.0365208
TMEM238	0.920201	0.782982	2.23541	0.139923	0.226445
LRP5	0.917639	2.17074	7.82814	0.00683343	0.0179783
ZNF883	0.91758	2.08889	5.56876	0.0214263	0.0477895
POLR1D	0.917573	7.64242	106.295	4.21682e-15	1.71759e-13
ZC3H8	0.917405	5.83249	91.4021	7.74714e-14	2.46505e-12
HOXD3	0.917265	1.12099	1.96911	0.165501	0.259001
TFDP2	0.916872	6.86925	110.491	1.94619e-15	8.74361e-14
TMEM175	0.916621	2.72025	10.5092	0.00190828	0.00589575
ZNF266	0.916164	2.36178	8.47298	0.00499264	0.0136948
HRAT5	0.915219	0.694604	2.31216	0.133419	0.218033
GARNL3	0.914688	0.0877475	1.8786	0.175406	0.271677
LOC400043	0.914643	4.55017	29.717	9.07364e-07	6.31187e-06
LDOC1L	0.914352	4.13391	30.7223	6.40131e-07	4.60697e-06
PIGP	0.913219	4.14218	26.7272	2.62606e-06	1.64408e-05
ZNF821	0.911922	1.73401	3.96696	0.050784	0.0984732
USP40	0.911657	4.95473	52.2525	8.38034e-10	1.12111e-08
GLTSCR1	0.911577	3.23696	13.5223	0.000492723	0.00178875
CRTC2	0.911168	1.50028	2.50394	0.118619	0.198182
IFI30	0.910551	3.29292	11.4728	0.00122737	0.00401106
ANKEF1	0.908536	0.155431	1.78271	0.187001	0.285967
TMEM129	0.908386	5.06621	48.5168	2.40096e-09	2.90192e-08
APLF	0.907983	2.3006	4.83482	0.0316075	0.0663193
OSBPL5	0.907923	3.52975	21.2143	2.07599e-05	0.000105381
ZFP69	0.907922	1.39461	4.61531	0.035578	0.0732392
TRAPPC11	0.907899	4.0057	18.5284	6.01917e-05	0.000272414
SOX4	0.907764	8.23802	159.287	7.88959e-19	7.01914e-17
NLRX1	0.907359	2.95531	12.9333	0.000638318	0.00224091
NPHP3	0.907206	3.79496	18.047	7.31644e-05	0.000323546
LOC554206	0.907059	1.83869	5.01474	0.0287069	0.0611249
C6orf48	0.906769	8.0494	173.657	1.09989e-19	1.16377e-17
PLEKHG5	0.906593	1.38256	3.03006	0.0866658	0.1529
ADD2	0.906501	4.02598	26.0799	3.32254e-06	2.02482e-05
FAM69B	0.906055	5.74251	66.7234	1.93773e-11	3.63944e-10
CITED4	0.905714	0.0977551	1.69194	0.19813	0.2996
HAS2-AS1	0.9057	2.40245	7.90053	0.00659525	0.0174331
CRAT	0.905127	2.55951	10.7236	0.00172858	0.00541477
CLU	0.902342	2.3292	5.15358	0.0266635	0.0574982
ATP7B	0.901859	0.733544	3.09712	0.0833338	0.148062
PABPC1L	0.901641	5.12794	18.6641	5.69835e-05	0.000260334
KYNU	0.901239	0.788972	1.12094	0.293799	0.408371
TBC1D9	0.900379	2.26715	9.0237	0.00383294	0.0109053
SLC2A10	0.900226	0.45104	1.46436	0.230804	0.338264
FAM72C	0.89897	-0.338629	0.912113	0.343241	0.460298
MTURN	0.898001	7.48269	134.397	3.31854e-17	2.07762e-15
NBAT1	0.89753	0.327927	1.34848	0.249968	0.359915
PKI55	0.897026	1.96107	4.75967	0.0329105	0.0685957
CCNYL2	0.896872	0.19175	1.15291	0.287213	0.401031
LIMA1	0.896742	8.09592	133.147	4.05407e-17	2.49196e-15
PCK2	0.896619	5.47003	61.0769	7.98035e-11	1.31929e-09
SMAD9	0.896429	6.02127	73.4738	3.86924e-12	8.38522e-11
STAT6	0.896108	6.62878	85.9997	2.39191e-13	6.95609e-12
POTEF	0.894516	0.416673	1.65599	0.202901	0.305277
ZC3H10	0.893896	3.0508	13.0581	0.000604125	0.0021364
DUSP9	0.893617	3.62753	24.3676	6.24841e-06	3.588e-05
DMPK	0.893046	1.91094	4.48229	0.0382423	0.0778841
CEBPA-AS1	0.892864	0.738768	1.27027	0.264033	0.375488
MYRF	0.892538	2.01907	7.37653	0.0085388	0.021828
PRKAB2	0.892067	5.34588	56.0988	2.94087e-10	4.37508e-09
ATG14	0.892022	5.20713	33.6699	2.35498e-07	1.87111e-06
HOMEZ	0.891875	1.16651	3.32806	0.0728974	0.132662
STXBP2	0.891786	3.26234	16.2499	0.000153535	0.000630695
SLC12A6	0.891682	2.46424	7.23167	0.00917635	0.023177
MS4A7	0.89157	0.587513	0.943354	0.335168	0.451892
FES	0.891411	0.471169	0.815056	0.370103	0.488235
MGEA5	0.891255	6.5049	87.0543	1.91318e-13	5.68614e-12
TEX29	0.891054	-0.261001	0.861313	0.356949	0.475334
ELP2	0.891034	5.47813	61.1271	7.87827e-11	1.30721e-09
FAM167B	0.890944	4.29209	21.0623	2.20255e-05	0.000111138
GIGYF1	0.890907	5.12697	41.3173	2.0349e-08	2.04291e-07
FGF12	0.890795	2.52434	8.27115	0.00550514	0.0148981
LINC01320	0.890318	3.35701	8.34793	0.00530398	0.0144375
ZNF436-AS1	0.890123	1.53629	2.68984	0.106024	0.180415
HOXA6	0.889348	-0.14843	1.06482	0.306102	0.421272
ZNF557	0.887586	4.36878	26.551	2.79919e-06	1.73986e-05
SPATA20	0.887562	5.60866	41.74	1.78738e-08	1.81872e-07
TMEM159	0.886975	4.11819	25.8947	3.55505e-06	2.15293e-05
POU3F2	0.886226	6.80671	91.8548	7.0617e-14	2.27177e-12
TRIOBP	0.886206	7.81288	83.9587	3.70214e-13	1.03012e-11
PECR	0.885132	2.41785	8.69939	0.00447673	0.0124745
HCG11	0.884769	4.69299	32.6818	3.28052e-07	2.51203e-06
COL16A1	0.884748	0.0537378	0.832959	0.364932	0.483395
ZSWIM8-AS1	0.884326	1.02628	2.40698	0.125855	0.207958
LOC146880	0.884283	1.9335	4.9712	0.0293818	0.0623849
C8orf31	0.88414	-0.501085	0.563642	0.455712	0.570826
UCKL1	0.88368	5.1791	31.836	4.36985e-07	3.26845e-06
ZNF205	0.883056	3.2277	11.5085	0.00120766	0.00395428
RORB	0.882494	4.54382	22.4039	1.31198e-05	7.01449e-05
RNF5P1	0.882446	-0.134824	1.03073	0.313908	0.429437
ACP6	0.881918	3.48177	16.0073	0.000169966	0.000690018
GPCPD1	0.87992	5.24602	57.6683	1.93765e-10	2.98437e-09
MSRB2	0.879667	6.87653	101.021	1.14605e-14	4.23913e-13
SATB1	0.87956	1.7094	5.68799	0.0201335	0.0453473
TSC2	0.879236	5.3247	30.9398	5.93898e-07	4.30863e-06
NKAIN1	0.878993	1.26306	3.77411	0.0565687	0.107759
CCDC102A	0.878775	2.63917	9.45037	0.00313007	0.00912241
PDXDC2P	0.878702	2.56339	6.859	0.0110581	0.0272335
EXOSC5	0.878607	5.83771	59.9161	1.0764e-10	1.72877e-09
PNPLA6	0.878487	3.64684	19.6398	3.85565e-05	0.00018411
XPC	0.878163	5.52075	54.1326	5.00056e-10	6.94277e-09
ZNF785	0.877317	2.0977	4.68323	0.0342951	0.0710038
TMEM42	0.877075	-0.213315	1.0343	0.31321	0.428568
PARGP1	0.876991	-0.110795	0.782261	0.379847	0.497595
CCNB1IP1	0.8769	5.8125	76.7725	1.81369e-12	4.25808e-11
LOC100506548	0.876664	6.02694	52.9028	7.00292e-10	9.47953e-09
NPIPA5	0.876624	-0.26059	0.506429	0.479342	0.59268
LOC101927181	0.875672	-0.226056	0.647688	0.424206	0.54154
ZNF782	0.875272	-0.135444	0.591429	0.444769	0.561222
USE1	0.875137	6.48011	83.302	4.2664e-13	1.16555e-11
AACS	0.874855	4.66421	36.2309	1.01423e-07	8.66417e-07
STX7	0.87451	6.80108	83.2158	4.34686e-13	1.18275e-11
ERCC-00071	0.874475	4.66627	28.7627	1.26852e-06	8.56425e-06
TNFRSF14	0.873685	7.31331	110.742	1.85932e-15	8.39693e-14
MTRNR2L8	0.873322	0.536162	1.5764	0.213962	0.318167
NOB1	0.872882	7.06679	110.732	1.86281e-15	8.39693e-14
TNFRSF11A	0.872489	0.159131	1.00784	0.319299	0.435008
PTPRS	0.872222	5.98276	62.3717	5.7351e-11	9.8546e-10
IFT81	0.872115	6.12834	71.3966	6.29604e-12	1.28225e-10
TMC8	0.872039	2.66536	5.8676	0.01834	0.0419342
PPM1J	0.871681	0.676528	2.74776	0.102412	0.175218
GADD45B	0.871509	3.59876	22.6566	1.19123e-05	6.41028e-05
ARHGAP39	0.871446	1.25467	3.55318	0.0640917	0.119365
ELOVL7	0.871172	-0.567687	0.476053	0.493261	0.605407
CES2	0.870497	5.88334	74.3828	3.13428e-12	7.01737e-11
PGAP3	0.870482	1.75573	4.54039	0.037053	0.075768
SIX5	0.870281	4.55624	29.4221	1.00595e-06	6.92288e-06
LOC255187	0.870257	-0.691857	0.597832	0.442423	0.559201
ISLR2	0.87021	-0.368919	0.633218	0.429401	0.54647
OSCP1	0.869715	2.28385	7.38793	0.00849064	0.0217337
HINT3	0.86971	4.33873	21.8871	1.6e-05	8.35077e-05
PLEKHA4	0.868877	6.61483	76.1874	2.07181e-12	4.82255e-11
ZNF629	0.868601	4.28569	24.667	5.58964e-06	3.24833e-05
ZNF252P-AS1	0.868298	-0.398262	0.538639	0.465747	0.579847
MEX3A	0.868297	6.52092	99.6549	1.49279e-14	5.34047e-13
GMFG	0.868234	0.165123	0.54173	0.464567	0.578644
SDK2	0.868074	-0.610775	0.548441	0.462141	0.576419
DGCR5	0.867835	-0.420812	0.619192	0.434531	0.550976
HELZ2	0.867061	4.8499	21.2812	2.0227e-05	0.000102986
ZNF23	0.867039	2.6342	8.04693	0.00613981	0.0163991
CFL1P1	0.866958	0.290428	1.0631	0.306491	0.421636
FSTL5	0.866942	4.04077	18.4535	6.20433e-05	0.00027947
MAPT	0.866454	2.23067	7.37886	0.00852894	0.0218096
FIG4	0.866248	3.30959	13.8484	0.000427415	0.0015732
MUC4	0.866155	0.582229	1.51286	0.223474	0.329449
TAF1C	0.865927	7.69481	84.8395	3.06374e-13	8.70399e-12
COL9A1	0.864928	2.12013	4.81608	0.0319272	0.0668449
CEP290	0.864906	6.52932	40.1397	2.92944e-08	2.84385e-07
LRRC4B	0.86404	3.55343	14.3131	0.000349499	0.0013114
SCYL3	0.863714	2.22219	6.1732	0.0156669	0.0367116
HPSE	0.863587	1.13871	2.53924	0.116103	0.194821
TMEM169	0.863471	0.444974	0.680109	0.412692	0.530548
RIPK4	0.863335	5.59443	35.7883	1.17121e-07	9.88658e-07
HIC1	0.863325	0.150238	0.699694	0.406079	0.52384
CEP68	0.863245	4.94834	31.8728	4.31544e-07	3.22953e-06
[truncated: 11,524 more rows]

## Sheet: ST1B
Column1	logFC	logCPM	F	PValue	FDR
CIART	8.68625	0.533893	88.8908	1.78079e-13	2.91192e-12
PNLIPRP3	7.55548	-0.128675	41.5587	3.66445e-08	2.4802e-07
CYP1B1	6.56109	-0.808413	22.314	3.07507e-05	0.000118238
LOC100996583	6.03551	0.281857	39.6522	3.4108e-08	2.32716e-07
SLC38A8	6.01607	0.245796	20.3095	3.08241e-05	0.000118452
SYNPR	5.94659	-1.03756	16.5801	0.000241028	0.000785024
LINC01260	5.94457	0.0880816	17.357	0.000100183	0.000348452
TCTEX1D4	5.65408	0.231822	13.2864	0.000557878	0.00167388
LTF	5.45932	-0.593842	13.5194	0.000541941	0.00163041
ERC2	5.37425	-0.628739	13.6022	0.000537807	0.00161905
TGFB2	5.33136	0.310351	66.3359	3.35181e-11	3.74909e-10
SLC13A3	5.28292	-0.436352	11.8144	0.00111092	0.00311293
SH2D6	5.2667	-0.405714	11.9132	0.00104267	0.00294548
CCBE1	5.17086	-0.533486	9.81831	0.00274087	0.00703183
DYSF	5.16621	-0.0777719	11.3723	0.00130563	0.0035996
FA2H	5.0448	0.118651	11.5933	0.00125029	0.00346399
LINC00462	5.03146	-0.436308	9.70153	0.00285274	0.00729254
VPREB3	4.88465	-0.445818	8.64928	0.00468404	0.0113598
LOC105372795	4.78249	-0.452075	8.24106	0.00563935	0.0133791
FLJ31104	4.7718	-0.70139	7.20025	0.00954988	0.021346
DNAH6	4.75149	-0.233776	8.83494	0.0043398	0.0106144
NMRK2	4.64459	0.887939	64.3716	5.36327e-11	5.85844e-10
LOC101060091	4.6344	0.114462	21.647	1.75533e-05	7.10698e-05
FRY-AS1	4.59796	-0.541398	7.47134	0.00862608	0.0194905
ERVFRD-1	4.47327	0.587861	19.3949	4.59907e-05	0.000170299
TMEM9B-AS1	4.42064	-0.316636	7.41813	0.00858015	0.0194094
KLHDC7B	4.40117	0.465261	8.10538	0.00721235	0.0166268
INHBE	4.39737	1.14732	44.7384	1.78241e-08	1.27061e-07
SNORA25	4.34078	0.0496356	12.138	0.000909334	0.00260664
LOC101929596	4.3169	0.299615	23.1767	9.77586e-06	4.12993e-05
BBC3	4.27914	6.96478	1833.97	5.75103e-48	7.77712e-44
PRDM7	4.262	1.76563	113.189	1.19579e-15	2.91889e-14
TMCC3	4.25713	3.05332	336.824	7.84997e-27	1.58441e-24
ABCC11	4.21357	-0.516849	6.22479	0.0156648	0.0330219
ZNF674	4.20239	-0.492359	6.19726	0.0155666	0.0328354
N4BP2L1	4.18618	-0.88086	4.19781	0.045703	0.0839958
AKNA	4.18114	3.59049	352.593	2.33684e-27	5.64304e-25
TGM5	4.13145	-0.798109	12.0511	0.00109955	0.00308553
ADAMTS18	4.05296	0.420059	16.7847	0.000122883	0.000421547
ZNF862	4.05008	0.792967	22.1039	1.4719e-05	6.05462e-05
CREBRF	4.0338	5.42118	692.533	1.76679e-35	3.98205e-32
MYH7B	3.98565	-0.475975	11.2004	0.00138929	0.00380543
TSPAN19	3.97501	-0.902104	4.51106	0.038608	0.0725536
DISC1FP1	3.96926	-0.584928	12.0107	0.00104031	0.00294065
PARD3-AS1	3.95913	-0.412869	4.3244	0.0421291	0.0783432
KCP	3.95896	-0.147175	4.32601	0.041787	0.077782
SMPX	3.95827	-0.54239	4.51665	0.0379619	0.0714885
RNASE6	3.94332	-0.414728	4.56724	0.0367897	0.0695619
TMEM140	3.94316	-0.173444	5.36173	0.0239974	0.0478357
LOC100268168	3.94065	0.092994	5.74911	0.0196055	0.0401766
SPRR2F	3.8995	-0.476369	20.3198	3.35806e-05	0.000127882
PLCL1	3.84392	0.109025	17.2783	0.000107004	0.000370271
PKHD1	3.82539	0.572806	20.8985	2.34796e-05	9.2489e-05
LVRN	3.7837	-0.34605	20.4724	2.89268e-05	0.000111989
LINC01531	3.76397	2.16398	97.4759	2.28643e-14	4.33652e-13
CTSK	3.75585	0.367864	19.048	4.88337e-05	0.000179792
MPP4	3.74317	-0.493013	9.82998	0.00261793	0.00674842
CPS1	3.73788	0.519028	14.673	0.000306788	0.000973415
SCUBE1	3.72145	-0.768406	9.59513	0.00303942	0.00772884
CHAC1	3.71828	4.26673	377.98	3.64932e-28	1.06547e-25
OSBPL10	3.68065	4.124	387.152	1.91543e-28	6.02381e-26
ACSM3	3.67083	-0.227165	4.13948	0.0467823	0.0855847
PDE4C	3.6633	-0.0725499	4.73502	0.033478	0.0640162
LONRF3	3.66014	-0.533679	3.91902	0.0528138	0.0949861
PRLR	3.65642	-0.720891	3.70857	0.0597868	0.10588
URAHP	3.65624	-0.0189977	3.55948	0.0641828	0.112442
CAPN12	3.65535	-0.360608	4.0401	0.0490598	0.0890756
RBM44	3.65117	-0.533753	9.30439	0.00339307	0.00850501
CFAP53	3.64733	-0.559287	3.64125	0.0616495	0.108666
DICER1-AS1	3.6396	-0.421116	3.7902	0.05637	0.100434
TCP11L2	3.61227	0.715728	22.515	1.25739e-05	5.23191e-05
SESN2	3.59068	5.4009	651.961	9.92056e-35	1.67695e-31
ZC3H6	3.58902	4.34262	463.316	1.43671e-30	7.47254e-28
SLC12A5	3.55925	-0.0611999	8.22279	0.00568943	0.0134766
YPEL2	3.54068	3.74926	287.683	4.78285e-25	6.15986e-23
SLCO4A1-AS1	3.5228	4.43069	391.133	1.454e-28	4.68152e-26
TUBBP5	3.48826	-0.484423	13.179	0.000597569	0.00178426
TIPARP-AS1	3.43575	-0.153728	8.50434	0.00491761	0.0118498
USP2-AS1	3.43077	0.381494	9.63117	0.0028742	0.0073391
F8	3.43073	-0.179644	7.87174	0.00674795	0.0157088
LSMEM1	3.42625	-0.153494	18.793	5.61079e-05	0.000204239
PODN	3.42431	-0.127818	14.4268	0.000358997	0.00112118
NAT8	3.40418	1.81149	97.3707	2.33433e-14	4.40267e-13
SNORD5	3.34475	-0.516771	6.69706	0.0119989	0.0260787
CAMK1G	3.33484	1.75246	37.5524	6.62662e-08	4.29381e-07
ITPR1-AS1	3.33237	0.5166	27.0686	2.32138e-06	1.11955e-05
PRSS33	3.33193	-0.452606	8.74708	0.00442137	0.0108042
SQRDL	3.31551	-0.74001	6.60272	0.0129558	0.0279117
LOC101928837	3.3112	1.41395	31.1859	5.45744e-07	2.98065e-06
NAMA	3.30895	0.0388942	25.409	4.50362e-06	2.03483e-05
ABLIM3	3.28104	0.446201	3.7928	0.0561279	0.100081
EXOC3L4	3.27871	-0.828686	2.39743	0.127794	0.200879
LOC100130691	3.27838	0.167292	8.46122	0.00502109	0.0120754
GLDN	3.27814	-0.749522	3.41382	0.0703034	0.121523
FREM1	3.27809	-0.303234	2.78197	0.10051	0.163857
HECW2	3.27421	-0.637496	3.0324	0.0867104	0.144871
LMTK3	3.2738	-0.368333	3.38517	0.0707021	0.122014
ASIP	3.27373	-0.500103	2.84886	0.0965981	0.158473
MXRA8	3.27366	-0.646671	2.88338	0.0954322	0.156915
TP53INP1	3.27195	0.0781151	19.4377	4.17871e-05	0.000155929
SNORD3A	3.27103	1.36663	57.4915	2.03032e-10	2.01586e-09
STAT4	3.26573	-0.382612	3.15665	0.0808284	0.136647
HSPB9	3.26554	-0.50828	2.6428	0.109802	0.176685
TTC39C-AS1	3.25486	-0.0725002	9.45946	0.00311665	0.00790591
LINC00957	3.2377	1.43425	50.1761	1.4976e-09	1.29324e-08
LINC01176	3.21432	0.237228	26.6706	2.68043e-06	1.27587e-05
KLHL24	3.21398	6.18547	929.985	3.45316e-39	1.55657e-35
RDH8	3.20823	0.0555638	9.91263	0.00251852	0.00650458
NAT16	3.19848	4.62006	362.084	1.15215e-27	3.05501e-25
UBA7	3.1952	-0.267761	7.74991	0.00710104	0.0164206
SMG1P7	3.17019	-0.331726	8.8414	0.0041819	0.0102579
JMY	3.1328	4.87791	377.774	3.70311e-28	1.06547e-25
PCAT6	3.11729	3.82934	234.001	8.76871e-23	7.65028e-21
DNAJA4	3.11028	0.385513	24.4814	5.98898e-06	2.63894e-05
TENM1	3.08794	-0.234663	6.55683	0.0134903	0.0289296
PLIN5	3.08002	-0.159859	6.34353	0.0143589	0.0305644
UBAP1L	3.07638	4.01198	350.762	2.68361e-27	6.10717e-25
DIRAS3	3.06994	-0.25383	6.0845	0.0163974	0.0343412
TFEB	3.06308	1.94009	86.8033	2.01732e-13	3.25152e-12
AATBC	3.06196	0.266651	7.56447	0.00784457	0.0179526
BEST1	3.06131	5.67233	529.484	3.53504e-32	2.39022e-29
SLC25A34	3.05997	0.443158	5.6864	0.0201502	0.0411493
FSTL4	3.05984	0.201596	18.3072	6.58271e-05	0.000236687
OTUD1	3.04703	2.36419	91.3515	7.82794e-14	1.36767e-12
KLF15	3.02622	2.50707	83.7696	3.85625e-13	5.92967e-12
LOC101929470	3.0228	-0.128894	7.86786	0.00670164	0.0156118
TLR1	2.99995	-0.317021	9.67799	0.00281158	0.00719822
NOSTRIN	2.95692	-0.123128	6.91637	0.0110853	0.0243192
PERM1	2.92734	1.39249	21.0835	2.18444e-05	8.65267e-05
PEX5L	2.92344	0.0155358	5.16364	0.0266384	0.0522605
PPARGC1A	2.9113	5.41331	548.841	1.29332e-32	1.0288e-29
LOC101929450	2.90326	3.27284	134.673	3.17557e-17	1.03229e-15
LURAP1L-AS1	2.8799	1.64575	66.7733	1.91423e-11	2.23349e-10
CFAP61	2.82799	3.23949	122.963	2.17693e-16	6.06981e-15
ERCC-00033	2.81713	-0.261939	8.71725	0.00448488	0.0109376
FLJ16779	2.81409	1.77415	31.4405	5.00148e-07	2.74991e-06
DIO2	2.80951	0.0535013	15.4922	0.000211179	0.000695851
LRRC69	2.78278	-0.353354	6.50919	0.0131972	0.0283685
GEM	2.77862	-0.429372	4.37211	0.0406117	0.0757924
NR1D1	2.77642	2.84389	105.365	5.01781e-15	1.07537e-13
FRMD1	2.77419	-0.839103	1.91679	0.172081	0.256736
LIPE-AS1	2.77392	-0.645954	1.91931	0.171389	0.255873
RAPGEF3	2.77339	-0.199193	2.06862	0.155521	0.236119
MANEA-AS1	2.77134	-0.0490473	7.02346	0.0101819	0.022587
MEAT6	2.77056	-0.398383	4.4196	0.0395715	0.0740791
RN7SK	2.76995	-0.0791623	16.0043	0.000175038	0.00058532
N4BP2L2-IT2	2.76721	-0.253629	7.24214	0.00919878	0.0206499
BRWD1-AS1	2.76585	-0.701588	1.75715	0.190327	0.279123
TNNC2	2.76583	-0.541218	1.98367	0.164496	0.24721
MIR3671	2.76573	0.061331	2.53559	0.116528	0.185738
CATSPER1	2.76571	0.146639	2.38059	0.128076	0.201205
C19orf18	2.76526	-0.700992	2.02189	0.160554	0.242319
STXBP5-AS1	2.76401	-0.405195	6.49172	0.0133149	0.0285898
CDH4	2.76119	-0.729502	1.87458	0.176795	0.262436
HS6ST2	2.7611	-0.891932	1.96779	0.166816	0.250122
PTPRE	2.75716	-0.163088	2.0111	0.161858	0.244068
CFAP58	2.75674	-0.558965	1.90869	0.172374	0.257086
GPAT2	2.75257	0.276078	8.65487	0.00457357	0.0111318
LAMB3	2.74626	0.536114	11.7484	0.00108344	0.00304856
TNS1	2.73693	1.17983	14.9294	0.000268259	0.000864967
GALNT3	2.73203	3.4013	185.665	2.32058e-20	1.30213e-18
RORB	2.72445	4.54382	275.972	1.38729e-24	1.63133e-22
JDP2	2.69968	2.77805	137.235	2.11649e-17	7.15534e-16
LINC00589	2.69207	2.15333	51.7175	9.72253e-10	8.66696e-09
NR1D2	2.68402	4.41355	295.01	2.5014e-25	3.56068e-23
FUT3	2.65741	0.257193	15.7337	0.00020807	0.000686609
TMEM150C	2.65645	-0.383512	5.025	0.0286706	0.0558503
WASH2P	2.64936	0.644365	10.8942	0.00159819	0.00429926
LAMB2P1	2.62456	-0.682954	4.87415	0.0309477	0.059761
PHF7	2.6102	2.61697	80.9622	7.1108e-13	1.04635e-11
ALPK2	2.60986	-0.611261	3.02785	0.087303	0.145713
SLC19A2	2.59617	3.6621	167.042	2.68266e-19	1.27738e-17
LOC654841	2.58885	-0.778752	3.38851	0.0707358	0.122041
MMP11	2.58864	0.512233	3.63206	0.0612872	0.108126
SRPX2	2.58403	0.12865	3.8343	0.0546899	0.0979565
GABARAPL1	2.55926	5.33485	404.931	5.69621e-29	1.87878e-26
DTNA	2.55855	4.08466	175.817	8.2656e-20	4.17073e-18
DEPTOR	2.55797	2.02414	21.615	1.77719e-05	7.1826e-05
TOLLIP-AS1	2.5572	1.68469	38.1955	5.39848e-08	3.56463e-07
OVGP1	2.53846	-0.406044	8.21451	0.00565868	0.0134156
NAV1	2.53842	5.34437	418.123	2.38579e-29	8.96196e-27
FBXL13	2.53525	1.32163	22.966	1.05889e-05	4.44976e-05
DCT	2.53379	9.99921	989.508	5.60277e-40	3.78831e-36
SLC23A3	2.52155	-0.0608104	5.4921	0.0224125	0.0450483
LEPR	2.50933	0.902923	24.1578	6.75761e-06	2.9412e-05
CLIP4	2.50672	0.62373	15.2921	0.000229866	0.000752295
MTMR11	2.49798	1.268	14.638	0.000303899	0.000965835
LINC01320	2.49435	3.35701	90.6487	9.04388e-14	1.55995e-12
SLC25A42	2.48108	3.1984	115.977	7.28562e-16	1.85195e-14
CLN8	2.45994	5.49164	337.296	7.56529e-27	1.56063e-24
CTC-338M12.4	2.4379	3.004	97.7459	2.16808e-14	4.12363e-13
ZNF404	2.4346	0.345555	5.38706	0.0235692	0.0470861
AK7	2.43451	0.215998	4.96164	0.0295321	0.0572809
TRPM3	2.43421	0.345964	14.3339	0.00035463	0.00110882
TMEM51-AS1	2.42725	-0.212801	5.02278	0.0285842	0.0557061
TRIM63	2.41973	7.03213	726.124	4.53609e-36	1.22683e-32
CHD2	2.41904	7.99334	473.471	7.90076e-31	4.45175e-28
BFSP2	2.40093	0.718728	16.4036	0.00014399	0.000488016
PDE8B	2.40012	0.42509	14.523	0.000319284	0.00100933
GRIK1-AS2	2.38387	0.43445	18.6131	5.81673e-05	0.00021111
DCAF4L1	2.38012	1.08516	26.1554	3.23229e-06	1.50518e-05
FXYD1	2.37463	0.434889	3.79061	0.0560469	0.0999634
LOC101929295	2.36809	-0.267232	2.46888	0.12118	0.191999
PCSK9	2.36502	-0.280798	11.6104	0.00121625	0.00337659
RSRP1	2.36349	4.92445	279.316	1.01976e-24	1.22038e-22
C16orf89	2.35861	0.935878	9.06769	0.00375338	0.00931149
POU6F1	2.35544	0.727318	14.6675	0.000300082	0.000954601
GAGE1	2.35242	-0.637397	5.28951	0.0258105	0.0509243
CELF2-AS1	2.3454	-0.611096	2.54398	0.115937	0.184971
CMYA5	2.34339	0.389288	12.8465	0.000663278	0.00196226
CTH	2.34315	3.38882	146.535	5.06615e-18	1.85161e-16
TAF4B	2.34033	3.36593	116.304	6.877e-16	1.75467e-14
ATF3	2.33435	4.16784	186.32	2.13642e-20	1.20378e-18
MIR100HG	2.32985	1.25566	18.5445	5.98014e-05	0.000216576
SPEF2	2.32771	3.55674	162.553	4.98623e-19	2.18216e-17
PPP1R32	2.32364	-0.484133	6.24795	0.0151688	0.0320762
FOXD2-AS1	2.32214	0.515013	10.9285	0.00157325	0.00424228
P2RX7	2.29999	6.40218	350.634	2.70968e-27	6.10717e-25
WISP2	2.29539	0.266105	4.91366	0.0304227	0.0588648
REPS2	2.28933	2.1526	38.3327	5.1684e-08	3.42442e-07
FAM86FP	2.28776	0.904209	5.37378	0.0237345	0.0473605
TP53INP2	2.28337	4.69325	137.631	1.98878e-17	6.75737e-16
TP53TG3D	2.2769	1.31167	17.1993	0.000103528	0.00035907
PDE4DIP	2.27273	4.71513	237.222	6.25042e-23	5.59817e-21
BANCR	2.26978	0.65068	14.0589	0.000390096	0.00120742
LOC101927318	2.26268	1.21581	27.8657	1.74418e-06	8.61766e-06
PCMTD1	2.25374	3.47901	102.65	8.38671e-15	1.74751e-13
LOC440700	2.25094	2.16089	43.8508	9.42842e-09	7.0873e-08
YPEL5	2.25051	4.60822	251.569	1.44479e-23	1.44511e-21
ST7	2.24912	5.90533	385.045	2.21857e-28	6.81856e-26
TSC22D3	2.24422	2.48173	53.6437	8.07763e-10	7.2774e-09
CYP27B1	2.24289	-0.148717	7.30088	0.00886571	0.0199858
KRTAP19-1	2.24248	4.52921	144.022	7.40712e-18	2.664e-16
IGIP	2.2391	0.650636	12.7438	0.000694147	0.00204598
LINC01291	2.2386	-0.187428	4.75058	0.033072	0.0633204
GPR146	2.23763	2.47117	52.712	7.38088e-10	6.69877e-09
FAM180B	2.23144	3.07407	68.4175	1.28306e-11	1.54229e-10
RNF44	2.22949	5.62057	444.913	4.37604e-30	1.90894e-27
DNHD1	2.22719	1.14055	16.8784	0.000118203	0.000406215
ARHGAP23	2.22687	3.52666	120.863	3.11444e-16	8.42332e-15
NSG1	2.22324	2.04833	28.2098	1.54297e-06	7.70455e-06
ASNS	2.2124	5.47779	418.399	2.34334e-29	8.96196e-27
NBR2	2.21024	1.40303	22.4668	1.28076e-05	5.32259e-05
RAB3A	2.20318	3.18978	108.367	2.87129e-15	6.50393e-14
RASGRP3	2.19918	1.22576	26.8695	2.49434e-06	1.19571e-05
CLDN14	2.17804	1.43958	26.9754	2.40078e-06	1.15413e-05
THAP2	2.17781	0.458027	14.5213	0.000319525	0.00100933
AGAP11	2.17515	2.86652	61.6394	6.91022e-11	7.38127e-10
LOC101929709	2.17188	-0.160433	5.41068	0.0232781	0.0465597
SPATA12	2.16938	0.437566	6.56611	0.0128214	0.0276573
DNER	2.16651	5.22728	267.62	3.03335e-24	3.33496e-22
SLC12A8	2.16243	-0.274737	4.73378	0.0333727	0.063833
MAN1B1-AS1	2.16155	2.86544	50.6542	1.30894e-09	1.14494e-08
WIPF3	2.16047	-0.0441617	4.65047	0.0349077	0.0663654
BCO2	2.15672	-0.619598	5.80325	0.0191715	0.0394067
LPIN1	2.15398	6.34799	407.611	4.76389e-29	1.65185e-26
AKR7L	2.15163	-0.619601	2.99622	0.0885669	0.147299
MXD1	2.15142	2.64846	53.998	5.18735e-10	4.85122e-09
FAXDC2	2.14895	2.74709	28.2888	1.50026e-06	7.51409e-06
ZNF296	2.14704	-0.468079	3.75822	0.0570764	0.101572
PNRC1	2.14503	4.6969	198.909	4.54454e-21	2.85841e-19
SLC5A9	2.14455	-0.60246	3.40316	0.0705206	0.121794
VEPH1	2.14287	7.34067	670.321	4.49045e-35	8.6749e-32
EPHA5	2.14124	4.11961	163.468	4.38968e-19	1.95268e-17
ANKLE1	2.14021	0.251276	7.60496	0.00762636	0.0175006
AURKC	2.13994	-0.437704	4.08918	0.0474521	0.0865869
BCAN	2.13901	6.43992	472.642	8.29251e-31	4.48558e-28
SMPDL3B	2.13261	-0.36897	3.45344	0.0685365	0.11896
NOX5	2.13184	2.91217	46.3444	4.50451e-09	3.59802e-08
MCF2L2	2.1312	0.0547446	2.10725	0.151779	0.231373
RCAN3AS	2.12893	-0.475989	2.72111	0.104223	0.169197
PRX	2.1282	0.935375	11.9226	0.00100166	0.00284457
TOX	2.1276	-0.00178456	2.2911	0.135169	0.21004
C15orf65	2.12624	0.303536	8.84699	0.00417072	0.0102342
PTPRB	2.12533	-0.525832	2.30173	0.134627	0.209332
ZNF600	2.12511	-0.405836	2.04394	0.158332	0.239472
FAM184B	2.12472	-0.683171	2.07981	0.154602	0.234803
LDHD	2.12085	-0.12865	2.24233	0.139666	0.215655
SLC6A15	2.12071	6.49183	500.814	1.66809e-31	1.02534e-28
PRKCA	2.11939	2.30049	54.6542	4.3398e-10	4.10974e-09
LINGO2	2.11819	0.973924	12.8958	0.000648983	0.0019246
ZNF165	2.11791	-0.267791	1.93478	0.169178	0.253075
ZNF837	2.11757	-0.267359	1.94497	0.168077	0.251706
ITPR3	2.1168	0.42488	2.61384	0.110981	0.17837
LINC01315	2.11486	3.5943	90.8784	8.62631e-14	1.49173e-12
DOCK3	2.1128	-0.517317	2.36313	0.129457	0.202785
NRAP	2.11158	1.7481	19.9721	3.37958e-05	0.00012861
ZNF541	2.10976	-0.0733184	2.1616	0.146689	0.224551
LINC00630	2.10953	-0.201059	2.31035	0.133568	0.208165
USP49	2.10945	3.37859	56.4372	2.68661e-10	2.62508e-09
PLA2G4C	2.10873	-0.383109	2.34997	0.130342	0.203958
SNAPC1	2.1087	6.34891	534.547	2.70893e-32	1.92804e-29
KRT17	2.10805	0.749675	7.5737	0.00780904	0.0178774
XYLT1	2.1055	0.49684	13.5053	0.000496421	0.00150586
LINC00847	2.10177	4.49146	190.097	1.3319e-20	7.7635e-19
COL9A1	2.09924	2.12013	37.2921	7.20257e-08	4.62929e-07
MYLPF	2.0949	0.885249	10.4261	0.00198307	0.0052418
HBP1	2.09111	4.67468	158.796	8.45868e-19	3.51959e-17
THAP9	2.08666	1.13399	20.046	3.28223e-05	0.000125241
PANK4	2.08128	1.18485	23.6008	8.32879e-06	3.55413e-05
TRIB3	2.07639	6.76974	505.973	1.25449e-31	8.07832e-29
RAB27A	2.06894	7.18616	623.532	3.52741e-34	5.30013e-31
TRIM4	2.06792	4.67589	191.849	1.07235e-20	6.38827e-19
TDRD3	2.06111	6.26189	351.919	2.45872e-27	5.8332e-25
GOT1	2.05664	6.55562	562.814	6.38252e-33	5.39443e-30
WNK4	2.05339	0.744639	10.5335	0.00188697	0.00500342
FBXO2	2.04067	2.33299	24.4395	6.08323e-06	2.67611e-05
LOC105747689	2.03427	-0.500045	4.14986	0.0460284	0.0844791
OSGIN1	2.02956	4.6451	215.564	6.55571e-22	4.76628e-20
SEPT1	2.02893	1.67442	30.7185	6.40957e-07	3.45101e-06
STARD10	2.02672	2.29647	47.5082	3.21042e-09	2.62641e-08
B3GNT9	2.02181	-0.296023	4.47042	0.0384902	0.0723624
PRKAB2	2.01886	5.34588	332.893	1.0698e-26	2.03759e-24
FAM167A	2.01199	1.09049	16.4193	0.00014305	0.000485073
DBP	2.00975	3.1791	61.5395	7.08886e-11	7.55419e-10
CEBPG	2.00551	4.37926	144.845	6.53747e-18	2.37014e-16
CLK4	2.00523	2.3119	48.6894	2.28517e-09	1.9194e-08
EFCAB5	2.00284	0.155921	4.45498	0.0388154	0.0728422
C2	1.99994	-0.45274	3.94595	0.0513818	0.0927314
SOX6	1.99986	6.78711	573.918	3.68224e-33	3.83038e-30
POU3F1	1.99551	4.98289	191.31	1.14621e-20	6.79834e-19
FAM167B	1.99545	4.29209	128.987	7.96695e-17	2.38885e-15
FAHD2CP	1.99402	-0.405997	2.53403	0.116471	0.185692
SLC26A4	1.994	2.4851	60.4758	9.31435e-11	9.75662e-10
ADAM12	1.99204	2.08882	40.9402	2.28568e-08	1.60651e-07
SLAMF7	1.97981	0.656743	5.45984	0.0227941	0.0457337
C9orf153	1.97962	-0.551015	2.26485	0.137386	0.212839
LOC221946	1.97913	-0.460257	2.38467	0.127756	0.200842
LOC100130370	1.97899	-0.21291	2.39198	0.127185	0.200014
CTNNA2	1.97771	-0.567238	4.23141	0.044492	0.0820939
CLK1	1.97515	5.29494	271.873	2.03163e-24	2.30872e-22
OSER1-AS1	1.9738	2.50164	28.5307	1.37694e-06	6.94787e-06
RHCE	1.97323	-0.219566	2.64222	0.1091	0.175827
KLHL6	1.9689	2.86404	51.2777	1.09909e-09	9.72074e-09
UBXN10	1.96758	-0.673591	0.861697	0.357366	0.461264
KIF25	1.96755	-0.627969	1.11225	0.296256	0.397487
PADI3	1.96741	-0.421151	1.11712	0.295048	0.396063
MYO15B	1.96729	-0.212068	1.10014	0.298875	0.400246
ZFHX4-AS1	1.96344	-1.01408	1.02726	0.317151	0.419645
SGCG	1.96344	-1.00267	0.997647	0.324478	0.427006
HNF4A	1.96344	-0.9683	1.05942	0.308926	0.410777
COLEC12	1.96342	-0.788651	0.854871	0.359586	0.463509
ANTXRL	1.96342	-0.710705	1.09645	0.299678	0.401123
RAD21-AS1	1.96341	-0.593342	0.909997	0.343919	0.44685
GLIS2-AS1	1.96341	-0.575796	1.03294	0.31381	0.416085
FERMT1	1.96341	-0.534064	1.07233	0.305002	0.40668
BTG2	1.96231	1.33551	13.6015	0.000475971	0.00144804
DSTYK	1.96135	8.33589	582.347	2.44103e-33	2.75083e-30
SGSH	1.96019	4.52447	110.148	2.07165e-15	4.82184e-14
HSPA1A	1.95956	0.418867	1.16237	0.287704	0.388596
NYAP1	1.95889	-0.219996	0.998427	0.321679	0.424107
PTK6	1.95884	-0.316762	0.974156	0.327719	0.430141
AIM2	1.9588	-0.382367	1.07013	0.305856	0.407496
MAB21L3	1.95876	-0.459772	1.07271	0.30528	0.40689
LOC101928063	1.95872	-0.533723	1.1486	0.288108	0.388947
FLJ21408	1.95866	-0.6286	0.814536	0.371078	0.475783
PCAT19	1.95864	-0.656376	0.989205	0.324509	0.427006
PLAG1	1.95755	3.04469	81.7518	5.97922e-13	8.97414e-12
C11orf96	1.94625	6.32027	292.375	3.15319e-25	4.30713e-23
SSPN	1.93856	2.49829	38.6609	4.65828e-08	3.10774e-07
TBX19	1.93825	2.36626	32.7243	3.23394e-07	1.8437e-06
ATF4	1.93607	9.17259	608.149	7.16456e-34	9.68863e-31
HECA	1.93434	4.43126	183.63	3.00465e-20	1.65845e-18
RSPH3	1.93141	1.41699	14.5396	0.000317024	0.0010033
LOC100272217	1.92791	0.676716	5.94479	0.0176221	0.0365945
SMOX	1.92786	4.99285	179.745	4.94933e-20	2.6247e-18
RBM46	1.92711	-0.61959	5.53025	0.0223421	0.0449401
ZNF57	1.92531	0.861695	11.1991	0.0013901	0.00380687
TEX40	1.92216	-0.398421	3.27297	0.0755797	0.129293
TMEM217	1.92206	-0.317195	3.54752	0.0644531	0.112858
ADAMTS13	1.91619	0.991679	5.23943	0.0254782	0.0503569
RNU5B-1	1.91587	-0.413568	3.14143	0.08121	0.137224
PTK2B	1.914	1.74669	5.56187	0.0215036	0.0435255
LRRC39	1.90954	0.463436	8.4029	0.00516469	0.0123833
LINC01481	1.90676	2.13777	35.7001	1.20538e-07	7.49785e-07
RIPK4	1.90585	5.59443	198.129	4.99122e-21	3.09616e-19
CTNND2	1.89945	2.14859	34.8204	1.94707e-07	1.15687e-06
ICA1	1.89932	0.415366	3.74868	0.0576957	0.102552
LINS	1.89801	3.68807	100.546	1.25597e-14	2.52369e-13
STON1	1.89777	2.2028	23.5326	8.54558e-06	3.64204e-05
ZNF555	1.89764	0.471331	5.64307	0.0206106	0.0419439
FXYD6	1.89754	1.89305	27.3339	2.11001e-06	1.0275e-05
ABHD4	1.89564	3.42766	97.444	2.30083e-14	4.34779e-13
KCNJ14	1.88953	1.46533	19.2141	4.56908e-05	0.000169281
C1orf54	1.88686	2.87117	41.8905	1.70692e-08	1.22066e-07
C16orf46	1.88433	0.42805	8.36239	0.00526696	0.012604
SOD3	1.88181	0.597418	4.11947	0.0466636	0.085413
FAM72D	1.87942	1.38838	21.7908	1.66053e-05	6.75553e-05
LOC100507477	1.8792	1.94308	23.3393	9.19253e-06	3.90055e-05
SLC38A2	1.87716	6.78455	361.79	1.17735e-27	3.0618e-25
BACH2	1.86867	3.33138	85.1111	2.89071e-13	4.55077e-12
CRYM	1.86863	2.40545	27.5773	1.93361e-06	9.4774e-06
RGS1	1.86805	0.831356	11.6387	0.00115778	0.00323018
TESK2	1.85858	3.10846	45.6438	5.53347e-09	4.35053e-08
LOC102724699	1.8573	-0.0613901	4.14994	0.0458845	0.0843065
FCRLA	1.85589	3.53228	68.5967	1.22869e-11	1.48089e-10
PSPH	1.85451	4.85632	212.659	9.11072e-22	6.51874e-20
IFIH1	1.85267	1.8015	13.1969	0.000568309	0.00170178
BCOR	1.84382	5.05177	199.528	4.22007e-21	2.66673e-19
NRG3	1.83971	3.37645	75.9912	2.1666e-12	2.96548e-11
LINC01317	1.83705	4.47475	140.871	1.20072e-17	4.20656e-16
LRRN4CL	1.83464	3.43793	49.9097	1.61473e-09	1.38729e-08
BVES	1.83348	2.34361	32.0124	4.11521e-07	2.29958e-06
TSC22D1-AS1	1.83329	-0.58445	1.56658	0.215697	0.3085
C5	1.82953	-0.260652	1.59417	0.211431	0.303813
SAT1	1.82889	9.61739	778.063	6.18726e-37	2.09176e-33
GFOD1	1.82753	4.42366	165.395	3.36283e-19	1.53116e-17
LOC101927166	1.82616	-0.437248	1.50866	0.22411	0.317912
LOC101927124	1.82461	0.0382557	1.44598	0.233719	0.329365
ADCK3	1.82429	4.69842	117.604	5.47585e-16	1.42754e-14
ASH1L-AS1	1.82338	2.13925	33.076	2.87291e-07	1.65532e-06
RELB	1.82252	3.83497	95.3621	3.4773e-14	6.3804e-13
PLCD4	1.82186	-0.161111	1.28956	0.260474	0.359134
ZNF224	1.82168	1.83315	16.4274	0.00014257	0.000483565
MGP	1.82133	1.32927	15.1785	0.000241242	0.000785532
YPEL1	1.81849	0.991425	1.73558	0.192518	0.281701
LINC00669	1.818	0.578288	11.151	0.00142096	0.00387959
DDIT3	1.8169	6.2375	354.594	2.01054e-27	4.94338e-25
LCA5	1.81597	3.17893	50.8786	1.22902e-09	1.07782e-08
RTN4R	1.81574	4.02261	110.861	1.8197e-15	4.28706e-14
LINC00504	1.81135	4.07462	82.3969	5.19334e-13	7.84687e-12
WDR78	1.80986	-0.39825	1.54933	0.218044	0.311297
FAM229A	1.80948	1.91329	25.7517	3.74612e-06	1.71608e-05
CECR5-AS1	1.80742	0.16195	6.15251	0.0158342	0.0333373
PAEP	1.80687	0.46098	1.987	0.163621	0.246233
LINC01606	1.80563	-0.828456	1.80794	0.184337	0.271517
MAP7D2	1.80476	2.56451	32.9285	3.01899e-07	1.72844e-06
BCAR3	1.80415	4.51484	178.077	6.14723e-20	3.18502e-18
PNISR	1.80245	8.77747	234.263	8.52904e-23	7.48949e-21
ZNF550	1.80207	4.05268	98.9609	1.7088e-14	3.34094e-13
IFI27	1.80003	0.692727	7.57572	0.00773721	0.017737
PFKFB2	1.79951	6.02694	325.345	1.95531e-26	3.38995e-24
KANSL1L	1.79908	2.40043	28.7536	1.27259e-06	6.46475e-06
GAB2	1.79812	6.23823	321.613	2.64632e-26	4.52989e-24
KCNJ13	1.79783	0.400185	3.08547	0.0839023	0.140875
ANKRD65	1.79358	-0.199545	3.1412	0.0813828	0.137413
TRAPPC6A	1.79285	3.6707	38.0614	5.63363e-08	3.71084e-07
SEMA3C	1.79162	4.51599	105.95	4.49747e-15	9.6846e-14
SNORA18	1.79092	-0.220332	4.07379	0.0478584	0.0872222
VEGFA	1.79069	4.18229	148.462	3.79753e-18	1.40696e-16
PRELP	1.78935	-0.0736279	3.25113	0.0765357	0.130631
UBE2L6	1.78874	0.510462	2.2342	0.140029	0.216116
CNEP1R1	1.78842	1.27249	14.2542	0.000358497	0.00112014
ROBO2	1.788	3.84791	104.367	6.05407e-15	1.28928e-13
ZNF775	1.78752	2.82529	36.1824	1.03032e-07	6.48049e-07
ZFP36L1	1.78521	7.45908	454.372	2.45634e-30	1.14542e-27
KIAA1211	1.78506	3.4523	90.5664	9.19856e-14	1.5826e-12
ITGA11	1.78453	-0.33962	2.29365	0.1353	0.210209
PLS3-AS1	1.781	0.0207699	2.22962	0.140428	0.216585
CLDN20	1.78037	0.223905	3.81639	0.0553911	0.0989896
SETBP1	1.7789	5.81713	275.643	1.43014e-24	1.66722e-22
PHF1	1.77886	3.15054	57.8803	1.83228e-10	1.83676e-09
ESRP1	1.7784	5.35026	226.413	1.97551e-22	1.62896e-20
CEACAM1	1.7773	5.95228	226.115	2.04057e-22	1.66887e-20
FBXO32	1.77657	6.5125	351.39	2.55908e-27	5.96663e-25
PADI1	1.77634	0.19242	3.13883	0.0818529	0.138034
HAS2	1.77591	3.73187	70.8606	7.1478e-12	9.00836e-11
KIAA0907	1.77256	4.92278	127.302	1.05204e-16	3.09267e-15
TIGD6	1.76967	2.8936	46.7424	4.0102e-09	3.22605e-08
ACTN2	1.76685	-0.019162	4.80737	0.0320769	0.0616247
MYO1E	1.76585	6.68899	337.209	7.61679e-27	1.56063e-24
CCDC108	1.76508	0.276608	4.16971	0.0453866	0.0834938
ASCL1	1.76503	1.69923	18.827	5.33664e-05	0.000195047
FLJ42351	1.76168	-0.0490656	3.73783	0.057735	0.102595
PARD3B	1.76099	1.507	14.3084	0.000350206	0.001096
OPTN	1.76038	5.4756	187.854	1.76187e-20	1.00531e-18
HERC1	1.75881	5.95632	116.702	6.41213e-16	1.6485e-14
AP3B2	1.75773	0.140617	2.31381	0.133283	0.207792
STARD7-AS1	1.75532	2.22283	42.6915	1.33743e-08	9.79569e-08
APOD	1.75124	4.93232	117.601	5.47877e-16	1.42754e-14
PPP1R3B	1.75094	4.00722	98.2684	1.95665e-14	3.76921e-13
EPB41L4A-AS1	1.7509	6.42868	306.792	9.0665e-26	1.42566e-23
LOC101928118	1.73848	0.693423	5.80284	0.0189663	0.0390501
ZBTB10	1.73818	5.2588	196.227	6.27958e-21	3.85994e-19
LINC01604	1.73705	2.93361	42.4696	1.43066e-08	1.03848e-07
MBP	1.7325	7.97608	585.649	2.08092e-33	2.55821e-30
PPP1R15A	1.73043	6.61507	335.316	8.83639e-27	1.75727e-24
ADGRB3	1.72623	2.1224	30.8181	6.19324e-07	3.34532e-06
FAM126B	1.72391	4.1418	111.998	1.48118e-15	3.54513e-14
RAB17	1.72375	5.72203	190.204	1.31447e-20	7.69505e-19
BTG1	1.72157	7.9343	563.106	6.28998e-33	5.39443e-30
MYCBP2	1.71896	6.73066	182.235	3.59111e-20	1.95031e-18
CEBPB	1.71824	5.90793	190.332	1.29365e-20	7.60612e-19
GPR155	1.71772	2.04103	28.458	1.41285e-06	7.11052e-06
IL17D	1.71718	4.428	133.301	3.95496e-17	1.26139e-15
FNIP1	1.71536	4.45407	85.997	2.39326e-13	3.80306e-12
LURAP1L	1.70955	0.217726	4.21561	0.044253	0.0817196
TINCR	1.70933	0.496411	5.37578	0.0237095	0.0473245
FOXO3	1.70858	6.60226	315.655	4.31605e-26	7.20567e-24
DEXI	1.70722	6.773	371.496	5.80285e-28	1.60147e-25
ZNF419	1.70606	4.20953	84.5048	3.29174e-13	5.10765e-12
LOC100505942	1.70451	1.418	5.972	0.0173762	0.0361226
WDR48	1.70391	4.99927	176.745	7.31696e-20	3.73386e-18
SEMA6A	1.70322	8.42219	256.736	8.66703e-24	9.01571e-22
TKTL1	1.70269	0.913679	6.41093	0.0138738	0.0296405
ALMS1P	1.70065	1.51541	15.9433	0.000174592	0.000583973
GARS	1.70005	7.81452	487.511	3.52075e-31	2.07005e-28
SS18L1	1.69862	6.09959	216.405	5.9637e-22	4.3593e-20
CDH7	1.69736	4.03719	115.671	7.6895e-16	1.94365e-14
RNF19B	1.69433	2.60978	39.6791	3.38218e-08	2.30996e-07
ADCY2	1.69269	4.52922	133.255	3.98463e-17	1.26488e-15
TPT1-AS1	1.69004	3.62837	78.8586	1.13383e-12	1.63288e-11
KDM3A	1.68901	5.76931	210.416	1.17762e-21	8.16663e-20
ATP6V0A4	1.68831	3.56372	75.2972	2.53946e-12	3.43067e-11
SLC25A25-AS1	1.68641	0.0923847	4.07924	0.0477141	0.0870061
KLHL28	1.68516	4.29854	120.07	3.5699e-16	9.54066e-15
PPARA	1.68489	4.68528	153.734	1.74916e-18	6.91635e-17
GPC5	1.68442	-0.0244057	8.24879	0.00573663	0.0135766
KAT6B	1.67645	5.04768	181.406	3.99408e-20	2.14333e-18
LOC101928304	1.67415	0.923472	6.41227	0.0138643	0.0296282
OLMALINC	1.67351	1.55421	20.7216	2.51614e-05	9.85682e-05
HNRNPU-AS1	1.67305	3.99365	33.7576	2.2871e-07	1.34122e-06
SLC2A13	1.67111	2.92113	41.5493	1.89492e-08	1.34374e-07
PELI2	1.66942	5.02641	165.438	3.34309e-19	1.52732e-17
SLC6A12	1.66886	0.0427704	3.29632	0.0744018	0.12765
LOC101927151	1.66663	2.83557	46.9855	3.73609e-09	3.02896e-08
ANKRD10	1.66623	5.87709	181.907	3.74531e-20	2.02591e-18
PPP1R3E	1.66554	3.08174	46.7483	4.00323e-09	3.22549e-08
FGF11	1.66424	0.406002	5.49806	0.0222344	0.0447503
KDM6B	1.66398	3.44063	86.2514	2.26741e-13	3.62865e-12
PTGDS	1.66398	-0.129147	4.18822	0.0450668	0.0829958
COL11A2	1.66075	2.23525	22.9081	1.08245e-05	4.54455e-05
MTHFD2	1.65924	7.10118	372.975	5.21704e-28	1.46979e-25
SETDB2	1.65603	5.16214	174.454	9.89518e-20	4.93773e-18
NNT-AS1	1.65493	6.97833	368.171	7.38143e-28	1.99638e-25
EP400NL	1.65483	1.07608	13.3327	0.000535405	0.0016129
MTMR3	1.6535	4.69157	117.441	5.63428e-16	1.46524e-14
GFPT1	1.65207	6.19815	290.493	3.72413e-25	4.9374e-23
ZNF438	1.65183	3.13741	49.238	1.95392e-09	1.66181e-08
LOC100506548	1.65172	6.02694	205.779	2.01513e-21	1.34904e-19
PNCK	1.65116	0.120734	2.67667	0.106865	0.172718
IGF1	1.65052	2.61635	40.0605	3.00257e-08	2.06111e-07
ILF3-AS1	1.65021	5.69516	212.504	9.27393e-22	6.6006e-20
FLJ38576	1.64903	0.17745	2.47864	0.12046	0.19098
YPEL4	1.64902	1.79108	11.2435	0.00136227	0.00373671
LDB3	1.64736	6.84635	281.649	8.24137e-25	1.02246e-22
FNIP2	1.64695	6.51837	359.459	1.39879e-27	3.56902e-25
DIP2B	1.64618	5.5056	206.686	1.81279e-21	1.23188e-19
UBALD2	1.64387	6.46655	305.238	1.03454e-25	1.60805e-23
GLIDR	1.64372	-0.346067	2.09821	0.15248	0.232179
HINFP	1.64255	2.29393	19.3014	4.41231e-05	0.000163922
DOCK9-AS2	1.64203	-0.0134109	2.24719	0.138902	0.214695
SEMA7A	1.63827	3.66971	89.5996	1.12336e-13	1.90845e-12
CCNG2	1.63784	3.66634	52.064	8.82991e-10	7.90774e-09
PLA2G6	1.63723	2.96088	27.5025	1.98619e-06	9.72103e-06
LOC102724814	1.63629	0.450718	2.67817	0.106769	0.172645
AOC3	1.63615	0.00856613	4.64291	0.0350506	0.0665809
ZBED6	1.63593	3.92043	77.9663	1.38495e-12	1.95907e-11
LINC01588	1.63496	4.58369	100.571	1.25002e-14	2.51922e-13
NFAT5	1.63462	4.24401	95.3311	3.4989e-14	6.41133e-13
FZD7	1.63404	4.72367	88.8262	1.31936e-13	2.21635e-12
KDM7A	1.63309	3.31135	65.2173	2.80881e-11	3.18653e-10
LOC102724933	1.63119	-0.0617056	5.50943	0.0222105	0.0447285
TNKS	1.63033	5.21355	118.799	4.44732e-16	1.18156e-14
PRDM10	1.62762	2.03258	19.7128	3.74536e-05	0.000141239
R3HCC1L	1.62675	5.70683	185.601	2.33952e-20	1.30733e-18
GPR158	1.6265	5.30716	166.51	2.8851e-19	1.35957e-17
LOC340357	1.62519	2.82693	33.8754	2.19916e-07	1.29413e-06
MYH14	1.62248	1.3972	14.6355	0.000304221	0.000966632
MIR4458HG	1.62137	5.03372	189.893	1.36618e-20	7.92913e-19
HOXC-AS1	1.61991	1.17681	11.8033	0.00105694	0.00298019
ARHGEF2	1.6196	6.95143	308.672	7.73377e-26	1.24504e-23
CPEB4	1.61942	4.57552	122.364	2.41008e-16	6.66493e-15
DACH1	1.61915	0.905198	9.7415	0.00272891	0.0070038
RPS6KC1	1.61718	5.2455	224.331	2.47805e-22	1.97122e-20
FAM72C	1.6163	-0.338629	3.66335	0.0602123	0.106494
PRKG1	1.61625	2.59315	30.7566	6.32604e-07	3.41233e-06
ZBTB21	1.61575	2.20245	28.5854	1.35054e-06	6.82485e-06
GABRG3	1.61248	1.72897	16.6978	0.000127395	0.000436141
LOC100505912	1.61212	5.1634	233.277	9.46614e-23	8.20581e-21
PPY	1.61151	1.61826	17.6181	8.71647e-05	0.000306243
FNBP4	1.61103	6.79188	261.527	5.43574e-24	5.78799e-22
LOC728743	1.61066	1.13531	11.3023	0.0013263	0.00364915
ZNF554	1.61052	1.65883	6.0038	0.0170934	0.0356059
PPM1K	1.61024	6.7379	358.802	1.46865e-27	3.67788e-25
IFT140	1.60904	1.98867	13.91	0.000416123	0.00127921
SNHG7	1.60883	7.50584	450.852	3.04149e-30	1.371e-27
ZNF606	1.60715	0.626366	6.02497	0.0169078	0.0352737
TXNIP	1.60601	6.63785	308.303	7.97892e-26	1.2694e-23
SPIRE1	1.60468	5.58378	232.468	1.03153e-22	8.82871e-21
GAB1	1.60456	3.15488	55.9899	3.02796e-10	2.93739e-09
SULT1C2	1.60163	1.79017	6.54308	0.0130563	0.0281014
NMRK1	1.59967	0.0334387	1.30913	0.257069	0.355091
SLC7A6OS	1.59897	5.68672	216.463	5.92461e-22	4.35427e-20
ANXA9	1.59856	-0.142587	3.31906	0.0734349	0.1262
PAXIP1-AS2	1.59746	0.851199	4.0493	0.0485127	0.0882363
RASSF1	1.59533	3.39176	83.9275	3.7271e-13	5.74675e-12
UBE2V1	1.59421	1.92352	20.5466	2.69479e-05	0.000105019
AGT	1.59214	-0.542192	1.31185	0.25658	0.354633
LINC01473	1.59158	-0.500544	1.58107	0.213449	0.305867
FLJ37035	1.59104	0.172646	1.52488	0.221514	0.315154
SCN8A	1.59047	-0.398875	1.56768	0.215373	0.30818
LATS2	1.58945	5.96187	273.422	1.75794e-24	2.03184e-22
WASL	1.58795	5.94743	234.669	8.17164e-23	7.22255e-21
REC8	1.58794	0.150393	4.2585	0.0432212	0.0800986
ZEB2-AS1	1.5874	-0.253954	1.58851	0.212233	0.304603
LOC100289495	1.58666	0.334403	1.74397	0.191461	0.280451
TANGO2	1.58617	5.61452	178.405	5.88971e-20	3.07516e-18
C19orf73	1.58254	1.04305	9.28035	0.00339244	0.008505
WSB1	1.58133	6.78471	294.192	2.68724e-25	3.78537e-23
GAPDHS	1.58075	3.36684	14.1952	0.000367752	0.00114561
TXLNB	1.57955	-0.253705	1.60025	0.210729	0.303158
FBXO10	1.57891	2.8043	41.169	2.12996e-08	1.50174e-07
PDCD4-AS1	1.57752	3.32478	39.1585	3.98193e-08	2.68433e-07
ALPK3	1.57603	-0.460364	1.54688	0.21825	0.311469
FBXO24	1.57594	-0.0252508	1.77587	0.187505	0.275462
TMEM38A	1.57589	2.0395	19.7816	3.64443e-05	0.000137933
SLC22A15	1.57486	1.08876	9.04432	0.00379542	0.00940543
KLHL15	1.57263	2.84905	34.5337	1.76784e-07	1.05968e-06
FGFR2	1.57215	1.51702	14.7261	0.000292632	0.000933758
GTPBP2	1.56675	4.26422	26.238	3.1364e-06	1.46658e-05
PPP1R12B	1.56626	3.46051	71.1678	6.64597e-12	8.38371e-11
YOD1	1.56523	3.47929	75.114	2.64852e-12	3.56437e-11
TBX1	1.56412	0.222219	1.53629	0.22013	0.313581
PER1	1.56345	4.16766	87.2162	1.84896e-13	3.01246e-12
LRP1	1.562	2.49815	18.3607	6.44161e-05	0.000231984
NOL4L	1.56027	5.80544	237.76	5.90891e-23	5.36283e-21
CCT6B	1.56021	1.00883	3.22568	0.0773346	0.131795
DLGAP1	1.55926	2.21253	27.1022	2.29343e-06	1.10765e-05
TMEM81	1.55873	1.43378	17.1273	0.000106646	0.000369315
PRUNE2	1.55793	5.03651	81.8	5.91648e-13	8.88983e-12
CLDND2	1.55247	0.26089	4.76941	0.0327384	0.0627261
KU-MEL-3	1.55106	4.69154	140.006	1.37274e-17	4.77213e-16
TNRC6C	1.54947	4.87131	126.444	1.21296e-16	3.51992e-15
TMEM129	1.54944	5.06621	155.142	1.42656e-18	5.77584e-17
SPSB3	1.54709	4.41937	80.6276	7.65491e-13	1.12153e-11
HIST2H2BE	1.54571	0.632259	8.11687	0.00593397	0.0139897
GNA13	1.54461	5.59951	208.984	1.38868e-21	9.48442e-20
C10orf11	1.54315	3.01534	36.4068	9.58038e-08	6.054e-07
ITPR1	1.5411	3.22545	44.8337	7.03166e-09	5.39666e-08
GPR137B	1.541	4.69747	126.293	1.24387e-16	3.60191e-15
ADCY10P1	1.54096	0.14563	2.63713	0.109435	0.176241
AARS	1.53891	7.72529	316.527	4.01575e-26	6.78812e-24
KLF3	1.538	5.65463	174.559	9.7591e-20	4.88786e-18
PTGDR2	1.53782	0.340006	2.72616	0.103742	0.168558
KIT	1.53697	7.61581	290.594	3.69108e-25	4.9374e-23
INCENP	1.53662	6.73821	279.486	1.00396e-24	1.21219e-22
LINC00938	1.53519	2.35666	31.567	4.78975e-07	2.64591e-06
PHC3	1.53279	4.7577	87.2993	1.81689e-13	2.96379e-12
XPOT	1.53117	3.71811	42.2992	1.50679e-08	1.08964e-07
FAM53B	1.52824	6.88292	255.93	9.38152e-24	9.68445e-22
TOB1	1.5269	3.13393	47.1592	3.55222e-09	2.89029e-08
LINC00173	1.52614	3.38806	33.2342	2.72439e-07	1.57849e-06
RORA	1.52579	4.97492	161.786	5.55025e-19	2.39796e-17
CDKL3	1.5253	1.12233	7.80557	0.00690954	0.0160298
CTRL	1.5249	1.9835	22.2057	1.41547e-05	5.84291e-05
CEBPB-AS1	1.52391	1.13971	4.93538	0.0299496	0.0580491
CD22	1.52313	3.27899	34.5707	1.74636e-07	1.04774e-06
DCAF10	1.52281	5.17646	166.193	3.01337e-19	1.41492e-17
ZNF284	1.52246	1.43044	9.27883	0.00339489	0.008508
LOC730183	1.52245	1.96185	17.1588	0.000105271	0.000364927
PKLR	1.52097	3.3077	31.4849	4.92601e-07	2.71452e-06
POMZP3	1.52084	0.31192	4.25677	0.0432623	0.0801638
ITGB4	1.51943	0.536516	3.39037	0.0703341	0.12155
CENPA	1.51905	4.82065	45.127	6.4459e-09	4.99243e-08
RCBTB2	1.51832	1.37934	12.6322	0.000729386	0.00214144
LINC00681	1.51625	2.06399	23.6838	8.07268e-06	3.45137e-05
SARS	1.51567	8.06462	455.023	2.36158e-30	1.14056e-27
PAIP2B	1.5151	2.02662	17.6821	8.49117e-05	0.000298793
BRAF	1.51466	1.26672	10.8235	0.00165092	0.0044279
DNASE1	1.5141	2.23856	17.3471	9.74142e-05	0.000339256
ITPKB	1.51351	6.36329	299.482	1.69515e-25	2.51907e-23
TMEM42	1.51197	-0.213315	3.74466	0.0576645	0.102524
KMT2E-AS1	1.5114	2.47041	28.0667	1.62358e-06	8.07194e-06
LOC100129550	1.51022	1.5836	13.763	0.000443603	0.00135659
RBM24	1.51022	2.31125	15.1339	0.000245856	0.000798632
CLCN7	1.51018	6.58138	240.03	4.66729e-23	4.35281e-21
TBC1D20	1.50876	6.52614	313.202	5.29092e-26	8.62037e-24
PKD1L2	1.50731	1.89024	11.1618	0.001414	0.00386214
HCCAT5	1.50483	2.73551	32.3558	3.66272e-07	2.06815e-06
RPS6KA2	1.50361	5.27993	133.396	3.89525e-17	1.24528e-15
GNG12-AS1	1.50297	0.549455	5.20368	0.0259648	0.0511645
MYO3B	1.50064	-0.129953	1.94439	0.168303	0.25196
TLE1	1.50023	6.9008	313.355	5.2241e-26	8.6153e-24
ITK	1.50014	1.05753	6.53366	0.0130342	0.0280672
SMAD9	1.4988	6.02127	220.147	3.92756e-22	2.98384e-20
ID2-AS1	1.49767	0.602011	6.75034	0.0116804	0.02546
GALNTL6	1.49696	-0.444961	2.66236	0.107954	0.17429
SWT1	1.49607	2.87795	27.0986	2.29643e-06	1.1087e-05
CNPPD1	1.49582	6.15499	253.787	1.1591e-23	1.17854e-21
MACROD2	1.49437	2.06446	23.7611	7.84134e-06	3.35777e-05
CAB39L	1.49315	3.0058	43.4965	1.0487e-08	7.79637e-08
MSS51	1.49216	0.271361	3.74104	0.0576307	0.102504
CEP44	1.49208	4.58508	107.005	3.69435e-15	8.14987e-14
FRAT2	1.48996	5.27884	165.568	3.28386e-19	1.50534e-17
RHOBTB1	1.48971	5.47165	203.024	2.78511e-21	1.81947e-19
ZP1	1.48881	1.44585	5.74859	0.0195084	0.0400019
FMO4	1.48853	0.863459	2.10353	0.15197	0.231559
FOXN3	1.48802	6.82881	281.909	8.04861e-25	1.00779e-22
ZNF547	1.48799	0.201907	2.45732	0.122037	0.193132
MXD3	1.48732	2.05428	20.5095	2.7343e-05	0.000106399
PDCD4	1.48484	7.09566	267.696	3.01168e-24	3.33496e-22
FEM1B	1.48465	6.77568	406.989	4.9651e-29	1.67858e-26
LRP6	1.48367	4.92425	101.504	1.04424e-14	2.13313e-13
IGSF8	1.48296	4.66039	110.507	1.94058e-15	4.55598e-14
PLD1	1.48037	4.40998	87.715	1.66477e-13	2.73545e-12
PKD1L1	1.48	0.958546	4.64327	0.0350438	0.0665773
RNF122	1.47927	-0.367619	3.16031	0.0803233	0.136015
SSUH2	1.47904	-0.135561	1.64829	0.20394	0.295023
APOBEC3F	1.47668	1.43512	4.39144	0.0401848	0.075089
SLC25A35	1.47508	0.902251	4.68788	0.0342091	0.0652206
CRYL1	1.47403	4.5512	83.5682	4.02767e-13	6.18232e-12
PCSK4	1.47348	0.70392	5.13696	0.0268997	0.0527425
LGSN	1.4733	0.103845	2.92315	0.092288	0.152494
GLUL	1.47136	6.90905	257.071	8.38707e-24	8.79212e-22
LOC220729	1.47045	0.958386	7.57498	0.00774004	0.0177404
SSSCA1-AS1	1.46874	-0.436715	2.04687	0.15751	0.238645
ALDH6A1	1.46858	4.09672	71.7656	5.77111e-12	7.37644e-11
CLDN15	1.46847	3.51956	39.4946	3.58331e-08	2.43259e-07
YPEL3	1.46832	4.4354	84.1562	3.54794e-13	5.49585e-12
CALCOCO1	1.46771	2.74299	21.0061	2.25136e-05	8.9047e-05
PANK1	1.4666	3.52649	52.8147	7.1749e-10	6.53815e-09
MAFB	1.46646	3.88676	70.3983	7.97765e-12	9.96138e-11
POLR2M	1.46444	-0.45291	1.44772	0.233441	0.329041
PBRM1	1.46333	7.16889	251.51	1.45334e-23	1.44511e-21
KRT81	1.46203	2.93353	24.3702	6.59324e-06	2.87614e-05
ETS1	1.46114	6.57882	245.368	2.69831e-23	2.60638e-21
HCG4	1.46074	1.9051	14.7712	0.000287037	0.00091894
DNASE2B	1.46024	-0.413953	0.87947	0.352083	0.455663
EPS15	1.45979	6.16185	188.033	1.7228e-20	9.87181e-19
GOLGA6L10	1.4597	0.07137	1.52124	0.22206	0.315764
PHC2	1.45895	6.05699	249.828	1.71959e-23	1.69738e-21
PER2	1.45732	3.79615	61.4653	7.22473e-11	7.68686e-10
ATG14	1.45715	5.20713	99.0853	1.66783e-14	3.27344e-13
TOM1L2	1.45451	3.73991	51.673	9.84348e-10	8.76323e-09
ADHFE1	1.45415	0.295595	1.75916	0.189566	0.278097
FYB	1.45395	2.6012	17.7241	8.3464e-05	0.000293851
MST1L	1.45228	-0.295207	0.801778	0.374118	0.478593
TLE4	1.45192	2.18228	19.3509	4.3259e-05	0.000160977
AZIN2	1.45058	2.4506	27.5146	1.97754e-06	9.68222e-06
HIPK1-AS1	1.4489	-0.508789	0.974056	0.327609	0.430081
MRPL23	1.44867	-0.475924	0.866286	0.355692	0.459718
NEURL1B	1.44851	1.76487	10.6723	0.00176987	0.00471885
NNMT	1.44829	-0.768601	0.818062	0.370422	0.475122
TRAF3IP2-AS1	1.44734	3.36121	40.337	2.7551e-08	1.90792e-07
ARHGAP4	1.44684	1.58758	4.28345	0.042633	0.0791606
MAFG	1.44614	6.60055	245.052	2.78646e-23	2.67243e-21
CPNE7	1.44403	-0.692574	0.78404	0.379807	0.484495
ACTG1P17	1.44047	-0.205016	0.75741	0.387587	0.492561
CLIC4	1.43853	5.9276	218.266	4.84147e-22	3.61719e-20
MBNL2	1.43769	4.64341	77.2943	1.61153e-12	2.25831e-11
SNHG3	1.43713	7.91256	292.614	3.08732e-25	4.29807e-23
MTSS1L	1.43691	5.17836	123.3	2.05624e-16	5.75705e-15
CDC25C	1.43688	4.30932	68.2273	1.34345e-11	1.60491e-10
LTBP2	1.43684	-0.19323	0.901306	0.346095	0.449203
ALOX12B	1.43682	0.429479	1.11895	0.294358	0.395332
S100P	1.43565	-0.664173	0.848993	0.361229	0.465228
GADD45A	1.43551	4.81714	114.254	9.88548e-16	2.44838e-14
LNPEP	1.43495	0.518675	3.01332	0.0875205	0.145963
SNX30	1.43366	4.19905	81.6526	6.11049e-13	9.13062e-12
RAB33B	1.43142	1.76461	11.255	0.00135513	0.00371864
FMN1	1.42925	6.95735	153.226	1.88332e-18	7.40352e-17
CNTNAP3B	1.42855	0.312484	4.18012	0.0451269	0.0830726
SAP25	1.42809	1.15849	8.95061	0.00396903	0.0097908
RSF1	1.42532	7.35039	231.351	1.16162e-22	9.87961e-21
PAXIP1-AS1	1.42519	3.17818	45.5973	5.60985e-09	4.39779e-08
EPS8L2	1.42499	0.145635	2.25319	0.138384	0.214091
ATP11A	1.4248	5.2098	143.957	7.48077e-18	2.68336e-16
CNNM2	1.424	2.94906	31.6492	4.65721e-07	2.58065e-06
POU2F1	1.42196	5.74456	165.332	3.39232e-19	1.53941e-17
RASD1	1.4214	0.298483	4.66366	0.0346597	0.0659402
ADRBK2	1.42055	5.448	156.296	1.20829e-18	4.93648e-17
NEB	1.41945	1.08396	5.63654	0.020681	0.0420618
PTPRU	1.41918	4.28753	73.0143	4.30645e-12	5.62667e-11
MTURN	1.41856	7.48269	342.001	5.24634e-27	1.12613e-24
ANKZF1	1.4177	5.59036	153.238	1.88e-18	7.40352e-17
SLC25A25	1.41768	5.03078	123.59	1.95766e-16	5.49243e-15
CD109	1.41554	2.93798	24.542	5.85537e-06	2.5885e-05
HOXA11-AS	1.41502	1.08051	5.15738	0.0266098	0.0522119
PIM1	1.41421	3.46474	38.4243	5.02058e-08	3.33137e-07
RICTOR	1.41377	3.99684	70.4424	7.89436e-12	9.86649e-11
AGO4	1.41237	4.31904	93.2409	5.32694e-14	9.51601e-13
PPAPDC3	1.41161	2.23402	18.4437	6.22888e-05	0.000224801
ABAT	1.4116	-0.437256	2.30037	0.134562	0.209255
ZBTB34	1.41152	2.87278	26.8259	2.53395e-06	1.21083e-05
TOR3A	1.40959	0.103293	3.4495	0.0679932	0.118123
SHB	1.40864	3.62661	65.3449	2.72135e-11	3.10032e-10
KIAA0430	1.40831	5.75149	156.273	1.21236e-18	4.93819e-17
RLBP1	1.40804	2.16206	9.19475	0.00353316	0.00882019
BNC2	1.40581	7.14237	165.146	3.48019e-19	1.574e-17
DGCR5	1.40568	-0.420812	1.95998	0.166808	0.250122
WNT5A	1.40364	1.24317	10.626	0.00180802	0.00481201
STOX2	1.40159	3.65111	60.0538	1.0387e-10	1.07966e-09
MAFF	1.4009	6.14611	173.84	1.07351e-19	5.33715e-18
ITGA7	1.40044	6.32782	98.5805	1.84067e-14	3.58666e-13
FIRRE	1.39926	0.634006	3.56586	0.0636316	0.111685
WDFY1	1.39924	5.96188	161.99	5.39414e-19	2.35306e-17
SLFN5	1.39805	5.27599	129.505	7.31807e-17	2.21392e-15
FBXO31	1.39735	4.87076	101.934	9.61659e-15	1.9852e-13
FHL2	1.39641	6.07181	153.995	1.6842e-18	6.69866e-17
RGS12	1.39555	5.96402	130.249	6.48126e-17	1.98744e-15
BHLHE40	1.39537	3.1767	46.2923	4.5738e-09	3.65121e-08
SPATS1	1.39499	3.72304	38.7011	4.59947e-08	3.07306e-07
HUS1	1.39464	5.04985	111.605	1.59026e-15	3.79278e-14
MIB1	1.3946	5.41052	109.134	2.49399e-15	5.70665e-14
COL4A3BP	1.39369	5.91089	177.98	6.2252e-20	3.21207e-18
CERS1	1.39353	4.34167	78.3783	1.26255e-12	1.8029e-11
HRK	1.39127	4.69661	113.536	1.12372e-15	2.74793e-14
CLK3	1.38876	4.97009	126.019	1.30214e-16	3.75454e-15
LINC00520	1.3886	7.95179	326.403	1.79556e-26	3.19492e-24
KRTAP5-2	1.38842	-0.135458	2.12319	0.1501	0.229097
MEGF10	1.38838	1.39801	6.72406	0.0118364	0.025771
AXL	1.38736	1.50492	6.31941	0.0145369	0.0308801
LOC100507547	1.38713	2.46278	20.4558	2.79261e-05	0.000108394
CCDC136	1.3832	5.33294	99.1119	1.65919e-14	3.26376e-13
PALMD	1.38284	2.21979	8.71467	0.00478326	0.0115693
MXI1	1.38278	7.77024	299.322	1.71872e-25	2.52633e-23
KDM5B	1.38193	7.33937	129.373	7.4786e-17	2.25241e-15
HINT3	1.38124	4.33873	61.1225	7.88754e-11	8.35918e-10
SLC7A1	1.38082	7.30213	284.87	6.15663e-25	7.85436e-23
CNDP1	1.3807	2.73674	17.1062	0.000107577	0.000372062
RB1CC1	1.38057	7.0065	266.102	3.50425e-24	3.79104e-22
ZFC3H1	1.37965	6.4383	100.276	1.32344e-14	2.65139e-13
RFX3	1.37816	3.87515	47.1347	3.57755e-09	2.90566e-08
CFH	1.37744	0.0598287	1.96591	0.165839	0.248934
EIF4A2	1.37648	7.39864	297.559	2.00258e-25	2.91193e-23
MCTP1	1.37549	2.23459	18.485	6.1256e-05	0.000221488
PRKCE	1.37521	3.87653	57.8118	1.86567e-10	1.86608e-09
GRIK2	1.37377	2.71822	25.9685	3.46043e-06	1.59821e-05
RNF24	1.37274	5.10097	138.735	1.67307e-17	5.72782e-16
GOLGA4	1.37143	8.47766	111.88	1.51301e-15	3.61492e-14
SLC2A1-AS1	1.37097	0.181363	3.19003	0.0789488	0.134124
RASSF8	1.37063	6.61995	211.558	1.03312e-21	7.27649e-20
CNTN1	1.37014	1.49536	13.852	0.000426751	0.00130862
LINC00260	1.36838	0.298442	2.13836	0.148675	0.227077
ZNF227	1.3661	3.95925	40.7311	2.43827e-08	1.70666e-07
KCND1	1.36518	0.195319	2.08164	0.154082	0.234198
CEP152	1.3648	5.41951	111.357	1.66315e-15	3.95268e-14
HIPK2	1.36446	7.03968	237.221	6.25101e-23	5.59817e-21
CCDC28A	1.36261	5.37746	140.621	1.24793e-17	4.36067e-16
KLF7	1.36163	5.05638	113.838	1.06462e-15	2.6176e-14
HMGN3-AS1	1.36096	0.996056	7.20492	0.00929948	0.0208483
TMCC2	1.35904	5.90855	183.655	2.99513e-20	1.65845e-18
NAV2	1.35879	7.87847	94.596	4.05368e-14	7.34824e-13
ZNF280B	1.35782	5.92327	159.529	7.62403e-19	3.20185e-17
QPCTL	1.35583	1.73188	10.8279	0.0016476	0.00442074
ATP2B4	1.35362	4.77166	84.6059	3.22113e-13	5.01836e-12
RNLS	1.35356	6.36688	189.285	1.4735e-20	8.51547e-19
CARS	1.35297	7.23093	328.747	1.48781e-26	2.68261e-24
LINC00562	1.35153	0.226646	4.00874	0.0496173	0.0900034
RRN3P1	1.3501	0.797706	4.2901	0.0424776	0.0789371
NOXA1	1.35003	0.168525	1.31751	0.255422	0.353321
HEBP1	1.34882	5.30136	121.515	2.78564e-16	7.64102e-15
POPDC2	1.34864	-0.628395	0.977184	0.326975	0.429539
ZFAND5	1.34831	7.77018	343.102	4.81835e-27	1.05095e-24
SLC26A11	1.34784	4.15737	65.3343	2.7285e-11	3.10585e-10
AVPI1	1.347	5.31172	136.025	2.56208e-17	8.51278e-16
NFKBIA	1.34661	5.22111	134.442	3.29499e-17	1.06599e-15
LOC284454	1.34659	4.0188	31.51	4.88389e-07	2.69241e-06
RHBDL1	1.3461	0.636735	5.12224	0.0271109	0.053118
ONECUT1	1.34601	2.555	23.0155	1.03919e-05	4.37107e-05
EEA1	1.34571	7.07745	106.263	4.24167e-15	9.20708e-14
CBFA2T2	1.34547	4.26076	82.9948	4.56026e-13	6.97606e-12
SOS2	1.34364	4.40863	73.5407	3.80954e-12	5.02599e-11
PDPR	1.34309	5.51587	110.009	2.12498e-15	4.929e-14
SCX	1.34299	1.13295	5.94593	0.0176117	0.0365786
GNRH1	1.3425	0.640195	4.31881	0.0418142	0.0778218
SLC9B1	1.34203	0.534539	1.7059	0.196314	0.286258
SPESP1	1.34121	3.78354	52.4128	8.01672e-10	7.23216e-09
LOC100506207	1.3397	-0.161458	1.24121	0.269511	0.368962
RXRB	1.33936	4.82644	92.6803	5.96842e-14	1.0592e-12
CHCHD6	1.33852	6.53547	169.362	1.95659e-19	9.44964e-18
METTL4	1.33799	1.7885	13.4763	0.000502745	0.00152367
LOC729603	1.33694	1.28144	6.57723	0.0127493	0.0275325
MRPS30	1.3369	5.96733	159.486	7.67105e-19	3.21163e-17
ZNF805	1.33657	3.04897	36.331	9.81826e-08	6.19563e-07
NFIB	1.33607	6.35454	163.278	4.50755e-19	1.99854e-17
FSTL5	1.3352	4.04077	48.852	2.18135e-09	1.8379e-08
PHGDH	1.33509	7.9004	330.328	1.31137e-26	2.46302e-24
MANBA	1.33443	3.17486	22.2952	1.36772e-05	5.65963e-05
TPRA1	1.33218	5.68012	125.628	1.38993e-16	3.99066e-15
MAPK10	1.33212	-0.414432	1.11978	0.294324	0.395332
KRT8	1.33208	-0.476762	1.00224	0.320763	0.423106
PSMD6-AS2	1.3315	0.242297	3.46716	0.0673108	0.117179
IRF2BP2	1.3307	6.94818	303.796	1.16987e-25	1.79774e-23
ZNF440	1.33006	2.63422	21.6766	1.7354e-05	7.03049e-05
DYNC1LI2	1.32932	8.34822	329.402	1.4119e-26	2.60862e-24
MGC16275	1.32913	2.41811	7.87897	0.00666528	0.0155378
LOC152225	1.32874	1.47438	8.12571	0.00590849	0.0139345
POPDC3	1.3284	4.79603	109.619	2.28194e-15	5.26387e-14
LRAT	1.32706	2.07072	12.6391	0.000727164	0.00213585
IPMK	1.32596	5.03031	93.3324	5.22917e-14	9.3537e-13
SLAIN1	1.32581	3.02749	39.2922	3.81818e-08	2.58037e-07
LOC728730	1.32236	2.22134	10.5377	0.00188332	0.00499572
CNTD2	1.32008	-0.00845167	3.23683	0.0768374	0.13108
FBXO4	1.31728	0.635007	5.25104	0.0253222	0.0500779
PCGF1	1.31614	4.01364	46.1543	4.76249e-09	3.78842e-08
IL1R2	1.31592	0.303043	1.15087	0.287636	0.388548
ITGA10	1.31574	-0.422224	0.996189	0.322218	0.42461
MOB1B	1.31537	3.55783	46.7471	4.00473e-09	3.22549e-08
SDHAF3	1.31514	3.15368	30.7273	6.39013e-07	3.44278e-06
CCDC174	1.31462	5.67138	122.615	2.30941e-16	6.41277e-15
USP19	1.31452	5.50491	104.628	5.76338e-15	1.22931e-13
SLCO1C1	1.31431	0.192161	3.18384	0.0792329	0.134505
GBA2	1.31387	4.511	78.7286	1.16727e-12	1.67747e-11
BIRC3	1.31265	-0.778357	1.73858	0.192846	0.282022
IFITM10	1.31165	0.724843	4.24679	0.0435003	0.0805224
ZNF624	1.31135	1.06658	6.23973	0.0151416	0.0320238
NUPR1	1.31116	4.14496	60.9507	8.24296e-11	8.70176e-10
RABL2A	1.31083	1.15348	5.04126	0.0283041	0.0552159
DNM1P35	1.31037	0.303703	1.39889	0.241545	0.3381
SORL1	1.31006	2.38196	6.96796	0.0104692	0.0231369
KIF13B	1.3094	3.91335	51.6704	9.85071e-10	8.76389e-09
ATP1B2	1.30907	1.77714	10.9478	0.00155937	0.00420738
LOC105373383	1.30686	1.67545	10.3563	0.00204827	0.00539832
PTPRM	1.30646	4.99159	86.7682	2.03235e-13	3.27184e-12
ANKRD44	1.30606	3.9613	49.7831	1.67367e-09	1.43702e-08
FAM129A	1.30523	-0.0315136	1.35574	0.248858	0.346011
LINC-PINT	1.30427	2.44969	14.8796	0.000274032	0.000880223
SCG5	1.30357	0.0032806	2.93716	0.0916929	0.151603
SESTD1	1.30153	6.56532	219.947	4.01546e-22	3.03358e-20
HSD3B2	1.30009	-0.213762	2.23815	0.139851	0.215916
VSIG10L	1.29861	1.11243	4.39545	0.0400967	0.0749348
TAF1D	1.29847	7.39532	148.775	3.62478e-18	1.35783e-16
RBM33	1.29833	5.79077	132.783	4.29815e-17	1.35487e-15
RBM15	1.29821	5.65975	127.7	9.84949e-17	2.91454e-15
MCM3AP-AS1	1.2979	1.90373	15.5358	0.000207318	0.000684799
BCDIN3D-AS1	1.29747	0.446243	1.57111	0.214724	0.307402
FNBP1L	1.29715	6.29113	165.72	3.21568e-19	1.48813e-17
RERG	1.29657	2.2696	14.7448	0.000290295	0.000927612
STK38L	1.29574	4.90532	83.224	4.33916e-13	6.64535e-12
CECR2	1.29491	5.42388	144.752	6.63048e-18	2.39743e-16
NEK2	1.29466	5.01149	99.4996	1.53852e-14	3.04618e-13
NCCRP1	1.29419	-0.397994	1.26093	0.265778	0.364965
CHKA	1.29378	7.06319	168.421	2.22277e-19	1.0697e-17
DPY19L2P3	1.29123	0.412173	3.58785	0.0628419	0.110566
KDM4A	1.29072	5.84733	151.577	2.39622e-18	9.25831e-17
LOC286437	1.29065	0.977928	8.25456	0.00554966	0.0131895
UHRF1BP1	1.29049	4.24016	56.8532	2.40475e-10	2.35587e-09
MNT	1.29009	4.68248	77.6013	1.50362e-12	2.11586e-11
PATL1	1.28863	7.18639	190.527	1.26286e-20	7.45746e-19
PIM3	1.28847	8.47163	221.22	3.48788e-22	2.67992e-20
SERPINF1	1.28828	7.21507	222.237	3.11777e-22	2.42308e-20
ZC3H12C	1.28816	3.35839	41.3255	2.02982e-08	1.43413e-07
AUH	1.28754	1.79513	11.4165	0.00125917	0.00348501
SH3BP4	1.28626	7.22229	204.06	2.46501e-21	1.61817e-19
GAS2L3	1.28579	6.26559	163.556	4.33679e-19	1.93553e-17
PHYKPL	1.28506	1.77615	8.05101	0.00612758	0.0143985
NCOA7	1.28495	6.09713	176.574	7.48267e-20	3.80406e-18
TOB2	1.28455	5.65634	125.457	1.43028e-16	4.09783e-15
LCORL	1.28294	4.4662	92.223	6.55056e-14	1.15644e-12
MIR3926-1	1.28272	1.18061	4.42675	0.0394174	0.0738489
KLF9	1.28113	5.02473	107.219	3.55044e-15	7.84519e-14
NOX4	1.28087	0.490151	5.71749	0.0211012	0.0428135
NCAM2	1.28024	3.5561	43.5205	1.04115e-08	7.74877e-08
ISM1	1.28006	2.96905	24.1482	6.78203e-06	2.94899e-05
ZRANB1	1.27951	5.91825	178.242	6.01653e-20	3.12929e-18
CYP19A1	1.27758	1.69667	8.45945	0.00502538	0.0120815
TARID	1.27746	-0.0198134	1.43877	0.234875	0.33058
EPM2A	1.27641	1.90248	11.4357	0.00124821	0.00345892
CCDC71L	1.27619	3.95082	42.9481	1.23742e-08	9.11916e-08
VCPIP1	1.27356	3.45546	37.9242	5.88508e-08	3.85208e-07
OGDHL	1.272	1.26411	1.86098	0.177576	0.263393
MED13L	1.27193	6.16912	132.612	4.4184e-17	1.38631e-15
PPM1L	1.27147	1.12377	6.71935	0.0118646	0.0258199
ZNF197	1.27067	1.30453	7.20691	0.00929028	0.0208311
NBPF14	1.27054	0.918523	4.76909	0.0327441	0.0627281
ZNF250	1.27005	0.566578	4.48642	0.0381565	0.0718074
LIMK2	1.26995	5.6786	128.062	9.27724e-17	2.75728e-15
LOC101929427	1.26931	-0.0617205	4.12846	0.0465747	0.0852619
BAZ2B	1.2672	6.79205	118.21	4.92667e-16	1.29366e-14
MIATNB	1.26707	0.486912	3.62219	0.0616306	0.108647
CCDC30	1.26664	-0.324635	1.36187	0.247802	0.344933
LOC101929705	1.26518	-0.00875676	1.92126	0.170816	0.255129
PTCH2	1.26461	-0.0268456	1.39004	0.242875	0.339543
TYMSOS	1.2624	4.33171	59.4514	1.21439e-10	1.24978e-09
BCL2L2	1.26152	2.9401	22.0153	1.52293e-05	6.24935e-05
CDK19	1.26146	5.23709	97.2272	2.40133e-14	4.5039e-13
ZCCHC8	1.26133	4.6378	80.4943	7.88353e-13	1.15253e-11
AHCYL1	1.26107	10.5474	334.005	9.79802e-27	1.89284e-24
ARID1B	1.25982	6.81804	160.333	6.80659e-19	2.90364e-17
PDXDC2P	1.25968	2.56339	15.7118	0.000192464	0.000638384
AHCYL2	1.25959	2.19644	16.7019	0.00012718	0.000435621
CHSY3	1.25919	1.16774	7.61349	0.00759435	0.0174301
CBLB	1.25897	5.50643	73.5303	3.81876e-12	5.03325e-11
SORBS1	1.25806	5.47703	117.843	5.25228e-16	1.37382e-14
THBS4	1.25773	-0.0553063	1.59379	0.21164	0.304048
SYF2	1.25701	8.15151	231.041	1.20075e-22	1.01486e-20
VENTXP1	1.25346	2.37816	12.8675	0.000657165	0.00194625
HIC1	1.25171	0.150238	1.7172	0.194858	0.284411
FN1	1.25153	7.33354	87.6112	1.70146e-13	2.78895e-12
FAM117A	1.25087	2.2738	12.996	0.000620878	0.00184774
LINC00942	1.25064	-0.331906	1.43203	0.236111	0.331974
ESCO1	1.25008	5.28083	105.241	5.13634e-15	1.09903e-13
CDH19	1.24989	5.9759	148.502	3.77483e-18	1.40239e-16
HERC4	1.24903	4.65263	88.7827	1.33138e-13	2.23378e-12
TAPBP	1.24856	5.79035	152.484	2.09854e-18	8.15908e-17
DOK3	1.24826	5.00252	81.6911	6.05914e-13	9.07394e-12
LOC100506476	1.24761	0.654781	1.47871	0.228558	0.323304
EFNA1	1.24672	3.22178	24.0739	6.97309e-06	3.02428e-05
LINC01560	1.24643	3.12548	22.8375	1.11191e-05	4.66242e-05
GID4	1.24433	3.72067	50.2403	1.47072e-09	1.27327e-08
CPEB2	1.24403	4.33523	63.6439	4.15952e-11	4.59928e-10
LINC00518	1.24194	5.14233	117.055	6.02808e-16	1.56164e-14
CCDC154	1.2413	0.647445	4.06133	0.0481901	0.0877204
TOLLIP	1.23932	6.41178	159.612	7.53551e-19	3.18446e-17
DMPK	1.23825	1.91094	9.55598	0.00297786	0.00758802
SYCP2	1.23801	0.48804	1.37102	0.246089	0.34315
TMEM55A	1.23801	4.04284	41.5256	1.9088e-08	1.35284e-07
PHLPP1	1.23463	4.87235	81.5792	6.20954e-13	9.25817e-12
PPM1A	1.23301	5.66844	143.659	7.82769e-18	2.80037e-16
LRCH1	1.233	4.64815	81.1256	6.85968e-13	1.0127e-11
NEURL1	1.23245	-0.324833	1.3474	0.250302	0.34752
ZNF721	1.23078	3.98279	43.1162	1.1761e-08	8.70044e-08
C15orf61	1.2286	5.29672	93.0364	5.55223e-14	9.90538e-13
GUCA1B	1.2285	-0.0557201	2.37268	0.128533	0.201758
KMT2B	1.22727	5.60053	108.422	2.84261e-15	6.44976e-14
ACVR2B	1.22727	4.44375	54.789	4.18422e-10	3.97913e-09
HKDC1	1.22708	0.855068	3.05827	0.0852465	0.142778
LOC102724511	1.22617	0.171795	2.38026	0.127935	0.201054
CENPF	1.2252	9.31175	63.8529	3.94703e-11	4.38585e-10
LRRC75A	1.224	-0.147707	1.6328	0.206052	0.297601
TMEM53	1.22248	2.96451	29.3301	1.03891e-06	5.37255e-06
TRIM67	1.22237	0.147256	2.33793	0.131658	0.205757
IRAIN	1.22224	2.09666	11.8095	0.001054	0.00297252
RALA	1.22183	7.80011	291.094	3.53106e-25	4.77506e-23
ZDHHC19	1.22143	0.190717	1.98129	0.164218	0.246939
CLYBL	1.22127	3.22635	24.0835	6.94826e-06	3.01642e-05
SYDE2	1.22116	1.63807	12.1763	0.000893831	0.00256739
KCTD7	1.22115	4.22797	62.0558	6.21437e-11	6.69184e-10
EPHA5-AS1	1.22026	2.53795	17.6184	8.71526e-05	0.000306243
KIF2C	1.22021	6.80372	201.63	3.28457e-21	2.13545e-19
LINC01354	1.21999	-0.493234	1.60933	0.209622	0.301887
RAPGEF5	1.21866	2.81128	25.13	4.70873e-06	2.12112e-05
SPSB1	1.21861	4.71759	87.9601	1.58129e-13	2.61735e-12
C19orf68	1.21822	2.23979	15.4758	0.000212647	0.000700177
AKAP8L	1.2177	4.24299	54.8658	4.09817e-10	3.90278e-09
HES6	1.21685	8.49179	222.263	3.10894e-22	2.42308e-20
MEIS3	1.21593	1.61994	4.72295	0.033568	0.0641522
EXD2	1.21529	2.14022	15.1888	0.000240181	0.000782644
KIAA2026	1.21521	5.04686	122.381	2.40297e-16	6.65888e-15
UBXN7	1.21488	6.12202	138.803	1.65544e-17	5.68186e-16
MICAL1	1.21374	6.38957	125.087	1.52174e-16	4.32322e-15
LINC01272	1.21311	2.3166	12.5407	0.000759664	0.0022207
HSD11B1L	1.21294	4.02592	48.144	2.67232e-09	2.21976e-08
RABGAP1	1.212	5.88333	140.481	1.27544e-17	4.4453e-16
ATAD1	1.21051	6.65388	164.525	3.79175e-19	1.70351e-17
BHLHE41	1.2084	7.95122	246.784	2.33699e-23	2.2736e-21
REEP2	1.20662	1.18042	3.32734	0.0729276	0.125439
MAP7	1.20611	2.90385	21.199	2.08837e-05	8.30373e-05
IRS2	1.20536	9.30145	187.481	1.84634e-20	1.04908e-18
GPD1L	1.20511	4.35639	65.6667	2.51308e-11	2.87516e-10
KCNJ10	1.20507	0.0262105	2.34671	0.130604	0.204322
ZNF330	1.20488	6.73102	217.421	5.32139e-22	3.95391e-20
RAB3GAP1	1.20487	5.9651	157.756	9.80654e-19	4.04311e-17
UBR4	1.20405	7.3151	57.6996	1.92169e-10	1.91645e-09
MEF2D	1.20402	5.51112	146.489	5.101e-18	1.85932e-16
CIR1	1.204	6.85103	159.675	7.46881e-19	3.16617e-17
SERTAD4-AS1	1.20389	3.16874	24.2407	6.55153e-06	2.86071e-05
CLCN6	1.20379	3.54979	32.029	4.09209e-07	2.28761e-06
CEP85L	1.20325	4.71284	58.7076	1.47444e-10	1.49803e-09
LRCH4	1.20301	1.12546	5.2485	0.0253562	0.0501313
ARHGAP26	1.2011	2.89891	23.5047	8.6361e-06	3.67714e-05
SNRNP48	1.2005	7.02967	253.633	1.17684e-23	1.18764e-21
CAMLG	1.19975	5.81985	90.7859	8.79214e-14	1.51847e-12
TFAP2A	1.19757	8.8607	134.177	3.43722e-17	1.1067e-15
ZNF548	1.19713	2.62867	14.9071	0.000270831	0.000871597
PLEKHH1	1.19657	4.58764	37.1459	7.54871e-08	4.83221e-07
MTL5	1.19517	1.29315	6.46385	0.013505	0.0289564
ADGRG1	1.19488	6.74157	146.855	4.82852e-18	1.76954e-16
NCAM1	1.19343	5.95858	75.4237	2.46683e-12	3.34593e-11
CPQ	1.19039	4.059	44.2907	8.2657e-09	6.26904e-08
C7orf55	1.19005	4.95151	84.8273	3.07175e-13	4.81336e-12
GAREM	1.18739	3.11232	25.9988	3.42231e-06	1.58493e-05
ZNF697	1.18722	7.04958	201.004	3.53827e-21	2.27848e-19
CNTRL	1.18702	5.81975	79.1485	1.06279e-12	1.54042e-11
UBR3	1.18519	3.70268	37.1904	7.44149e-08	4.77378e-07
GLCCI1	1.18519	3.29139	32.656	3.3093e-07	1.88269e-06
BSDC1	1.18257	4.34702	40.4857	2.63085e-08	1.83009e-07
CCDC146	1.18224	2.29796	10.7122	0.00173767	0.00464214
LOC728323	1.18154	4.06195	42.6466	1.35576e-08	9.91027e-08
TNFRSF10B	1.18078	5.60075	91.1523	8.15434e-14	1.41737e-12
KIF20A	1.18031	5.65721	79.657	9.49032e-13	1.37997e-11
SIX4	1.17985	2.41884	15.2658	0.00023245	0.000759647
ELF1	1.17834	6.59688	159.556	7.59476e-19	3.1995e-17
NR2C2	1.17829	3.73581	47.746	2.99712e-09	2.46234e-08
GPT2	1.178	5.59061	116.78	6.32513e-16	1.63234e-14
ZKSCAN1	1.17743	7.9138	166.509	2.88542e-19	1.35957e-17
FAM63B	1.17702	5.87702	110.392	1.98155e-15	4.64411e-14
DDIT4	1.17513	5.59674	141.389	1.10854e-17	3.9243e-16
HMGB2	1.17469	7.37976	136.028	2.56077e-17	8.51278e-16
PNPLA8	1.17429	4.20679	59.7403	1.1266e-10	1.16654e-09
TSHZ2	1.17422	2.91218	25.8062	3.6721e-06	1.6856e-05
MXD4	1.17389	5.09619	75.606	2.36597e-12	3.21882e-11
SLC16A7	1.17333	5.21019	98.9584	1.70963e-14	3.34094e-13
ZBTB41	1.17196	4.29551	55.4849	3.46767e-10	3.34474e-09
CALML4	1.1696	4.17093	63.7078	4.09336e-11	4.53725e-10
ZNF627	1.16897	1.83915	7.13093	0.00964916	0.0215252
ZNF516	1.16865	3.69742	36.5416	9.17143e-08	5.80642e-07
PEAK1	1.16728	4.82968	69.2784	1.0427e-11	1.2726e-10
APOE	1.16682	6.1955	92.0643	6.76603e-14	1.19292e-12
C6orf106	1.16496	6.97046	206.456	1.86207e-21	1.25904e-19
INO80D	1.16386	4.33446	65.4343	2.66175e-11	3.03953e-10
NAV3	1.16258	2.39369	14.7547	0.000289069	0.00092435
ATL2	1.15983	5.81768	121.402	2.83988e-16	7.74268e-15
ZHX2	1.15835	2.59893	17.7376	8.30039e-05	0.000292384
ZFYVE1	1.15828	5.11487	72.8792	4.4444e-12	5.79572e-11
STX7	1.15618	6.80108	150.601	2.76595e-18	1.0596e-16
JARID2	1.15554	8.54777	201.508	3.33251e-21	2.15625e-19
YARS	1.15553	6.94226	192.028	1.04894e-20	6.27646e-19
NCBP2-AS2	1.15509	6.86053	135.274	2.88601e-17	9.4727e-16
PTPDC1	1.15501	4.31482	50.4749	1.37666e-09	1.19644e-08
ZKSCAN8	1.15496	4.0191	39.623	3.44201e-08	2.34608e-07
FOXK1	1.15434	6.15662	108.057	3.04052e-15	6.83007e-14
FGD4	1.1543	6.05405	113.944	1.04484e-15	2.57551e-14
GRPEL2	1.15396	4.80687	76.7238	1.83383e-12	2.54609e-11
CD74	1.15243	-0.610628	1.29815	0.259051	0.357465
DCP1A	1.15196	4.87083	60.4087	9.47693e-11	9.91157e-10
LOC644656	1.15186	2.1701	9.31243	0.00334123	0.00839686
PARP16	1.15162	3.043	21.9349	1.57078e-05	6.41742e-05
HOXD3	1.1512	1.12099	3.42554	0.0689312	0.119507
CASC9	1.15043	2.5049	12.8851	0.000652077	0.00193293
ABCB5	1.15001	4.86038	63.5239	4.28695e-11	4.73244e-10
N4BP2L2	1.14916	6.42319	158.299	9.07742e-19	3.76546e-17
EPG5	1.14823	3.74703	29.1028	1.12525e-06	5.77048e-06
MGEA5	1.14784	6.5049	149.076	3.46619e-18	1.30203e-16
ANKRD12	1.14784	7.27948	107.969	3.09005e-15	6.9298e-14
ZMAT3	1.14765	5.50301	107.714	3.23924e-15	7.24816e-14
LINC01355	1.14674	0.484723	2.36138	0.129429	0.202765
GSDMB	1.14401	0.853715	2.01386	0.160847	0.242679
TTC3	1.14192	7.51363	177.072	7.00961e-20	3.59057e-18
LIMS1	1.14092	6.99912	152.926	1.96729e-18	7.71119e-17
PER3	1.13934	4.32545	58.5822	1.52363e-10	1.54338e-09
SLC25A27	1.13808	1.23964	2.91156	0.0929214	0.153428
LIN54	1.13714	3.83843	41.2739	2.0623e-08	1.45556e-07
KLC3	1.13688	0.595332	2.89033	0.094094	0.155099
OSBPL1A	1.13608	6.38707	174.912	9.31373e-20	4.68214e-18
FAM102A	1.13563	5.56758	114.756	9.0414e-16	2.2642e-14
LINC00871	1.1346	1.60236	7.56074	0.00779464	0.0178535
BRD1	1.13409	3.80588	33.4048	2.57313e-07	1.49662e-06
PPP1R15B	1.13379	5.21696	90.6272	9.084e-14	1.56488e-12
NR4A3	1.13361	5.61472	91.7371	7.23373e-14	1.26876e-12
BANP	1.1336	4.6477	74.1526	3.30565e-12	4.3955e-11
SPON2	1.13346	0.793658	3.9861	0.0502459	0.0909362
DUSP3	1.13336	6.96396	193.633	8.61292e-21	5.27025e-19
C9orf85	1.13324	4.21093	47.3156	3.3946e-09	2.76704e-08
MIR181A2HG	1.1331	0.109741	1.95116	0.167412	0.250933
ZNF720	1.13299	1.56994	8.85718	0.00415041	0.0101881
SEMA5A	1.13287	8.49987	152.48	2.09965e-18	8.15908e-17
ZNF674-AS1	1.13264	1.64291	6.76596	0.0115887	0.0252684
MOAP1	1.1326	4.32727	55.14	3.80543e-10	3.64935e-09
BRCAT54	1.13188	0.3497	1.89389	0.173684	0.258671
PTTG1IP	1.13074	8.7203	284.494	6.36887e-25	8.04918e-23
GCNT2	1.12986	3.91688	28.5259	1.37929e-06	6.95716e-06
FCGRT	1.12982	1.50679	3.95398	0.0511524	0.0923667
EPHX2	1.12831	1.44007	1.98036	0.16448	0.24721
RNF5P1	1.12743	-0.134824	1.86446	0.177015	0.262734
ZSWIM6	1.12646	4.39401	55.6632	3.30527e-10	3.19723e-09
ZNF12	1.12594	4.60036	51.0013	1.18749e-09	1.04343e-08
ARFGEF2	1.12528	5.86149	97.7787	2.15413e-14	4.10865e-13
PLEKHO2	1.12519	5.16857	78.9946	1.0999e-12	1.58909e-11
ARHGAP42	1.12471	3.11471	19.9717	3.38002e-05	0.00012861
ZFPM1	1.1242	2.95733	19.7378	3.70839e-05	0.000140002
NAALAD2	1.12252	-0.374719	1.72222	0.194216	0.283688
PTP4A1	1.1225	10.1181	273.014	1.82615e-24	2.0928e-22
RNF169	1.12193	5.34207	69.0797	1.09369e-11	1.33003e-10
KRT86	1.12155	0.656806	2.71642	0.104515	0.16961
RGS20	1.12147	5.31557	101.771	9.92111e-15	2.03481e-13
GREB1	1.12121	5.9303	116.721	6.39112e-16	1.64623e-14
EPHA7	1.11997	2.33344	14.7598	0.000288434	0.000922976
MYO16	1.11873	2.02123	11.3838	0.00127802	0.00353377
TYR	1.11868	7.65331	198.596	4.71877e-21	2.95426e-19
TBL1X	1.11777	6.42169	138.943	1.61958e-17	5.57293e-16
RAB9A	1.11727	3.86067	30.6151	6.64257e-07	3.56883e-06
CDC42BPA	1.11698	4.97995	60.2565	9.85675e-11	1.03008e-09
DYNC1H1	1.11658	9.37369	34.0168	2.09809e-07	1.23843e-06
TEX14	1.11533	1.26772	1.70063	0.196997	0.287099
PPFIA1	1.11391	7.13126	156.919	1.10525e-18	4.54296e-17
AURKAPS1	1.11354	0.989134	4.12707	0.046468	0.0850897
HMBOX1	1.1129	4.06751	53.2625	6.34345e-10	5.82762e-09
SLC7A2	1.11237	4.24338	50.4162	1.39958e-09	1.21558e-08
UBR5	1.11202	5.8677	74.8375	2.82234e-12	3.78261e-11
LPAR6	1.11112	3.66076	24.7899	5.34033e-06	2.38184e-05
FLCN	1.11015	4.80482	57.3545	2.10527e-10	2.08568e-09
OPN3	1.10993	4.4705	66.4442	2.07511e-11	2.40254e-10
CLCN5	1.10991	5.35175	87.8865	1.60589e-13	2.65158e-12
ZNF366	1.10972	-0.281113	1.67142	0.200837	0.291533
C6orf226	1.10948	2.21891	12.8427	0.000664415	0.00196477
INAFM1	1.10937	3.48998	27.8931	1.7272e-06	8.54312e-06
ESRRA	1.10812	6.27625	129.978	6.7742e-17	2.06323e-15
DIP2C	1.10757	4.97709	51.5835	1.0092e-09	8.94916e-09
ZSCAN31	1.10717	0.367485	1.36019	0.247944	0.34506
RNF103	1.10703	3.82916	34.7773	1.63126e-07	9.83924e-07
LOC400655	1.10555	0.561801	3.33829	0.0724696	0.124714
MED15	1.10535	7.36764	146.878	4.8116e-18	1.76813e-16
EXPH5	1.10436	0.592761	3.64512	0.0608361	0.107414
GRB10	1.10431	5.91807	106.036	4.42506e-15	9.54387e-14
BCL2L11	1.10397	3.68261	32.2013	3.85956e-07	2.17018e-06
ST6GALNAC1	1.10372	1.26902	9.79032	0.00266708	0.00686205
SPRED3	1.10369	-0.199443	0.939758	0.336084	0.438821
RPL32P3	1.10361	3.52492	24.4283	6.10874e-06	2.68558e-05
TULP4	1.10345	5.488	98.4932	1.87236e-14	3.6275e-13
TBX2-AS1	1.1028	1.77305	8.27964	0.00548251	0.0130505
RRAGD	1.10277	7.26893	227.99	1.66574e-22	1.38195e-20
C9orf91	1.10231	5.36445	109.545	2.31289e-15	5.31926e-14
XPO4	1.10185	4.30744	40.8397	2.3577e-08	1.65369e-07
GLUD1P3	1.10179	1.77029	6.93698	0.0106332	0.0234648
PLP1	1.1017	7.01386	173.462	1.12876e-19	5.57087e-18
TMEM236	1.10142	-0.267958	1.39501	0.242044	0.338556
NCKAP5	1.10133	4.04136	31.67	4.62423e-07	2.56452e-06
SAMD4A	1.10115	4.29209	48.2598	2.58481e-09	2.15197e-08
ZBTB43	1.10111	7.04442	180.841	4.29553e-20	2.29599e-18
ITGAX	1.10089	0.957382	1.22847	0.271961	0.3716
LOC100288846	1.10078	0.0217337	1.14161	0.28943	0.39024
ST7-AS1	1.10062	0.392248	0.992511	0.322978	0.425323
GPAM	1.10057	5.91076	100.863	1.18148e-14	2.40259e-13
HSPB6	1.10022	-0.0850225	1.45302	0.232597	0.328057
LINC01518	1.10001	2.04711	7.50218	0.00802353	0.0182848
FAN1	1.0998	3.94025	28.0032	1.66068e-06	8.24428e-06
PTPRK	1.09895	3.75537	41.6677	1.82737e-08	1.30061e-07
ZNF24	1.0984	7.85404	232.993	9.75605e-23	8.40326e-21
HOXB9	1.09804	2.72328	16.0683	0.00016567	0.000555782
INSL6	1.09788	1.10189	6.32641	0.014485	0.0307892
ZNF568	1.09766	1.21421	5.59625	0.0211207	0.0428401
KLF6	1.09748	7.47169	206.396	1.87508e-21	1.26153e-19
GOLGB1	1.09741	7.43978	46.2233	4.66709e-09	3.7169e-08
NPFF	1.09722	0.0700715	1.33029	0.253154	0.350758
KLF12	1.09693	3.63541	25.4955	4.11551e-06	1.87577e-05
DUSP16	1.09664	6.65287	160.391	6.75091e-19	2.88901e-17
SLC16A4	1.09645	2.5152	8.6003	0.00469529	0.011383
C1orf226	1.09615	0.475263	3.15941	0.0803654	0.136052
PIGZ	1.09532	0.631332	2.52562	0.117067	0.186409
ABL2	1.09418	7.03853	128.855	8.14146e-17	2.43577e-15
LINC00441	1.09393	0.0554073	1.07382	0.304084	0.405696
ZFP36	1.09251	0.00844886	1.06223	0.306686	0.408342
TRPC1	1.09221	1.69671	6.6305	0.0124098	0.0268938
TOP3B	1.09212	-0.181056	1.36822	0.246567	0.343745
SLC25A36	1.09205	6.62437	181.659	3.86667e-20	2.08323e-18
BCKDHA	1.09065	4.54986	35.0538	1.48942e-07	9.0809e-07
BNIP2	1.09057	6.2685	156.428	1.18576e-18	4.85912e-17
OSGEPL1-AS1	1.09045	0.0381737	0.803054	0.373741	0.478155
ZNF609	1.09001	5.87989	82.4095	5.17913e-13	7.84231e-12
KCNIP3	1.08979	3.65422	31.4387	5.00446e-07	2.74991e-06
TRIO	1.08931	6.02331	84.7115	3.14896e-13	4.92293e-12
ESRRG	1.08865	0.491035	3.47608	0.0669686	0.116628
ZFAS1	1.08792	9.2402	165.578	3.27935e-19	1.50534e-17
SLC3A2	1.08782	8.5693	249.316	1.81036e-23	1.77402e-21
PIKFYVE	1.0876	5.08559	71.6904	5.87422e-12	7.49407e-11
EVADR	1.08732	-0.0481337	1.01131	0.318475	0.421085
HECTD1	1.087	6.7553	64.7893	3.12387e-11	3.51449e-10
CCDC17	1.08693	-0.147415	1.09354	0.299858	0.401284
BCAS1	1.08684	-0.0557107	0.976435	0.326898	0.429481
ACYP2	1.08605	1.4187	5.27537	0.0249987	0.0495395
SLC25A30	1.08572	2.49569	13.0491	0.000606507	0.00180776
SLC6A6	1.08492	3.58512	28.7016	1.29615e-06	6.57459e-06
MUC19	1.0845	-0.550809	0.817016	0.3699	0.474633
ATF2	1.08332	4.28627	44.5432	7.6661e-09	5.84378e-08
SCAMP1-AS1	1.08274	3.31215	25.0512	4.84779e-06	2.17941e-05
ATG4D	1.08238	4.12689	45.4988	5.77514e-09	4.51168e-08
KCNQ5	1.08232	4.4738	61.902	6.4626e-11	6.93051e-10
THSD7A	1.08214	2.6554	11.501	0.00127697	0.00353212
ZBTB44	1.08203	5.42348	86.1195	2.3318e-13	3.71851e-12
MET	1.08191	7.3809	167.575	2.49432e-19	1.1919e-17
ERCC-00150	1.08181	0.559982	2.6531	0.108388	0.174825
NIN	1.08171	7.44734	87.524	1.73294e-13	2.83712e-12
ALDH2	1.07966	4.76754	72.2946	5.09618e-12	6.55133e-11
TEAD1	1.07943	7.48328	136.464	2.39025e-17	8.0207e-16
MAL	1.0791	-0.0915268	0.980333	0.326068	0.428807
C14orf28	1.07824	1.72334	5.23182	0.0255809	0.0505081
MATN1-AS1	1.07741	0.741713	1.13427	0.290971	0.391873
C16orf72	1.07734	5.65465	90.5562	9.21787e-14	1.5839e-12
EEF1A2	1.07685	1.43198	5.1186	0.0271633	0.0532052
EML2-AS1	1.07656	-0.275001	0.777018	0.381439	0.486209
RIT1	1.07592	4.33702	45.178	6.34933e-09	4.9261e-08
TOP2A	1.07568	10.6052	127.046	1.09753e-16	3.21254e-15
ST6GALNAC2	1.07568	5.66623	70.7169	7.39573e-12	9.29484e-11
MTX3	1.07538	3.08577	19.5621	3.97675e-05	0.000149175
IKZF5	1.07532	3.27843	21.5539	1.81973e-05	7.33041e-05
WHAMM	1.07434	5.0838	76.1915	2.06983e-12	2.84165e-11
ZSCAN29	1.07391	5.57829	98.7648	1.77552e-14	3.46469e-13
CITED1	1.07378	6.73435	134.285	3.37854e-17	1.09041e-15
ATP1A1-AS1	1.07362	1.91892	5.40519	0.0233455	0.0466737
TARS	1.07233	8.93776	292.514	3.11477e-25	4.29807e-23
ANKRD11	1.07226	9.00983	93.6497	4.90434e-14	8.83107e-13
ZNF841	1.07195	2.03102	7.79077	0.00695991	0.0161245
PHF3	1.07131	7.52936	86.7213	2.05262e-13	3.29716e-12
CABIN1	1.07041	6.38626	116.643	6.47941e-16	1.66264e-14
ITPKC	1.0704	2.79263	12.5524	0.00075572	0.00221012
CD55	1.07003	4.39867	44.1873	8.52492e-09	6.44396e-08
HLA-F	1.06938	2.33708	10.7847	0.00168059	0.00450033
PIK3CD	1.0692	6.08547	86.7205	2.05295e-13	3.29716e-12
PCED1B	1.06883	0.551598	3.78418	0.0562496	0.100259
MBNL1	1.06838	7.19274	200.815	3.61902e-21	2.31943e-19
GIGYF2	1.0683	7.74873	102.931	7.94892e-15	1.66656e-13
MOB2	1.06675	3.66778	35.6051	1.24334e-07	7.70213e-07
STKLD1	1.06672	0.125344	0.90513	0.345082	0.448017
CYP26B1	1.06671	1.31295	5.98754	0.0172374	0.0358706
AURKA	1.06653	7.93194	163.141	4.59438e-19	2.03039e-17
ADAM10	1.06615	6.39062	118.453	4.7223e-16	1.24726e-14
FYN	1.0648	6.90278	170.696	1.63419e-19	7.94934e-18
PLEKHF2	1.06413	3.40582	25.9621	3.46853e-06	1.60031e-05
GM2A	1.06401	5.59562	94.9811	3.75253e-14	6.83902e-13
MAML1	1.06361	4.7433	64.2447	3.57825e-11	3.98917e-10
KIAA1456	1.06245	0.786483	2.58404	0.112996	0.180941
ITFG1-AS1	1.06223	0.51212	1.86158	0.177344	0.263108
GABPA	1.06188	3.41507	19.3385	4.34739e-05	0.000161732
MLPH	1.06187	6.96825	136.321	2.44459e-17	8.18273e-16
C14orf159	1.06085	2.09299	7.4621	0.00818424	0.0185948
DKK2	1.06055	1.57458	7.70931	0.00724424	0.0166918
CYP27A1	1.05923	6.3661	97.9753	2.07249e-14	3.96411e-13
CTSF	1.0578	5.82956	88.4402	1.43009e-13	2.38754e-12
CHGA	1.0577	1.04223	2.68383	0.106406	0.172183
LINC01545	1.05759	0.151276	0.586504	0.446662	0.549677
BRE-AS1	1.05734	1.21199	3.08684	0.0838352	0.140815
MAF	1.05665	2.66458	13.831	0.000430669	0.00131972
PDCD7	1.05602	7.11652	177.954	6.24695e-20	3.21207e-18
PTPRS	1.05578	5.98276	95.0785	3.68013e-14	6.71612e-13
BCL6	1.05563	3.05175	14.2301	0.000362252	0.0011303
SAP30L	1.05421	4.64402	52.2051	8.49107e-10	7.61942e-09
CAPG	1.05373	3.36712	11.7246	0.00109516	0.00307705
NRP2	1.05334	8.48224	154.197	1.63546e-18	6.524e-17
NLRP11	1.05289	-0.44444	0.697642	0.406983	0.511727
FAM122C	1.05274	1.12887	3.69915	0.0590073	0.104677
SMAD4	1.05174	4.81304	56.1937	2.8672e-10	2.78943e-09
SUCLG1	1.05132	8.75477	221.467	3.39383e-22	2.62256e-20
OGT	1.05107	5.70429	45.1538	6.39497e-09	4.95583e-08
LSM11	1.05087	4.46808	43.9258	9.2188e-09	6.94131e-08
C11orf65	1.05076	0.0718681	0.751726	0.389363	0.494493
BCL2	1.05076	4.71143	58.615	1.51062e-10	1.53364e-09
LINC00622	1.05037	0.880329	2.57419	0.113671	0.181828
TMEM117	1.05025	3.48531	26.0114	3.40662e-06	1.57874e-05
MSL1	1.04952	5.32403	73.8972	3.50702e-12	4.64955e-11
LOC285074	1.04896	0.686087	3.57387	0.0633426	0.111273
LOC101927765	1.04886	1.82185	8.3409	0.00532208	0.0127179
CEP85	1.0487	4.65271	52.6158	7.57944e-10	6.86975e-09
STARD13	1.04865	4.43076	37.9706	5.79878e-08	3.8048e-07
TAF8	1.04856	3.814	38.3515	5.13773e-08	3.40576e-07
IFT81	1.04774	6.12834	106.665	3.93541e-15	8.62513e-14
SRGAP2B	1.04728	0.902149	5.18673	0.026199	0.0515532
ARID5B	1.04715	6.37884	71.3659	6.34187e-12	8.03007e-11
EIF3A	1.04661	10.9406	126.675	1.16737e-16	3.40223e-15
NBEA	1.04652	4.43763	30.3154	7.36851e-07	3.92146e-06
SMG1	1.04651	5.37227	50.0365	1.55784e-09	1.34098e-08
STK32A	1.04575	3.87531	29.2084	1.08425e-06	5.58354e-06
LONP2	1.04569	6.47456	118.3	4.85011e-16	1.27603e-14
ANKRD27	1.0449	4.94434	59.4661	1.20976e-10	1.24597e-09
YIPF4	1.04447	5.47016	76.2812	2.02798e-12	2.78986e-11
ZNF529	1.04266	3.0284	15.8735	0.000179792	0.000599587
EZH1	1.04245	3.49011	21.2219	2.06987e-05	8.23502e-05
CEP112	1.04238	1.64808	6.69972	0.0119828	0.0260479
AHSA2	1.04219	4.68689	26.8923	2.47389e-06	1.18675e-05
CSAG4	1.04179	0.801921	3.38172	0.0706843	0.121999
SOCS7	1.04169	6.60832	137.023	2.18843e-17	7.38009e-16
ZNF564	1.04156	2.0553	9.40496	0.003198	0.00808196
NRSN2-AS1	1.04156	1.58073	4.6104	0.0356728	0.0676393
ZNF605	1.04108	2.00385	7.78078	0.00699415	0.0161928
CLDN12	1.04028	3.86607	33.6322	2.38479e-07	1.39427e-06
ELMSAN1	1.03985	4.80414	35.4208	1.32056e-07	8.13945e-07
PPFIBP2	1.03901	3.99404	35.4356	1.31415e-07	8.1073e-07
ZC3H11A	1.0381	6.35698	97.06	2.48191e-14	4.64218e-13
ZNF264	1.03789	3.27987	20.9662	2.28664e-05	9.02576e-05
IGSF10	1.03787	0.40202	2.14347	0.148199	0.226503
PTPN1	1.03677	8.69404	187.295	1.8898e-20	1.06928e-18
KIF21B	1.03542	1.12734	4.22202	0.0440971	0.0814764
KCTD2	1.03485	4.99191	68.0502	1.40236e-11	1.67232e-10
DSCR8	1.03447	4.13374	34.513	1.77996e-07	1.06601e-06
DNAL4	1.03437	4.36932	40.2596	2.8222e-08	1.95025e-07
GATAD2B	1.03406	6.07927	100.248	1.33055e-14	2.66168e-13
JAG1	1.03397	5.86398	50.7787	1.26397e-09	1.10776e-08
LENG8-AS1	1.03356	-0.302527	0.52917	0.469678	0.571739
RFTN2	1.0335	0.982605	2.17566	0.145239	0.222621
CHIC2	1.033	2.39334	15.2901	0.000230064	0.000752759
ZFP14	1.03278	2.72977	8.10369	0.0059722	0.01407
HLA-H	1.03195	1.15405	4.01158	0.0495391	0.0898857
PRDM15	1.03191	3.41782	29.3048	1.04818e-06	5.41842e-06
CCDC157	1.03183	-0.43639	0.48431	0.489062	0.590393
FBXO11	1.03135	5.87622	76.1169	2.10534e-12	2.88747e-11
HMCN1	1.0313	3.88265	19.5343	4.02089e-05	0.000150664
SLC5A12	1.03017	0.479222	2.19907	0.143129	0.220035
LINC01140	1.02979	0.566052	3.10893	0.0827615	0.139314
TRIB2	1.0293	7.59981	149.671	3.17329e-18	1.19867e-16
ARHGAP5	1.02924	6.54877	132.857	4.24774e-17	1.34211e-15
SLC31A1	1.02863	7.5635	180.717	4.3652e-20	2.32404e-18
MDGA2	1.02857	2.90521	15.1383	0.000245402	0.000797734
RUNDC3B	1.02847	-0.383331	0.629748	0.430662	0.534395
RHBDD1	1.02813	2.55403	11.9263	0.001	0.00284097
TAX1BP1	1.02694	8.72636	239.333	5.01694e-23	4.64686e-21
MSL2	1.02683	4.93167	56.2177	2.84881e-10	2.77354e-09
AFMID	1.02664	4.38468	52.7146	7.37553e-10	6.6984e-09
SH3BP5-AS1	1.02628	0.563903	2.39892	0.126478	0.199042
CAHM	1.02499	1.84958	5.06843	0.0278976	0.0545068
PUM2	1.02485	6.28018	124.948	1.55749e-16	4.4155e-15
KCNU1	1.02472	1.63787	5.79371	0.0190564	0.0392059
ASH1L	1.02368	6.33932	80.6966	7.53939e-13	1.107e-11
TOB1-AS1	1.02331	-0.253397	1.40812	0.239868	0.336208
KIF18A	1.02319	3.18922	26.851	2.51111e-06	1.20162e-05
TSC22D2	1.02312	4.96358	66.6227	1.98616e-11	2.30944e-10
TEF	1.02216	2.02183	9.44556	0.0031372	0.00795357
RNF38	1.02198	3.04976	25.1421	4.6877e-06	2.11335e-05
FGD3	1.02196	0.0756493	0.558856	0.457531	0.560332
CCDC171	1.0219	4.19781	43.1031	1.18077e-08	8.72541e-08
FBXO25	1.02131	6.57812	96.2134	2.93502e-14	5.43703e-13
FOXN2	1.02126	4.15616	38.0201	5.70805e-08	3.75073e-07
KCNN2	1.02098	2.84876	15.4137	0.000218314	0.000717266
CNFN	1.01936	2.51085	7.36432	0.00859069	0.0194235
ATP6V1E2	1.01918	3.33281	19.5249	4.03594e-05	0.000151102
TMEM192	1.01915	5.85924	89.9045	1.0546e-13	1.80067e-12
CRBN	1.01903	4.74391	48.8874	2.15939e-09	1.82167e-08
PQLC1	1.01848	6.06207	120.307	3.42671e-16	9.2126e-15
SPTBN1	1.01828	8.85884	60.6592	8.88445e-11	9.34976e-10
DAAM1	1.01782	6.97034	93.8746	4.68674e-14	8.45051e-13
ABTB2	1.01754	1.4445	6.90677	0.0107957	0.0237859
ZNF791	1.01738	4.30513	38.6093	4.73494e-08	3.15386e-07
HAR1A	1.01697	-0.30947	0.506	0.479708	0.581593
PDZRN3	1.01623	5.1101	69.1845	1.06648e-11	1.29811e-10
LRCH3	1.01617	3.65741	25.3878	4.28169e-06	1.94692e-05
LOC100288798	1.01394	-0.160399	1.25487	0.266918	0.366004
PHF20	1.01319	6.53172	124.504	1.67824e-16	4.72809e-15
STAG3L4	1.01259	2.51369	10.3313	0.00207215	0.00545699
ZNF436-AS1	1.01201	1.53629	3.72096	0.0582863	0.103496
LOC730202	1.01157	0.84149	2.90181	0.0934579	0.154186
SDHAP1	1.01068	1.21058	3.8266	0.0549264	0.0983019
MID1IP1	1.00985	4.54056	53.8629	5.38212e-10	5.01257e-09
PPIL6	1.00972	0.421443	2.17596	0.145212	0.222621
SNX29	1.00944	4.12833	24.4589	6.03941e-06	2.66029e-05
EPC1	1.00879	5.86392	85.0254	2.94419e-13	4.62337e-12
LOC101928307	1.00878	0.41107	2.33822	0.13129	0.205228
GLCE	1.00868	2.67482	18.7625	5.47678e-05	0.000199791
LINC01063	1.00867	0.54724	1.0055	0.319858	0.422406
PPM1B	1.00778	5.02427	66.7697	1.91592e-11	2.23353e-10
BMPR1B	1.0073	2.14124	11.7791	0.00106856	0.0030092
THAP3	1.00715	4.34544	32.0019	4.12987e-07	2.30682e-06
PAQR8	1.00685	2.6186	9.42221	0.00317201	0.00802828
PDXDC1	1.00644	6.90424	123.643	1.94013e-16	5.45453e-15
ZNF446	1.00623	3.79064	19.2666	4.47412e-05	0.000166082
ZBED3	1.00612	4.08438	43.0872	1.18646e-08	8.76271e-08
ZXDB	1.00594	2.60609	13.8343	0.000430051	0.00131813
OTUD7B	1.00593	5.49731	78.0175	1.36909e-12	1.93867e-11
LINC00645	1.00569	0.171856	3.07916	0.0845482	0.141784
CD274	1.00453	0.423565	1.94157	0.168443	0.252143
RAB32	1.00429	7.40742	131.584	5.21688e-17	1.61807e-15
KDM6A	1.00413	3.9394	21.5888	1.79529e-05	7.24223e-05
HAGH	1.00382	5.18555	64.2657	3.55958e-11	3.97163e-10
HIST1H2BK	1.00343	3.05153	20.5193	2.72383e-05	0.000106029
METRNL	1.00336	5.15059	73.3097	4.01988e-12	5.27775e-11
SMIM1	1.00314	1.73413	3.45036	0.0679596	0.118095
ZZZ3	1.0031	6.13788	112.253	1.41462e-15	3.40389e-14
FBXL19-AS1	1.00278	1.37723	4.7181	0.033656	0.064293
LOC100129461	1.00278	1.25222	2.72249	0.103971	0.168845
ATL1	1.00159	0.318219	1.12966	0.291946	0.392874
NCOA2	1.00137	3.23023	20.8911	2.35473e-05	9.27284e-05
ST3GAL4-AS1	1.00066	1.22586	5.6596	0.0204337	0.0416214
PRSS53	0.99975	2.10429	5.02881	0.0284925	0.0555512
ATRX	0.999583	8.28549	57.689	1.92711e-10	1.92044e-09
EXOC4	0.999462	4.93962	50.492	1.37004e-09	1.1915e-08
RAB20	0.999318	5.30951	68.3782	1.2953e-11	1.55424e-10
FAM219B	0.999271	4.54046	45.1879	6.33082e-09	4.91456e-08
SUN2	0.998127	6.29583	84.6266	3.20685e-13	5.00187e-12
SDHAF4	0.997598	0.817612	2.55462	0.115026	0.183824
MED9	0.997423	4.45646	39.6987	3.36149e-08	2.29699e-07
PUM1	0.996782	6.55537	135.314	2.86789e-17	9.43612e-16
CA5B	0.996559	1.93112	5.83322	0.0186698	0.0384865
ATP11B	0.996152	4.41068	48.0368	2.75604e-09	2.2837e-08
ETNK1	0.994989	5.63676	88.9999	1.27246e-13	2.14024e-12
KANK1	0.993303	4.44259	37.9181	5.89651e-08	3.85769e-07
GPRC5B	0.992868	7.18831	140.975	1.18165e-17	4.15051e-16
IRF2	0.992434	4.55697	48.891	2.15714e-09	1.82091e-08
SLC5A4	0.991913	0.564037	2.25475	0.138251	0.213958
FAM131A	0.991671	5.21479	43.9829	9.0624e-09	6.82735e-08
ING4	0.99158	4.16649	24.5233	5.89623e-06	2.60231e-05
DPM3	0.990701	6.36704	86.2255	2.27989e-13	3.64432e-12
MLLT10	0.990458	5.25749	61.0362	8.06411e-11	8.53294e-10
FZD5	0.989286	3.77921	34.295	1.91312e-07	1.13804e-06
SPATA13	0.989142	3.73476	19.7791	3.64817e-05	0.000137998
LOC646762	0.988831	4.68989	49.3334	1.90156e-09	1.62034e-08
IDI2-AS1	0.988646	2.79777	9.66549	0.00282816	0.00723247
PLCE1	0.988622	1.21892	4.28812	0.0425239	0.0789905
ACSF2	0.988393	3.22933	11.8212	0.00104847	0.00296001
TTBK2	0.987901	2.54102	14.6886	0.00029737	0.000947089
MYO1D	0.987463	5.08258	42.566	1.38934e-08	1.01338e-07
KLF11	0.985691	4.41659	40.2362	2.84275e-08	1.96335e-07
CCNB1IP1	0.983915	5.8125	99.568	1.51821e-14	3.01038e-13
FBXO34	0.983776	3.09975	17.92	7.70476e-05	0.000273155
RHOJ	0.983287	4.38375	37.8052	6.11267e-08	3.98946e-07
PRPF38B	0.983245	9.0818	106.867	3.79043e-15	8.33464e-14
LINC00426	0.982826	1.78538	7.06856	0.00995468	0.0221264
SUSD6	0.98266	3.16585	20.2712	3.00307e-05	0.000115832
CCSAP	0.982612	5.45703	70.232	8.3001e-12	1.03259e-10
LOC100506022	0.981484	1.09604	2.67138	0.107205	0.173203
ZBTB5	0.981074	3.11069	18.8505	5.28628e-05	0.000193572
POGZ	0.979941	5.5387	48.1168	2.69333e-09	2.23447e-08
EPC2	0.97987	5.08296	60.6142	8.98807e-11	9.4441e-10
RNF144B	0.979397	4.53005	50.3657	1.41965e-09	1.23064e-08
PAK3	0.978328	0.918038	2.26749	0.137161	0.212564
MYO5C	0.978022	0.710552	2.17799	0.145027	0.222409
CLU	0.97779	2.3292	6.4051	0.0139151	0.0297178
GUCD1	0.977443	6.71101	95.6884	3.25814e-14	6.0109e-13
POTEF	0.976775	0.416673	2.1007	0.152241	0.231868
ZFYVE9	0.976588	4.95649	54.8605	4.10401e-10	3.9056e-09
ASPM	0.976436	7.54496	42.5567	1.39329e-08	1.01571e-07
BTBD7	0.976376	6.54223	82.6694	4.89421e-13	7.4532e-12
SBNO2	0.975823	4.92705	51.8706	9.31709e-10	8.32749e-09
GOLGA7	0.97519	6.0415	66.051	2.28581e-11	2.62626e-10
SIRT4	0.974346	-0.123036	0.97866	0.326352	0.428993
NCOA1	0.974106	4.83761	50.3213	1.43752e-09	1.24533e-08
GPATCH2L	0.973983	5.80968	67.8374	1.47667e-11	1.75475e-10
FBXO8	0.97381	2.17555	9.64532	0.00285513	0.00729729
RIC1	0.973419	2.20329	11.1943	0.00139317	0.00381373
MTMR10	0.973304	3.5622	24.976	4.98454e-06	2.23672e-05
ST6GALNAC3	0.972664	5.86656	76.4699	1.94276e-12	2.6863e-11
RN7SL2	0.971993	1.88067	6.04113	0.0167676	0.0350136
POU3F3	0.971587	2.61059	10.094	0.00231394	0.00603034
KAT6A	0.97158	7.3168	108.546	2.77836e-15	6.3252e-14
MZF1	0.971293	2.46879	9.55704	0.00297636	0.00758563
USP2	0.971023	2.442	13.6814	0.000459668	0.00140318
XRN1	0.97071	4.9692	44.9895	6.71406e-09	5.17346e-08
RIOK3	0.970635	5.61002	70.4575	7.86599e-12	9.84012e-11
SOX10	0.970361	9.08721	225.715	2.1311e-22	1.72568e-20
GAS5	0.969386	8.81869	192.994	9.31465e-21	5.67397e-19
OCA2	0.969154	5.59821	61.3624	7.41731e-11	7.87936e-10
TNRC6B	0.968974	6.89656	75.8689	2.22793e-12	3.03713e-11
HERC6	0.968473	1.50275	2.19054	0.143894	0.220871
TSC1	0.968311	4.38317	36.0593	1.07232e-07	6.71964e-07
NCKAP5L	0.968231	4.88874	50.2119	1.48254e-09	1.28269e-08
TIMM44	0.967944	6.10645	94.3334	4.27326e-14	7.72557e-13
DIAPH2	0.96741	4.35552	33.8136	2.24485e-07	1.31872e-06
TP53TG1	0.966972	1.11198	2.45108	0.122503	0.193688
C7orf69	0.966962	0.311316	2.36295	0.130266	0.203864
SLC39A11	0.966552	4.77723	58.7288	1.46629e-10	1.49088e-09
RNF144A	0.965921	5.66493	74.5303	3.02943e-12	4.04013e-11
MGC16025	0.965774	2.60412	12.2272	0.000873708	0.00251423
LSAMP	0.965543	4.477	41.5854	1.8741e-08	1.33035e-07
LINC00672	0.965457	0.276189	1.02701	0.314777	0.417163
MARS	0.964896	7.71433	171.137	1.54018e-19	7.5191e-18
NUTM2B-AS1	0.964833	2.58163	12.4934	0.000775851	0.00225874
FAM84B	0.964822	3.78578	36.2924	9.94184e-08	6.26484e-07
TLE3	0.964692	4.98899	72.3091	5.07886e-12	6.54109e-11
BMPR2	0.96461	6.21089	102.88	8.02707e-15	1.68034e-13
FAM8A1	0.96455	4.75821	46.7509	4.00019e-09	3.22549e-08
BOD1	0.964437	5.58376	70.7208	7.38892e-12	9.29484e-11
UVRAG	0.964337	6.04328	99.9787	1.40184e-14	2.80016e-13
C21orf91	0.963455	4.85317	63.8381	3.96169e-11	4.39852e-10
RAB38	0.963204	7.02045	32.9878	2.95934e-07	1.69861e-06
ZFAND3	0.963064	5.80343	46.8742	3.85913e-09	3.11936e-08
EMC3-AS1	0.962421	3.21204	25.8286	3.64217e-06	1.6747e-05
CDADC1	0.962079	3.73989	25.7767	3.71203e-06	1.7022e-05
SUGCT	0.961563	2.50767	9.52881	0.00301626	0.00767285
DUSP10	0.960551	2.21721	7.66571	0.00740139	0.017019
TPPP	0.960045	6.45224	110.085	2.09571e-15	4.86947e-14
TTC9C	0.95991	4.29637	37.5357	6.66217e-08	4.31478e-07
AGAP3	0.959252	7.11968	132.172	4.74371e-17	1.48325e-15
C10orf32	0.958351	5.16562	44.8248	7.05037e-09	5.40585e-08
BTBD10	0.957994	6.33983	118.344	4.81307e-16	1.26876e-14
KDSR	0.957611	5.42271	76.574	1.89732e-12	2.62615e-11
AFF3	0.957573	5.16775	49.2219	1.96287e-09	1.66838e-08
KIAA1107	0.957194	1.19286	1.19758	0.278015	0.3783
SERINC1	0.956606	5.84169	74.0282	3.40215e-12	4.51494e-11
SPTA1	0.955143	0.641357	1.80773	0.18381	0.270946
PTPRJ	0.954468	3.94054	25.8947	3.5551e-06	1.63857e-05
TXNRD1	0.954454	6.31704	120.692	3.20751e-16	8.64046e-15
PMAIP1	0.954431	3.43725	28.5551	1.36512e-06	6.89596e-06
AMOT	0.95427	3.58317	20.7133	2.52431e-05	9.88595e-05
MAP3K2	0.953936	6.15607	110.948	1.79115e-15	4.22718e-14
ARL17A	0.953377	-0.00110077	1.16604	0.284375	0.385447
HERPUD1	0.953324	6.52362	67.2276	1.71301e-11	2.01435e-10
HPS4	0.953176	7.73274	87.0007	1.93494e-13	3.14119e-12
POU3F2	0.952908	6.80671	108.078	3.02839e-15	6.81414e-14
LINC00698	0.95255	4.80697	31.3392	5.17791e-07	2.83945e-06
MIR762HG	0.952542	3.42777	19.0511	4.87715e-05	0.000179702
LOC100289230	0.95173	1.39658	4.82762	0.03173	0.0610622
TANC1	0.951533	5.29903	47.2239	3.48607e-09	2.83989e-08
LAPTM4A	0.950403	8.9251	179.053	5.41417e-20	2.84887e-18
GNE	0.950161	3.24941	19.1016	4.77961e-05	0.000176549
SLC1A4	0.949931	9.41092	160.79	6.38283e-19	2.74016e-17
GDPD5	0.949808	4.12452	35.0649	1.48401e-07	9.05606e-07
HSPBAP1	0.949324	3.53724	23.2308	9.5774e-06	4.04735e-05
C12orf76	0.949047	3.36409	13.3915	0.000521769	0.00157569
RASL10B	0.94888	2.06622	7.17874	0.00942167	0.0210873
PLSCR1	0.948806	5.05355	58.6017	1.51588e-10	1.53783e-09
DNAH10	0.947873	-0.248046	0.837384	0.36367	0.467671
IGSF3	0.947487	7.06655	129.732	7.05181e-17	2.13815e-15
TLR6	0.947302	1.64631	5.35744	0.0239395	0.0477407
C16orf87	0.945685	3.49972	21.8249	1.6388e-05	6.67514e-05
ARRDC4	0.945193	1.43205	3.26491	0.0756004	0.129312
KIAA1109	0.945047	4.80927	30.9082	6.00391e-07	3.25024e-06
PC	0.944179	1.5542	5.86075	0.0184052	0.0380281
NUDT17	0.943868	-0.444228	0.283821	0.596101	0.688686
FAM78A	0.943359	4.69126	40.1267	2.94128e-08	2.02314e-07
LIN52	0.943281	3.77599	23.8867	7.48e-06	3.21935e-05
ZNF254	0.943029	1.23994	5.95647	0.0175161	0.0363967
EIF1	0.94301	9.99593	244.898	2.83061e-23	2.69566e-21
SEMA3G	0.94144	1.32954	3.09755	0.0833126	0.140094
CCDC110	0.941253	1.39774	2.81326	0.0984927	0.161076
SEC14L1	0.941195	5.20472	46.3842	4.45238e-09	3.56059e-08
PCK2	0.940862	5.47003	69.209	1.06024e-11	1.29284e-10
SNHG10	0.940678	3.40668	20.2343	3.04702e-05	0.000117292
SPAG9	0.940115	7.36114	97.2291	2.40043e-14	4.5039e-13
OLFML2A	0.939962	2.37493	4.22737	0.0441075	0.0814844
LINC01125	0.939736	-0.0311753	1.54889	0.217956	0.311204
SLC7A11	0.93959	6.6281	72.8135	4.51314e-12	5.87969e-11
ERCC-00028	0.939349	-0.376198	1.64698	0.204117	0.295154
TOM1	0.939232	4.57124	45.6353	5.5473e-09	4.35887e-08
MAP3K4	0.939217	4.51113	42.0686	1.61651e-08	1.16215e-07
MTRNR2L3	0.938653	1.83373	4.23628	0.0437525	0.080917
COL6A2	0.938564	2.29833	6.35558	0.0142709	0.0304187
CRTC3	0.938545	5.85038	75.097	2.65887e-12	3.57415e-11
SPEN	0.937621	6.92745	76.6067	1.88327e-12	2.60936e-11
IRF4	0.936974	4.24657	34.6238	1.71601e-07	1.03044e-06
PTGR2	0.936862	3.21564	13.1191	0.00058809	0.00175751
ADPRM	0.936635	2.94479	14.2511	0.000358972	0.00112118
ZNF76	0.936611	4.24111	29.6991	9.13041e-07	4.77027e-06
MYO10	0.93652	9.13402	81.5235	6.28575e-13	9.35118e-12
NOTCH2	0.936339	5.76561	42.4865	1.42331e-08	1.03425e-07
MORC3	0.936333	3.95524	34.0658	2.06421e-07	1.22163e-06
BST2	0.93562	0.0753335	0.774212	0.382406	0.487213
FAAH	0.935619	-0.042989	0.296685	0.58791	0.681552
BTBD3	0.935517	5.1735	54.637	4.36005e-10	4.12603e-09
JAKMIP2	0.93535	3.26671	13.3301	0.000536018	0.00161402
LOC100507634	0.935085	0.658538	1.31078	0.256627	0.354662
SP1	0.934806	5.36537	71.6083	5.98905e-12	7.61184e-11
WASF2	0.933419	8.11491	192.941	9.37572e-21	5.68556e-19
KCTD13	0.932969	3.43402	24.6775	5.5678e-06	2.47513e-05
COX19	0.9329	5.53622	64.0037	3.80063e-11	4.22664e-10
LOC101927391	0.931775	0.290479	0.745611	0.391177	0.496175
CCNG1	0.931286	6.2214	61.5335	7.09975e-11	7.55983e-10
LOC101928231	0.930864	0.130305	0.697737	0.406733	0.511509
NR3C1	0.9308	5.76929	87.6894	1.67374e-13	2.74685e-12
NIPBL	0.930368	7.52994	63.0176	4.87009e-11	5.34539e-10
ASIC3	0.930353	0.10932	1.31594	0.255703	0.353674
MKI67	0.929403	8.22296	37.4366	6.87665e-08	4.43669e-07
OAS1	0.928372	0.0646274	0.330225	0.567593	0.664091
USF2	0.928368	7.22369	102.437	8.73434e-15	1.81435e-13
ATXN1L	0.928139	3.67463	23.0352	1.03146e-05	4.34126e-05
LOC100996251	0.928127	-0.628235	0.256759	0.614142	0.704832
LEF1-AS1	0.927802	-0.00225441	0.357566	0.552026	0.650549
BCL11B	0.927735	-0.0669833	0.374769	0.542877	0.641781
ERCC-00067	0.92769	0.930361	2.45507	0.122206	0.193308
CBLL1	0.927672	4.67854	45.8023	5.2811e-09	4.17151e-08
UGDH-AS1	0.927629	-0.367448	0.354638	0.553725	0.651884
MITF	0.927619	9.58909	254.858	1.04263e-23	1.06814e-21
LANCL3	0.927598	-0.460785	0.304733	0.583038	0.677066
CA12	0.927549	-0.534121	0.272643	0.603475	0.695009
KCNE4	0.927478	-0.116248	1.73082	0.193631	0.283017
ZNF304	0.927345	3.15718	14.9398	0.000267064	0.000861319
ZBTB40	0.926965	4.70899	41.7763	1.76761e-08	1.26073e-07
SOX4	0.926755	8.23802	166.972	2.70833e-19	1.28508e-17
TMEM51	0.926468	5.83515	75.389	2.48653e-12	3.36927e-11
SNHG21	0.926311	3.94519	23.2393	9.54676e-06	4.03566e-05
PMEL	0.926041	11.7018	266.79	3.28225e-24	3.5795e-22
ZNF273	0.92589	0.317183	1.96424	0.166017	0.249097
CDK2	0.925869	10.7006	92.3715	6.35542e-14	1.12493e-12
SNHG1	0.925575	8.12092	154.608	1.54105e-18	6.18385e-17
ZBTB20	0.925274	4.59562	34.5116	1.78076e-07	1.06601e-06
HIPK3	0.925234	4.59993	39.8747	3.18164e-08	2.18071e-07
RAB11FIP4	0.925115	2.9898	14.7049	0.000295307	0.00094096
PTPN4	0.925009	3.49223	23.9425	7.32499e-06	3.15666e-05
COL1A1	0.924502	0.90884	2.02432	0.15978	0.241284
DNAJB14	0.923558	5.42395	80.0589	8.68079e-13	1.26635e-11
SMURF1	0.923515	3.56748	26.312	3.05309e-06	1.43258e-05
RNU5F-1	0.923355	3.16545	14.9223	0.000269075	0.000866976
HIVEP2	0.922749	4.58098	42.7932	1.29684e-08	9.52073e-08
DCLK1	0.922026	2.20931	6.0776	0.0164557	0.0344421
MVP	0.921688	2.27474	4.49907	0.0378946	0.0713965
YEATS2	0.921498	5.87048	59.6648	1.14887e-10	1.18778e-09
GPSM2	0.921483	5.19215	32.9474	2.99986e-07	1.71894e-06
RSBN1	0.920875	5.17956	55.0925	3.85453e-10	3.69099e-09
EMID1	0.919949	0.256562	1.26764	0.264666	0.363764
PKD1P6	0.919498	3.33673	22.2644	1.384e-05	5.72174e-05
TMC4	0.919008	-0.584616	0.278107	0.599877	0.691926
CCDC93	0.918658	5.87549	74.5767	2.99716e-12	4.00104e-11
SCD	0.918336	8.73157	223.061	2.84798e-22	2.23914e-20
EPS8	0.918211	7.21955	132.164	4.74928e-17	1.48325e-15
MARCH3	0.917784	0.962528	3.08638	0.0838575	0.140818
ATXN2L	0.917681	4.59509	27.3725	2.081e-06	1.01374e-05
MS4A15	0.917336	0.788128	4.21879	0.0449852	0.0828794
NUDT9P1	0.916109	0.699572	0.91622	0.342165	0.444956
VPS13A	0.915913	3.76903	16.8432	0.00011994	0.000412081
OLFML2B	0.915517	-0.413294	0.746647	0.391201	0.496175
HMG20A	0.915057	5.47285	73.0207	4.29997e-12	5.62364e-11
NANS	0.915	7.52795	168.264	2.27079e-19	1.08893e-17
RILPL1	0.914577	4.66586	45.1954	6.31677e-09	4.90647e-08
DMXL1	0.914319	4.15043	27.0955	2.299e-06	1.10954e-05
CHD6	0.914206	6.16914	75.502	2.42298e-12	3.29306e-11
IARS	0.914159	5.85456	28.1133	1.59686e-06	7.94492e-06
SETDB1	0.913226	5.74815	55.2695	3.67474e-10	3.53188e-09
MURC	0.912287	1.26088	4.69655	0.0340494	0.0649437
LOC101927120	0.911284	0.606678	1.20791	0.276259	0.37637
BRWD1	0.911016	5.4668	55.5806	3.37948e-10	3.26434e-09
RSRC2	0.910169	8.11779	127.382	1.03812e-16	3.05849e-15
PDDC1	0.909873	4.63644	40.9756	2.26085e-08	1.59071e-07
FBXL20	0.909085	3.62734	27.3949	2.06431e-06	1.00597e-05
TUBE1	0.90883	3.0785	16.3373	0.00014803	0.000500702
FAM132B	0.908731	4.46038	22.3208	1.35439e-05	5.60617e-05
ZSCAN16-AS1	0.908663	4.06449	26.4432	2.91087e-06	1.37204e-05
TPPP3	0.906632	0.227356	1.61131	0.209023	0.301153
AP3M2	0.906509	6.16572	79.7332	9.33111e-13	1.35828e-11
MOSPD1	0.906191	4.52117	39.5495	3.52219e-08	2.39591e-07
ANKRD9	0.906018	4.80828	45.5017	5.77012e-09	4.51036e-08
DNAJC27	0.905022	2.92489	8.09459	0.00599875	0.0141277
ACRC	0.904552	1.93007	6.58471	0.012701	0.0274458
FAM76B	0.904386	4.03767	27.9048	1.71997e-06	8.51674e-06
HNMT	0.903943	5.27034	48.646	2.31371e-09	1.94217e-08
SNAP25	0.90371	-0.383583	1.02165	0.316162	0.418531
ZNF136	0.903318	2.47764	9.04828	0.00378827	0.00939115
HIATL2	0.903183	0.35809	2.14991	0.147602	0.225743
LOC100132356	0.903147	0.34612	1.1639	0.284813	0.385885
KLHDC10	0.902864	5.54795	76.3021	2.01835e-12	2.77945e-11
SRGAP2	0.902557	4.6821	36.8487	8.3059e-08	5.27823e-07
CLIP1	0.902447	7.50477	81.4576	6.37727e-13	9.4769e-12
LINC01000	0.902446	2.63738	7.89596	0.00661003	0.0154196
PYGL	0.901547	6.34258	90.5258	9.27595e-14	1.59186e-12
MST1P2	0.9012	0.778934	1.32936	0.253318	0.350914
ACSL5	0.900571	2.002	3.95636	0.0510846	0.0922566
COX7A2L	0.899528	7.2886	97.4484	2.29886e-14	4.34779e-13
METTL7A	0.898686	1.21186	2.95817	0.090403	0.149855
WDPCP	0.896593	2.97112	9.77314	0.00268866	0.00690706
NBR1	0.896105	6.50926	77.3265	1.59984e-12	2.24425e-11
EPOR	0.895827	3.02481	12.0629	0.000940445	0.00268758
ATE1	0.89486	5.13893	42.09	1.606e-08	1.15521e-07
MAGI3	0.894572	4.12148	32.8603	3.08908e-07	1.76558e-06
TTL	0.89445	6.97937	118.761	4.47677e-16	1.18705e-14
ROPN1B	0.893513	2.5695	10.1458	0.00225881	0.00590258
SEC31B	0.892725	1.19293	2.88575	0.0943493	0.155444
CCDC88A	0.892718	8.49215	73.662	3.70374e-12	4.89595e-11
RMND5A	0.892363	6.16782	95.63	3.29629e-14	6.06472e-13
CHMP1B	0.891484	5.02611	45.9925	4.99403e-09	3.96096e-08
C7orf60	0.89094	2.87116	13.4282	0.000513446	0.00155401
GJA3	0.890863	2.28283	5.42809	0.0230661	0.0461903
USP8	0.890433	7.231	96.3258	2.87026e-14	5.339e-13
RPS14P3	0.889712	3.52204	22.7861	1.13389e-05	4.74723e-05
RACGAP1	0.889489	4.98323	35.7314	1.19312e-07	7.43189e-07
ABI1	0.888375	4.53142	33.1533	2.79933e-07	1.61775e-06
S100A1	0.887006	4.98552	38.7632	4.51011e-08	3.01783e-07
USP35	0.886828	2.71973	8.70773	0.00445884	0.0108786
USP25	0.886754	3.60708	20.5896	2.64975e-05	0.000103413
STX16	0.886675	7.0683	73.6835	3.68526e-12	4.87629e-11
ZSCAN9	0.886632	3.15113	12.2955	0.000847439	0.00244766
SH2B1	0.886552	5.51825	78.3016	1.28446e-12	1.83225e-11
EIF2S2	0.886524	9.67158	226.079	2.0486e-22	1.66887e-20
LOC100507424	0.886481	1.2858	1.94879	0.167666	0.251175
DCUN1D1	0.886058	4.53569	30.0926	7.96104e-07	4.21359e-06
TIAM2	0.885883	2.69977	5.97981	0.0173062	0.0359884
EYA3	0.885185	6.07623	82.5429	5.03079e-13	7.64398e-12
LOC400043	0.884968	4.55017	28.4488	1.41746e-06	7.12842e-06
LINC00958	0.884916	5.08489	53.4679	5.99604e-10	5.531e-09
ATF7IP	0.884852	5.77355	59.5079	1.19668e-10	1.23344e-09
TRMT12	0.884651	5.12593	46.902	3.82804e-09	3.09609e-08
BAG1	0.884288	5.48819	74.8154	2.83676e-12	3.79818e-11
SMG1P2	0.884028	0.445437	1.90054	0.172942	0.257728
ACBD7	0.883568	0.51898	1.65583	0.202922	0.29396
ITSN2	0.883276	6.70466	78.5515	1.21447e-12	1.73792e-11
MOB3B	0.883211	5.62731	56.8515	2.40587e-10	2.35587e-09
LINC01578	0.882624	5.91076	74.8733	2.7992e-12	3.75531e-11
MYSM1	0.882456	4.13833	19.2676	4.47235e-05	0.000166061
KCNRG	0.882312	0.0537171	1.38952	0.242963	0.339631
TRPS1	0.881711	5.10818	42.5017	1.41676e-08	1.03004e-07
BAAT	0.880807	8.0917	135.967	2.5854e-17	8.56922e-16
LINC00115	0.880238	0.951571	2.5476	0.115516	0.184514
CDC37L1	0.879849	3.61186	18.9619	5.05495e-05	0.000185665
PLEKHG3	0.879607	4.96196	44.9942	6.70478e-09	5.16925e-08
CRTAC1	0.879416	1.1213	1.49326	0.226309	0.320458
ACSS1	0.878786	0.831897	1.36616	0.24692	0.344075
VEGFC	0.878658	0.145258	1.4236	0.237479	0.333655
PIK3CA	0.87861	2.14901	6.85384	0.0110869	0.0243192
NPAS2	0.878455	4.41674	28.3026	1.49295e-06	7.48302e-06
SETD4	0.877165	4.03752	26.3874	2.97057e-06	1.39677e-05
HSF2	0.875648	5.70785	64.9121	3.02989e-11	3.41728e-10
UBL3	0.875386	7.42798	115.178	8.38968e-16	2.10489e-14
AGER	0.875325	1.42604	3.57272	0.0633839	0.111317
FANCM	0.874356	2.99607	12.9833	0.000624378	0.00185734
SRGAP2D	0.873591	0.97077	2.12541	0.14989	0.228803
PAPD5	0.873562	6.66175	75.87	2.22738e-12	3.03713e-11
COMTD1	0.873467	4.63458	25.8664	3.5921e-06	1.6545e-05
NMNAT2	0.873395	0.929579	1.73582	0.192487	0.281701
KANSL1	0.872621	4.71003	37.4484	6.85078e-08	4.42422e-07
CEP350	0.872563	6.66323	40.6569	2.49486e-08	1.74266e-07
PAPD7	0.872148	5.16135	52.3253	8.21321e-10	7.37988e-09
RNF111	0.871499	3.88363	21.9821	1.5425e-05	6.31333e-05
L3MBTL1	0.871303	0.576642	1.0322	0.313568	0.415805
NBPF10	0.871291	1.12163	3.47997	0.0668201	0.116414
MIR99AHG	0.870877	1.32769	3.98906	0.0501634	0.0908477
ATXN2	0.870369	6.26018	74.1586	3.30104e-12	4.3937e-11
CCNT2	0.870358	4.57386	34.0174	2.09766e-07	1.23843e-06
IGF2BP2	0.870194	8.19021	138.442	1.75147e-17	5.9811e-16
APC	0.870027	5.61748	48.9112	2.14476e-09	1.81272e-08
PPTC7	0.869978	2.78238	11.8477	0.00103603	0.00293039
ANP32A-IT1	0.86987	0.670561	1.34681	0.250259	0.34752
IVNS1ABP	0.869557	7.85401	139.866	1.40291e-17	4.86452e-16
ITGA9	0.869497	3.03195	11.8515	0.00103426	0.00292722
ZNF343	0.868391	4.48833	31.0224	5.77268e-07	3.13636e-06
OSBPL2	0.867618	4.83035	47.6279	3.10112e-09	2.53853e-08
AOC2	0.867585	0.389027	1.67175	0.200793	0.291532
PTCRA	0.867145	1.94292	5.55325	0.0216009	0.0436766
ZBTB22	0.86704	2.42122	6.66997	0.0121644	0.0264043
AFF4	0.866774	6.01579	47.9178	2.85213e-09	2.35036e-08
TCAIM	0.866068	3.85126	16.2787	0.000151699	0.000511962
FAM149B1	0.866017	2.63825	6.8796	0.0109442	0.0240491
RRAGC	0.865103	7.5066	114.349	9.71998e-16	2.41585e-14
IGF1R	0.864368	6.95345	71.8472	5.66123e-12	7.24284e-11
DNAJC4	0.864223	4.00623	13.1014	0.00059269	0.00177008
ANO4	0.863775	2.15849	6.34511	0.0143474	0.0305542
SBF2-AS1	0.86302	2.17445	6.05217	0.0166726	0.0348582
HCG22	0.862541	3.98711	22.3457	1.34153e-05	5.55635e-05
IGSF11	0.86236	3.92322	21.0451	2.2174e-05	8.77806e-05
LINC00896	0.862275	0.917538	1.32581	0.253947	0.351712
MBD5	0.861978	3.36964	13.4902	0.000499701	0.00151479
LOC100130093	0.861589	0.860704	2.09896	0.152408	0.232096
SLCO1B1	0.861278	0.326687	0.913084	0.343108	0.446053
TRIM45	0.860785	3.3654	12.271	0.000856754	0.00247298
LINC01198	0.860653	3.17188	15.6047	0.000201368	0.000665957
SLU7	0.860589	7.70775	158.991	8.22793e-19	3.43415e-17
HSP90AB4P	0.860461	1.00705	2.36528	0.129119	0.202421
CBL	0.860439	5.46841	45.4473	5.86356e-09	4.57811e-08
IL18BP	0.859823	0.597834	1.58847	0.21224	0.304603
TRIM2	0.859545	6.52382	81.5677	6.2252e-13	9.2713e-12
KBTBD2	0.85913	5.97182	71.6237	5.96743e-12	7.5915e-11
SPPL3	0.858468	5.55917	72.4275	4.93982e-12	6.38025e-11
FAM63A	0.858457	2.21729	6.3326	0.0144393	0.0306969
MGAT4A	0.858162	3.06685	17.8118	8.05251e-05	0.000284319
VAT1	0.858018	8.50316	134.88	3.07281e-17	1.00371e-15
ANKRA2	0.857124	4.7774	27.7505	1.81742e-06	8.95338e-06
DMXL2	0.857008	4.57597	26.609	2.74097e-06	1.30285e-05
IQGAP1	0.856748	7.35635	46.9534	3.77114e-09	3.05372e-08
ZDHHC17	0.856478	3.7413	20.6647	2.57284e-05	0.000100673
PRKD3	0.85645	9.29872	165.95	3.11574e-19	1.4529e-17
PSMB10	0.855821	5.66397	47.9239	2.84712e-09	2.34936e-08
NDRG1	0.85538	3.97166	14.6244	0.000305682	0.00097059
CARD14	0.855112	2.64976	10.1084	0.00229841	0.00599332
SMIM10L1	0.854948	5.70993	73.2002	4.12368e-12	5.40353e-11
ZDHHC2	0.854176	2.20008	10.7611	0.00169895	0.00454678
THRA	0.854076	4.91542	41.3419	2.01961e-08	1.42766e-07
SP4	0.853465	2.36654	8.6847	0.00450845	0.0109911
LOC285000	0.853455	2.40756	5.76322	0.0193607	0.0397472
PDSS2	0.853438	4.43102	27.6055	1.91416e-06	9.39231e-06
EVI2A	0.853009	0.671324	1.61071	0.209107	0.301242
LDLRAD3	0.85291	6.18941	72.7051	4.62893e-12	6.01316e-11
ACBD3	0.852549	7.38914	123.133	2.1153e-16	5.91017e-15
ABR	0.852454	5.55635	62.0028	6.29876e-11	6.77631e-10
OXNAD1	0.852254	3.83954	24.0147	7.12948e-06	3.08518e-05
CDKN1B	0.851592	6.02461	77.0642	1.69764e-12	2.37161e-11
SACM1L	0.851087	5.80208	72.3604	5.01819e-12	6.46912e-11
UQCRC2	0.850568	8.02481	141.015	1.17423e-17	4.1352e-16
VPS13C	0.85039	5.01609	17.2312	0.000102174	0.000354647
IPO9-AS1	0.850369	-0.0141904	1.37398	0.245586	0.34259
ORAI3	0.850294	4.49366	23.4032	8.97333e-06	3.81473e-05
ARHGAP24	0.849964	-0.0738264	1.15088	0.287633	0.388548
FXYD3	0.849746	2.22153	3.28327	0.074803	0.128175
RPS15AP10	0.849334	1.34788	2.49129	0.119536	0.189907
TYRP1	0.849115	10.6431	161.846	5.50417e-19	2.38567e-17
RASSF3	0.849003	6.75884	25.8494	3.61454e-06	1.66355e-05
RAB3IL1	0.848784	4.29814	31.5877	4.75601e-07	2.62834e-06
ANKS1A	0.848475	4.60082	39.4777	3.60225e-08	2.44421e-07
UBALD1	0.848122	5.05223	33.829	2.23333e-07	1.31253e-06
CUX1	0.84784	6.89248	69.1933	1.06425e-11	1.29656e-10
NRL	0.847596	0.0756221	0.89903	0.346701	0.449817
CTDSP2	0.847056	6.20654	70.6912	7.44103e-12	9.34308e-11
TSPAN7	0.846874	-0.200691	0.486887	0.487998	0.589319
RBL2	0.846561	4.80095	34.9148	1.55907e-07	9.43746e-07
TMOD1	0.846217	2.27397	6.50223	0.013244	0.02846
ZNF397	0.846186	3.08078	7.63155	0.00752702	0.0172844
BAHD1	0.845969	4.43343	33.4768	2.51186e-07	1.4635e-06
C10orf90	0.845733	5.878	69.9759	8.82311e-12	1.08864e-10
EP300	0.845311	7.21867	47.1519	3.55972e-09	2.89465e-08
BRAP	0.845223	4.47493	33.7781	2.27154e-07	1.33383e-06
TMEM185A	0.845185	2.84079	13.9247	0.000413482	0.00127224
CREB1	0.845065	5.70522	66.7344	1.93253e-11	2.25096e-10
HDAC11	0.844889	3.04199	10.0007	0.00241687	0.00627319
WIPI1	0.843882	5.79532	67.2147	1.71842e-11	2.01896e-10
ADGRG6	0.843201	6.24575	55.3566	3.58955e-10	3.45562e-09
WAC	0.843175	7.50203	110.337	2.00137e-15	4.67435e-14
CAPN3	0.843147	9.99234	78.1024	1.34322e-12	1.90602e-11
SLC38A3	0.843009	-0.289087	0.429609	0.514591	0.614411
ZNF317	0.842965	4.12772	29.6645	9.2414e-07	4.81957e-06
TAF1	0.842632	6.72725	53.9571	5.24559e-10	4.8989e-09
STK17B	0.84199	4.63816	37.9663	5.80661e-08	3.80809e-07
TMEM91	0.841646	0.359055	1.30958	0.256843	0.354851
LMLN	0.841148	4.58671	26.4849	2.86711e-06	1.35472e-05
UCKL1	0.840582	5.1791	29.2468	1.06972e-06	5.51709e-06
MEF2C	0.840071	6.91676	111.082	1.74811e-15	4.14006e-14
ZC3H7B	0.840056	6.68226	81.6762	6.07893e-13	9.09352e-12
MTO1	0.839996	3.51456	18.8751	5.23442e-05	0.000191777
KIF21A	0.839799	5.85003	45.521	5.73746e-09	4.49003e-08
PLEKHB1	0.839658	5.02505	35.601	1.24502e-07	7.70897e-07
TMEM133	0.839322	1.29073	4.0301	0.0490321	0.0890493
OBSCN	0.839246	2.26773	3.89132	0.0529725	0.0952209
BRD8	0.838687	6.13092	60.427	9.43229e-11	9.87252e-10
BNIP3L	0.838271	5.96036	70.13	8.50439e-12	1.05316e-10
NBAS	0.838144	5.765	38.3079	5.20923e-08	3.44978e-07
EIF4B	0.838017	6.66954	70.0259	8.71842e-12	1.0767e-10
KLHL36	0.837665	4.94675	37.0835	7.70157e-08	4.92427e-07
UBTD2	0.837234	4.15748	25.7822	3.70447e-06	1.69988e-05
RAD21	0.837047	8.37442	172.471	1.2882e-19	6.31173e-18
PTENP1	0.836425	-0.233955	0.535059	0.467227	0.56973
BOD1L1	0.835751	7.66333	26.1742	3.21026e-06	1.49646e-05
PHIP	0.835701	7.25645	42.1425	1.58046e-08	1.13866e-07
DCP2	0.835442	4.83002	44.8471	7.00376e-09	5.38136e-08
ATXN3	0.834568	4.85858	29.1756	1.0968e-06	5.6399e-06
MAN1A1	0.834528	1.32149	5.2641	0.025148	0.0497843
AVL9	0.833962	5.35727	70.1477	8.4685e-12	1.05064e-10
ASPRV1	0.833359	1.0708	2.2509	0.138582	0.214323
FAM195A	0.833333	4.48415	28.9644	1.1814e-06	6.03325e-06
SRGAP2C	0.833217	2.58659	9.38699	0.00322531	0.00814184
SNAPC3	0.832942	3.12564	12.6779	0.00071475	0.00210263
KANK3	0.832684	-0.0418976	0.602797	0.440447	0.543942
C12orf73	0.832373	3.20798	14.1364	0.000377219	0.00117025
DDX3Y	0.831952	4.66586	37.0218	1.38131e-07	8.48812e-07
EBF4	0.831902	-0.353356	0.448964	0.505563	0.606093
ECE1	0.831653	6.37266	61.6361	6.91621e-11	7.38184e-10
RNF14	0.831265	5.711	54.7667	4.20958e-10	4.00043e-09
STK35	0.83099	5.38465	46.9246	3.80285e-09	3.07755e-08
FMNL2	0.830972	6.97082	61.8272	6.58707e-11	7.04722e-10
MOXD1	0.830953	5.81244	44.2243	8.43116e-09	6.37665e-08
TSPAN10	0.830463	7.7579	79.5445	9.73064e-13	1.4134e-11
ECSIT	0.830407	4.92313	32.062	4.04642e-07	2.26583e-06
SH3TC1	0.830104	4.03289	24.5193	5.9052e-06	2.60542e-05
ERRFI1	0.830056	2.53802	10.2949	0.0021075	0.00554037
INSIG1	0.829796	5.58782	57.0139	2.30427e-10	2.26953e-09
ORAOV1	0.829135	3.49361	12.768	0.000686756	0.0020264
ETFDH	0.829134	2.26605	4.99591	0.0289967	0.0564043
DHTKD1	0.828993	5.68761	65.0324	2.94065e-11	3.32218e-10
SNORA70	0.828747	-0.160655	0.424317	0.517184	0.616769
AKIRIN2	0.828563	4.79355	37.0689	7.73778e-08	4.94509e-07
EPB41	0.828447	6.25066	77.1824	1.65284e-12	2.31299e-11
GCC2	0.827881	6.65462	72.4116	4.95826e-12	6.39795e-11
PPM1H	0.827724	4.73839	29.2239	1.07835e-06	5.5578e-06
RRNAD1	0.827517	3.28426	12.7908	0.000679859	0.00200824
FAM118A	0.827469	3.98871	25.3548	4.3341e-06	1.96546e-05
ZNF678	0.82745	1.95418	5.50655	0.0221357	0.0445979
BRD4	0.827082	8.90387	133.277	3.97052e-17	1.26337e-15
ZBTB3	0.827044	1.64496	2.88926	0.0941536	0.155178
CLEC2D	0.826739	1.20404	1.74223	0.19168	0.280742
LOC100507373	0.826727	1.85323	4.07284	0.0478836	0.0872565
EPHA3	0.826625	3.15112	12.2109	0.000880108	0.0025312
SREBF1	0.826521	3.61581	16.561	0.000134852	0.000459116
MLANA	0.826477	9.37271	125.802	1.35002e-16	3.88433e-15
UCK1	0.825849	5.65307	57.9367	1.80523e-10	1.81098e-09
SNHG6	0.825731	9.74269	148.358	3.85641e-18	1.42487e-16
MN1	0.825727	0.663105	1.19985	0.277563	0.377876
LAMB2	0.825714	4.58126	23.9111	7.41187e-06	3.19206e-05
ERCC-00137	0.824794	-0.103602	0.366043	0.547364	0.646011
VPS13D	0.824225	4.36556	23.1025	1.00544e-05	4.24096e-05
ZCCHC2	0.824121	4.5903	28.6783	1.3069e-06	6.61768e-06
COL5A3	0.823706	1.59254	2.45556	0.122169	0.193272
PCF11	0.823525	4.89228	27.493	1.9929e-06	9.75034e-06
LAMP2	0.823351	7.39042	112.943	1.24952e-15	3.03907e-14
MYO9A	0.82313	5.04357	29.1754	1.09687e-06	5.6399e-06
HERPUD2	0.823015	5.04684	44.461	7.85631e-09	5.9753e-08
ERBB2IP	0.822936	6.78102	67.3827	1.64942e-11	1.94975e-10
RCBTB1	0.822544	3.61452	17.3649	9.6705e-05	0.000337134
CRY1	0.82217	3.96395	29.131	1.11415e-06	5.72222e-06
FBXL7	0.822143	4.5612	36.0546	1.07398e-07	6.72693e-07
FAM21EP	0.822021	-0.212819	0.638991	0.42711	0.531082
OCRL	0.821965	4.42367	28.6779	1.30709e-06	6.61768e-06
CRTC2	0.821665	1.50028	2.06549	0.155664	0.236309
LOC728673	0.821647	-0.21324	0.413079	0.522844	0.622451
LINC00659	0.821285	-0.260122	0.410437	0.524094	0.623665
MLYCD	0.821046	3.22619	14.478	0.000325522	0.00102659
EIF1B	0.821016	4.87525	33.1707	2.78308e-07	1.60905e-06
PLCB4	0.820771	4.7389	27.1718	2.23666e-06	1.08449e-05
ZNF181	0.820669	2.36728	4.01678	0.0493962	0.0896384
NEDD4L	0.820504	6.96294	92.9593	5.63978e-14	1.00219e-12
ERCC-00143	0.820492	0.796556	1.14243	0.289259	0.390152
LOC729970	0.819665	2.13882	6.23231	0.0151992	0.0321356
C2orf49	0.819592	6.18071	57.4744	2.03954e-10	2.02353e-09
RASSF4	0.819344	1.84938	3.41207	0.0694651	0.120294
DNAH7	0.819194	-0.310991	0.79064	0.377436	0.482061
CCDC78	0.819137	0.346957	0.625171	0.432128	0.53587
HACD2	0.818792	-0.0212061	0.684341	0.411249	0.515873
AKAP10	0.818458	2.67403	8.90388	0.0040587	0.0099865
TRAF6	0.81833	2.77482	11.2588	0.00135279	0.00371297
GTPBP1	0.817753	5.48404	60.1201	1.02105e-10	1.06294e-09
ERCC-00099	0.817119	2.84392	6.96897	0.0104639	0.023129
SUGP2	0.816702	5.90065	39.6657	3.39642e-08	2.31851e-07
NFYB	0.816583	4.69918	31.644	4.66547e-07	2.58253e-06
ABLIM1	0.816579	6.98411	96.5551	2.74267e-14	5.11574e-13
FBXW4	0.816228	4.49234	19.9602	3.3955e-05	0.000129126
WWC2	0.815568	6.05785	62.2911	5.85365e-11	6.36325e-10
TPRN	0.815273	4.31476	24.7474	5.42513e-06	2.41568e-05
MDM4	0.814707	6.43521	48.8696	2.17039e-09	1.82981e-08
PMS2P3	0.814398	-0.0737372	0.600161	0.441443	0.544874
CRNDE	0.813993	5.45727	50.5889	1.3332e-09	1.16465e-08
SWAP70	0.813935	7.33592	102.71	8.29112e-15	1.73026e-13
ATOH8	0.812934	4.86798	33.832	2.2311e-07	1.31179e-06
ZEB2	0.811883	7.44127	84.7379	3.13118e-13	4.9008e-12
USP54	0.81172	4.64538	21.4525	1.89258e-05	7.58639e-05
LOC101928105	0.811712	-0.422351	0.608934	0.438238	0.541956
CRY2	0.811652	2.9036	10.0694	0.00234065	0.00609407
SHTN1	0.811539	7.73491	96.4293	2.81193e-14	5.23769e-13
POLG	0.811477	5.2313	47.8431	2.91428e-09	2.39865e-08
PHLDB3	0.811414	2.90024	7.37384	0.0085502	0.0193578
PDE10A	0.810947	1.47787	3.67739	0.0597365	0.105804
AFG3L2	0.810693	6.94519	124.614	1.64734e-16	4.66046e-15
ATF6	0.81057	5.28714	58.7986	1.43974e-10	1.46609e-09
ATG2B	0.810273	3.54931	14.0421	0.00039295	0.00121487
FAM69C	0.809906	-0.185979	0.728759	0.396552	0.501926
ULK1	0.809775	4.84684	22.6819	1.17979e-05	4.92874e-05
SLK	0.809595	7.752	54.6937	4.29361e-10	4.0717e-09
CSNK2A1	0.809539	7.45813	120.936	3.07575e-16	8.33534e-15
ROPN1	0.809046	2.79764	9.8585	0.00258317	0.00666772
PTH2R	0.808938	-0.134886	0.518894	0.474005	0.576073
PSMA3-AS1	0.808486	5.94028	58.4424	1.58051e-10	1.59621e-09
GDPD3	0.808477	2.0525	2.34149	0.131025	0.204839
SMG5	0.808217	4.47162	37.1315	7.58376e-08	4.85124e-07
ADAM17	0.808126	5.90035	48.9061	2.14787e-09	1.81422e-08
PRKAG2	0.808055	1.34804	3.34156	0.0723335	0.124512
FRRS1	0.807486	-0.142687	0.857769	0.357933	0.461864
ACBD5	0.807477	4.79895	31.9286	4.23425e-07	2.3622e-06
NUDT4	0.807039	6.84185	76.4087	1.97e-12	2.71839e-11
SLC25A26	0.806988	4.21334	24.251	6.52646e-06	2.8538e-05
[truncated: 11,524 more rows]

## Sheet: ST1C
Column1	logFC	logCPM	F	PValue	FDR
RPS4Y1	-9.24807	6.92961	1510.51	2.13315e-42	2.88466e-38
CRYAB	-4.35451	4.99183	680.445	2.92516e-35	1.97784e-31
HMGCS1	-1.75078	7.80528	483.059	4.53914e-31	2.04609e-27
DDX3Y	-10.1486	4.66586	501.649	1.71131e-28	5.78551e-25
EIF1AY	-10.2295	4.6212	441.174	9.20507e-28	2.4896e-24
HTN1	-3.20654	4.58924	341.039	5.65209e-27	1.27389e-23
HSPA5	-1.34075	10.0188	274.375	1.60877e-24	3.10791e-21
NUPR1	-6.22572	4.14496	261.804	5.29259e-24	8.94647e-21
RNY1	-4.60494	3.96442	257.122	8.345e-24	1.25388e-20
WFDC1	-1.98769	6.71145	239.039	5.17207e-23	6.99419e-20
ANKRD1	-5.23579	4.15387	198.48	4.78497e-21	5.88247e-18
PSAT1	-5.45802	2.42602	179.546	5.07875e-20	5.72333e-17
RNASE1	1.97206	5.36658	178.638	5.71389e-20	5.94376e-17
SDF2L1	-1.1772	7.39756	166.987	2.70282e-19	2.61073e-16
SEPT11	-7.20692	1.96202	165.525	1.09426e-18	9.86509e-16
LOC100505912	-1.54981	5.1634	156.025	1.25637e-18	1.06187e-15
MANF	-1.34753	7.00838	152.951	1.96011e-18	1.55921e-15
CRELD2	-1.10988	6.61785	150.589	2.77117e-18	2.08192e-15
HSP90B1	-0.890704	10.4982	147.475	4.39969e-18	3.13142e-15
SQLE	-1.19473	5.78506	146.022	5.47256e-18	3.70027e-15
HYOU1	-1.18659	6.74759	145.676	5.76562e-18	3.71278e-15
DENND2D	-3.8593	3.12665	143.056	8.58249e-18	5.2755e-15
EMP1	-1.55793	5.22614	136.621	2.33144e-17	1.37079e-14
DNAJB11	-0.839594	7.14708	126.373	1.22754e-16	6.91669e-14
PRKCB	-2.95896	3.663	121.984	2.57112e-16	1.39077e-13
RORB	-3.23405	4.54382	120.073	3.56775e-16	1.85564e-13
CASC15	-5.43424	2.05452	118.228	4.91144e-16	2.4599e-13
LINC01443	-6.43184	1.82148	117.56	5.51801e-16	2.665e-13
CYR61	-1.64589	5.7152	116.363	6.80695e-16	3.17415e-13
MTDH	-0.815009	10.1922	115.274	8.24914e-16	3.71844e-13
LDB3	1.05509	6.84635	114.228	9.93164e-16	4.33244e-13
TTC39A	-1.11427	6.65034	113.18	1.19767e-15	5.06129e-13
ABCB5	-2.12735	4.86038	112.247	1.41616e-15	5.80323e-13
HSPA1B	-1.25506	5.43032	106.645	3.95044e-15	1.57123e-12
TXLNGY	-8.3358	2.75489	117.629	5.31856e-15	2.05494e-12
CTGF	-1.51072	5.65109	104.864	5.51319e-15	2.07097e-12
NUCB2	-1.01934	6.52531	104.389	6.02983e-15	2.20382e-12
TFE3	-1.93765	3.9919	99.4675	1.54816e-14	5.50942e-12
SLC7A5	-0.885528	8.44309	97.8868	2.10883e-14	7.28776e-12
FRMD4A	-1.2529	5.73508	97.7751	2.15566e-14	7.28776e-12
HERPUD1	-1.23341	6.52362	93.6291	4.92482e-14	1.62435e-11
PDIA6	-0.633705	9.30205	93.0104	5.58165e-14	1.79716e-11
ASNS	-1.20599	5.47779	92.8602	5.75428e-14	1.80965e-11
SCD	-0.592074	8.73157	91.2263	8.03147e-14	2.4684e-11
XBP1	-0.801937	6.89073	90.4248	9.47106e-14	2.82797e-11
PLEKHA4	0.920366	6.61483	90.3493	9.61966e-14	2.82797e-11
INSIG1	-1.13333	5.58782	88.9878	1.27567e-13	3.67041e-11
LMO4	-0.647389	7.66028	88.5643	1.39347e-13	3.92581e-11
DNAJC3	-0.845445	6.64005	84.8976	3.02586e-13	8.35077e-11
PAG1	-0.833125	7.38291	84.7984	3.09088e-13	8.3596e-11
S100B	0.828621	6.06449	83.4386	4.14212e-13	1.09831e-10
DHCR24	-0.701121	8.10913	81.0031	7.04703e-13	1.83263e-10
KLHL24	-1.23675	6.18547	80.8079	7.35665e-13	1.87706e-10
MAP1B	-1.34816	6.31559	79.5476	9.72407e-13	2.43516e-10
FAM134B	-1.3271	4.19117	79.0686	1.08189e-12	2.66007e-10
IL24	-2.57648	2.95535	78.5999	1.20139e-12	2.90115e-10
NANOS1	-1.7657	3.4705	78.3403	1.27335e-12	3.02097e-10
ARL4C	-1.32304	4.76948	78.0966	1.34496e-12	3.13584e-10
BTG3	-0.913535	5.78887	77.665	1.48217e-12	3.39719e-10
OSBPL10	-3.30766	4.124	76.3209	2.00975e-12	4.52964e-10
MET	-0.757857	7.3809	75.836	2.24476e-12	4.97638e-10
YWHAZ	-0.528085	8.68344	75.5591	2.3915e-12	5.21618e-10
EMILIN1	-1.61761	3.7033	75.3411	2.51397e-12	5.39626e-10
RIMS4	-2.51669	2.98012	74.6759	2.92938e-12	6.18969e-10
NETO2	-1.70558	3.7476	74.2881	3.20365e-12	6.66506e-10
RNY4	-4.55968	2.20628	73.6081	3.75034e-12	7.68421e-10
P4HB	-0.554232	8.11045	73.1773	4.14582e-12	8.36776e-10
SFRP1	-1.79141	4.23697	73.0019	4.31892e-12	8.58894e-10
TBX3	-1.19485	5.15303	72.7725	4.55663e-12	8.93034e-10
GCLM	-0.857925	6.31706	72.6021	4.74189e-12	9.16066e-10
ACAT2	-0.654322	6.72056	70.3491	8.07177e-12	1.53739e-09
NOV	-7.82007	0.60281	73.1625	1.20583e-11	2.26478e-09
IFI16	0.638914	7.82299	68.0129	1.41511e-11	2.6132e-09
BIN1	0.947137	5.67047	67.9698	1.42998e-11	2.6132e-09
MARVELD1	-7.94155	0.666108	76.7142	1.50758e-11	2.71827e-09
GNG11	-1.05349	5.67366	67.6888	1.53096e-11	2.7241e-09
DLC1	-0.706266	6.64459	66.8373	1.88446e-11	3.30956e-09
MSMO1	-1.1685	4.88236	66.5776	2.00825e-11	3.48174e-09
SELK	-0.749968	6.28542	66.4722	2.06088e-11	3.50785e-09
SLC2A1	-0.678932	6.40783	66.444	2.07519e-11	3.50785e-09
AK4	-1.65312	3.87938	66.1179	2.24846e-11	3.75382e-09
CDK2AP2	-1.00038	6.19941	65.6746	2.50822e-11	4.13641e-09
SSR3	-0.520654	8.8581	65.5844	2.56477e-11	4.17872e-09
RRAGD	-0.610908	7.26893	65.038	2.93662e-11	4.7276e-09
GABRB3	-1.45926	3.56574	64.4945	3.36196e-11	5.34868e-09
PRORY	-7.46861	1.99793	69.5989	3.47975e-11	5.47171e-09
CPPED1	-2.25215	3.16572	63.5231	4.28774e-11	6.66472e-09
HPGD	-0.749361	6.40802	62.6281	5.37408e-11	8.25837e-09
SORBS2	-0.986687	5.86756	62.3886	5.7105e-11	8.67675e-09
BCL2A1	-7.36916	1.53549	63.0969	7.30663e-11	1.09786e-08
USP53	-0.645235	8.07375	61.2208	7.69125e-11	1.14295e-08
CNP	0.603976	7.59875	60.6276	8.95724e-11	1.31662e-08
SPP1	-1.29605	4.63012	59.3279	1.25404e-10	1.82348e-08
PDIA4	-0.778021	6.16841	58.9597	1.38039e-10	1.98585e-08
CTNND2	-7.32418	2.14859	59.6755	1.70386e-10	2.4254e-08
CDH3	-0.972864	5.44371	57.5102	2.02029e-10	2.82814e-08
CALM1	0.502178	8.8723	57.4947	2.02861e-10	2.82814e-08
PTPRU	-1.6387	4.28753	56.802	2.43776e-10	3.3478e-08
MYADM	-1.50196	4.35872	56.7818	2.45088e-10	3.3478e-08
CDH19	-0.844635	5.9759	56.1977	2.86414e-10	3.87318e-08
LIMCH1	-0.782491	6.56834	55.6707	3.29868e-10	4.40079e-08
BMPR2	-0.763342	6.21089	55.6474	3.31939e-10	4.40079e-08
BAAT	-0.570181	8.0917	55.2287	3.71546e-10	4.87807e-08
SRXN1	-0.653986	6.93164	54.9447	4.01161e-10	5.21625e-08
INSR	-2.211	3.30322	54.8398	4.12701e-10	5.27771e-08
DENND2A	-1.40159	4.59962	54.8153	4.15452e-10	5.27771e-08
RHOQ	-0.48961	8.69358	54.7963	4.17596e-10	5.27771e-08
SLC3A2	-0.512031	8.5693	54.5894	4.4168e-10	5.53041e-08
VIMP	-0.513257	7.36944	53.7326	5.57711e-10	6.9192e-08
CPXM1	0.901184	5.14611	53.4465	6.03134e-10	7.41471e-08
ZFY	-7.60275	2.20989	56.8146	6.60087e-10	8.04177e-08
PLA2G16	-0.661492	7.26085	53.0384	6.74634e-10	8.14561e-08
VEPH1	0.608512	7.34067	52.7547	7.29456e-10	8.72959e-08
SELENBP1	1.03086	5.4986	52.7114	7.38204e-10	8.75679e-08
GDF15	-0.526422	8.83296	52.584	7.64627e-10	8.99135e-08
PDIA3	-0.658278	7.50984	52.3395	8.18097e-10	9.53718e-08
TTTY15	-4.89373	2.14786	55.8859	8.28628e-10	9.57738e-08
COBL	-3.72804	1.85773	51.9079	9.22098e-10	1.05674e-07
SLC7A11	-0.839265	6.6281	51.4104	1.05912e-09	1.2012e-07
TPPP	-0.700229	6.45224	51.3875	1.06591e-09	1.2012e-07
CKAP2L	0.659544	6.12322	50.7829	1.26248e-09	1.41095e-07
CLIC4	-0.7456	5.9276	50.5321	1.35466e-09	1.50156e-07
HRK	-1.10419	4.69661	50.331	1.43357e-09	1.57612e-07
HPDL	-0.976777	5.08757	49.5373	1.7945e-09	1.95702e-07
TMED9	-0.536408	8.35151	48.65	2.31109e-09	2.50023e-07
CXADR	-2.16998	2.41301	48.5642	2.36861e-09	2.54211e-07
PGRMC2	-0.564722	7.27687	48.5178	2.4003e-09	2.55585e-07
ERBB3	0.664885	6.1492	48.4232	2.4663e-09	2.60561e-07
FBXO32	-0.75807	6.5125	48.3722	2.50269e-09	2.62356e-07
THSD7A	-4.6996	2.6554	50.0477	2.52268e-09	2.62417e-07
HMGCR	-0.838499	5.55804	48.317	2.54269e-09	2.62479e-07
PRKY	-6.72721	1.51993	52.1628	2.58819e-09	2.65152e-07
DDIT4	-0.748529	5.59674	48.1275	2.68501e-09	2.73003e-07
CALR	-0.491209	9.89235	46.9512	3.77362e-09	3.80826e-07
PTPRF	-1.16273	4.33139	46.8881	3.84357e-09	3.85012e-07
ENC1	1.51557	3.40534	46.6086	4.16985e-09	4.14625e-07
ATP9A	-1.04731	4.99187	46.5137	4.28696e-09	4.23158e-07
HES1	0.611354	7.67063	46.1129	4.8206e-09	4.72384e-07
CLPTM1L	-0.570826	8.60743	46.0825	4.86386e-09	4.73194e-07
CHST9	-3.3646	1.39697	47.0245	4.93999e-09	4.77168e-07
C8orf33	-0.698066	6.31129	45.6748	5.4832e-09	5.25881e-07
AHNAK	-1.72079	4.5659	45.4967	5.77873e-09	5.50322e-07
CEACAM1	-0.914961	5.95228	45.1378	6.42539e-09	6.07627e-07
LOC644656	2.18066	2.1701	45.0259	6.64194e-09	6.23742e-07
WARS	-0.517722	6.79167	44.8015	7.09919e-09	6.62086e-07
GRINA	-0.645844	6.61932	44.3009	8.24055e-09	7.63267e-07
SNHG3	0.555162	7.91256	43.9221	9.22902e-09	8.49007e-07
ARL8A	-0.766131	6.70727	43.8328	9.47941e-09	8.66149e-07
CYB5R2	-1.48587	3.07323	43.3075	1.11014e-08	1.00755e-06
SYVN1	-0.883409	4.85716	43.2817	1.1188e-08	1.00864e-06
CYP51A1	-0.60667	6.573	43.0169	1.21192e-08	1.08535e-06
CDS1	-2.33797	2.46473	42.7946	1.29629e-08	1.15328e-06
TRAM1	-0.729024	6.16724	41.7913	1.75952e-08	1.55516e-06
PHLDA2	0.741376	5.87113	41.7542	1.77958e-08	1.56268e-06
PPIG	0.540874	8.63431	41.6964	1.81141e-08	1.58037e-06
USP9Y	-6.33163	1.47792	43.9247	1.88346e-08	1.6327e-06
MAF1	-0.636193	5.99312	41.5288	1.90693e-08	1.63942e-06
TXNRD1	-0.584588	6.31704	41.5142	1.91547e-08	1.63942e-06
CANX	-0.417115	10.0846	41.4717	1.94062e-08	1.6505e-06
XIST	-7.33917	0.809092	44.3007	2.00687e-08	1.69618e-06
RAB13	0.47227	6.92628	41.0922	2.18094e-08	1.83185e-06
BAZ2B	0.74357	6.79205	40.4992	2.61982e-08	2.1869e-06
COMMD5	-0.853096	4.68379	40.404	2.69834e-08	2.23863e-06
SESN2	-1.18897	5.4009	40.2982	2.7885e-08	2.29932e-06
FAM111B	1.06622	4.03536	40.2651	2.81732e-08	2.30901e-06
KDM5D	-6.70516	1.73682	42.2517	3.01004e-08	2.45209e-06
MID1	-0.633956	6.05653	39.4161	3.67252e-08	2.97387e-06
TRIB3	-0.6128	6.76974	39.3022	3.80617e-08	3.06374e-06
BNIP3L	-0.671407	5.96036	39.2711	3.84355e-08	3.07552e-06
FBXO25	-0.702876	6.57812	39.1827	3.95184e-08	3.14357e-06
DHCR7	-0.806453	5.08021	39.1511	3.99123e-08	3.15634e-06
TRAF3IP2	0.65992	5.521	38.6617	4.65713e-08	3.66153e-06
CYGB	-0.649401	7.93784	38.6323	4.70061e-08	3.67436e-06
VTRNA1-2	-3.9304	1.48717	39.0229	5.20321e-08	4.04385e-06
TP53I3	1.42096	3.57958	37.6616	6.39935e-08	4.94505e-06
PLEKHA5	0.443559	8.16863	37.2985	7.18778e-08	5.52275e-06
DAB2	0.370502	9.49821	37.2731	7.24662e-08	5.5365e-06
RB1CC1	-0.540542	7.0065	37.1758	7.47642e-08	5.67998e-06
PBX4	-6.63607	0.568957	37.3896	7.74011e-08	5.84746e-06
FXYD3	2.32518	2.22153	37.018	7.86538e-08	5.90908e-06
MYDGF	-0.564477	7.50891	36.583	9.0496e-08	6.7612e-06
KRT81	-3.14453	2.93353	36.8446	9.20168e-08	6.83705e-06
DPYSL2	-0.653579	5.56447	36.4406	9.47615e-08	7.00251e-06
COX6C	-0.513995	8.37107	36.4137	9.559e-08	7.02535e-06
IMPAD1	-0.499825	6.84872	36.1667	1.03559e-07	7.56986e-06
UGT2B7	-1.12031	4.21957	36.0254	1.0842e-07	7.88258e-06
ARHGAP18	0.583008	5.7902	35.7328	1.19257e-07	8.62413e-06
ZNF804A	-6.53259	1.52692	36.6785	1.20465e-07	8.64969e-06
PDP1	-1.08873	3.82928	35.6912	1.2089e-07	8.64969e-06
PHGDH	-0.442978	7.9004	35.6211	1.23686e-07	8.80317e-06
CPT1A	-4.38517	0.615063	35.5121	1.28169e-07	9.07452e-06
GAK	0.654319	6.64618	35.3098	1.3694e-07	9.64502e-06
SPATS1	-1.96908	3.72304	35.1168	1.45892e-07	1.01924e-05
SEC11C	-0.550126	6.77287	35.0965	1.46867e-07	1.01924e-05
BBC3	-0.725656	6.96478	35.0943	1.46973e-07	1.01924e-05
ALDH2	-0.841732	4.76754	34.9817	1.52512e-07	1.05226e-05
SMIM10	-7.06686	-0.205785	39.3776	1.54023e-07	1.05729e-05
CD99	-0.664304	6.31648	34.8649	1.58488e-07	1.08036e-05
LINC00883	-1.21949	3.57877	34.8554	1.58983e-07	1.08036e-05
FAM46A	-0.679931	5.91145	34.7504	1.64582e-07	1.11282e-05
RRAGC	-0.487119	7.5066	34.6813	1.68373e-07	1.13279e-05
ANXA6	-0.487922	7.22011	34.616	1.72042e-07	1.15175e-05
LMAN1	-0.436623	7.92591	34.5676	1.7481e-07	1.16451e-05
SARAF	-0.572846	6.21051	34.5489	1.75894e-07	1.16599e-05
HSPB1	-0.702296	5.56708	34.5034	1.78561e-07	1.17789e-05
ZNF706	-0.669318	6.0228	34.4276	1.83092e-07	1.20192e-05
FARP2	0.962774	4.54601	34.3832	1.85805e-07	1.21384e-05
LINC00518	-0.741937	5.14233	34.3393	1.88524e-07	1.22568e-05
PMP22	-0.631232	6.45522	34.1121	2.03276e-07	1.31526e-05
PI15	-0.918058	4.52398	33.7566	2.2879e-07	1.4733e-05
RAB6B	-0.84863	4.91294	33.5055	2.4879e-07	1.5945e-05
KIAA0226	-0.817659	4.79578	33.2797	2.68317e-07	1.71153e-05
ARFGEF3	-3.23389	1.13535	34.0999	2.71542e-07	1.72398e-05
SERP1	-0.399295	7.75264	33.1568	2.79601e-07	1.76684e-05
DAP	-0.46713	6.57395	33.0747	2.87418e-07	1.80178e-05
ACYP1	0.725252	4.98768	33.0708	2.87794e-07	1.80178e-05
PTPRS	0.621068	5.98276	32.6898	3.27177e-07	2.0389e-05
MS4A15	-4.55846	0.788128	34.1279	3.34375e-07	2.0742e-05
ELOVL5	-0.486376	6.7055	32.6085	3.36274e-07	2.07646e-05
MICAL2	-1.08091	3.56608	32.2118	3.84584e-07	2.36397e-05
PDCD6	-0.404391	7.89571	32.1888	3.87591e-07	2.37167e-05
SNPH	-1.92555	2.09937	32.0719	4.03283e-07	2.45658e-05
GXYLT2	-0.987797	4.0352	32.0184	4.10688e-07	2.49047e-05
FLJ46906	0.848206	4.51241	31.938	4.22069e-07	2.54805e-05
PRKCH	-1.21162	3.62032	31.9039	4.26996e-07	2.56634e-05
SSR1	-0.398413	7.72925	31.8891	4.29146e-07	2.56785e-05
CRYM	1.94106	2.40545	31.849	4.35048e-07	2.5917e-05
RNF144A-AS1	1.33029	3.1716	31.6099	4.72012e-07	2.79957e-05
CWC22	0.45424	7.05906	31.0864	5.64712e-07	3.30774e-05
HMGN5	0.561703	5.93477	31.0855	5.64876e-07	3.30774e-05
MED9	-0.992185	4.45646	31.0847	5.65028e-07	3.30774e-05
FAM91A1	-0.567417	5.97423	31.0024	5.81242e-07	3.38799e-05
RPL22L1	-0.523338	7.58954	30.7907	6.25189e-07	3.62851e-05
MARCKS	-0.459242	7.9646	30.7725	6.29132e-07	3.63579e-05
SEL1L3	-2.04456	2.55701	30.6739	6.50911e-07	3.74565e-05
CKAP4	-0.402976	8.12449	30.4215	7.10253e-07	4.06981e-05
CCDC181	-2.06729	2.87814	30.1488	7.8071e-07	4.45466e-05
ADD3	0.407637	7.80592	30.1331	7.84975e-07	4.46018e-05
SERPINE2	-0.398217	9.29624	30.1202	7.88488e-07	4.46139e-05
OVAAL	-1.79615	2.90218	30.0393	8.10987e-07	4.56957e-05
GNAL	-1.23209	3.72133	30.0233	8.15508e-07	4.57598e-05
MFI2	0.460786	8.64801	30.0081	8.19834e-07	4.58125e-05
TMEM97	-0.522869	6.20904	29.9817	8.27408e-07	4.60454e-05
CKMT2	-6.80142	0.172034	33.1406	8.63533e-07	4.78589e-05
CNN2	-0.477302	5.71983	29.598	9.45892e-07	5.22094e-05
IDI1	-0.796015	5.1943	29.5208	9.71763e-07	5.34193e-05
LTBP1	-1.27487	3.43175	29.4467	9.97309e-07	5.46017e-05
SLCO5A1	-0.661279	5.29685	29.3364	1.03662e-06	5.65252e-05
MLPH	0.495819	6.96825	29.2672	1.06208e-06	5.7481e-05
S100A16	0.657438	5.30373	29.2657	1.06265e-06	5.7481e-05
MFHAS1	-0.570414	6.01978	29.2467	1.06975e-06	5.75938e-05
KIF17	-1.52211	3.52719	29.2374	1.07325e-06	5.75938e-05
BBX	-0.456295	7.16148	29.2204	1.07967e-06	5.77088e-05
SLC7A8	-0.550679	6.49197	29.187	1.0924e-06	5.81597e-05
OSGEPL1	0.850194	4.09226	29.1297	1.11464e-06	5.91109e-05
DNER	-0.871513	5.22728	29.0191	1.15886e-06	6.12158e-05
RNU4ATAC	-0.813932	5.81831	28.9145	1.20237e-06	6.32672e-05
LRP12	-1.04653	3.86295	28.8302	1.23866e-06	6.49238e-05
TUBB3	-0.469926	6.9183	28.584	1.35121e-06	7.05497e-05
MAGEC1	0.793629	4.37344	28.4953	1.39431e-06	7.25202e-05
MYH14	-4.82201	1.3972	28.4055	1.43941e-06	7.4579e-05
MAFB	-1.15503	3.88676	28.3483	1.46892e-06	7.58178e-05
HJURP	0.430974	6.88471	28.2288	1.53257e-06	7.88019e-05
RGS20	-0.639946	5.31557	28.1405	1.58144e-06	8.10068e-05
UBAP1L	0.962086	4.01198	28.1194	1.59336e-06	8.13094e-05
MGAT1	-0.549489	5.97474	27.8837	1.73299e-06	8.81024e-05
TLR4	-3.2393	1.06604	28.3438	1.82917e-06	9.26435e-05
NQO1	-0.39806	8.71437	27.6964	1.85292e-06	9.34962e-05
HBE1	-3.68396	1.26124	27.8122	1.90078e-06	9.5555e-05
CCDC91	0.448601	6.58066	27.6138	1.90854e-06	9.55897e-05
SREK1	0.480991	7.90057	27.5727	1.93684e-06	9.6649e-05
CHAC1	-1.51217	4.26673	27.5384	1.96078e-06	9.74838e-05
TUBA1B	0.311707	11.3559	27.5256	1.96976e-06	9.75716e-05
ADRA2C	-0.670434	4.99045	27.4961	1.99068e-06	9.8248e-05
PCED1A	0.542898	7.21383	27.4499	2.02394e-06	9.95262e-05
PRAME	0.313112	9.9143	27.4133	2.05074e-06	0.000100479
XRCC5	0.327392	9.59307	27.3771	2.07756e-06	0.000101426
ATP13A3	-0.593728	5.88078	27.2594	2.16732e-06	0.000105427
NUP107	0.550252	5.40723	27.1975	2.21612e-06	0.000107334
SC5D	-0.667704	5.55923	27.1896	2.22241e-06	0.000107334
SOCS7	-0.483876	6.60832	27.1674	2.24027e-06	0.000107812
ELOVL6	-0.580805	5.2969	27.1318	2.26915e-06	0.000108815
DLG4	1.28934	3.20363	27.1008	2.29463e-06	0.000109647
C11orf96	-0.669237	6.32027	27.0724	2.31827e-06	0.000110387
PPP2R3A	-1.09044	3.41875	26.9903	2.38792e-06	0.000113305
SLC35F1	-1.77378	2.45857	26.8535	2.50884e-06	0.000118626
EEF1D	-0.374208	8.95543	26.8114	2.54731e-06	0.000120025
ZNF503	0.448392	6.2529	26.5897	2.76019e-06	0.000129519
ZNF704	-0.559874	5.75924	26.5819	2.76796e-06	0.000129519
LUC7L3	0.334936	9.2524	26.5667	2.78331e-06	0.000129789
SLC37A2	0.628648	5.90994	26.4833	2.8688e-06	0.000132962
NCOA7	-0.530574	6.09713	26.4812	2.87103e-06	0.000132962
FAM49B	-0.603	6.40901	26.4639	2.88907e-06	0.000133341
SPATS2	0.473679	6.20853	26.359	3.00133e-06	0.000138051
SLC17A5	-0.806826	4.24234	26.3462	3.01532e-06	0.000138224
SNTA1	-0.892387	4.35032	26.3158	3.04892e-06	0.000139292
SOD1	-0.356155	8.18741	26.2265	3.1496e-06	0.000143408
RABAC1	-0.797726	4.54331	26.1879	3.19422e-06	0.000144951
NDUFB9	-0.406621	8.95074	26.177	3.20696e-06	0.000145042
NXPE3	-0.700499	4.31957	26.1404	3.24996e-06	0.000146497
CACUL1	-0.369059	7.50829	26.0534	3.35486e-06	0.000150723
ELF1	0.480151	6.59688	26.0205	3.39534e-06	0.000152037
IGFBP2	-0.592047	6.05979	25.9667	3.46275e-06	0.000154544
CCDC92	-1.19254	3.26835	25.9294	3.51028e-06	0.00015615
NUSAP1	0.353908	7.45873	25.9112	3.53366e-06	0.000156675
FAM161A	0.594432	5.74212	25.8604	3.59995e-06	0.000159092
SORBS1	-0.648806	5.47703	25.667	3.86432e-06	0.000170072
RNY3	-2.40905	1.51218	25.6605	3.87356e-06	0.000170072
SOX6	-0.445337	6.78711	25.6048	3.95357e-06	0.000173023
GAS5	0.35205	8.81869	25.568	4.00721e-06	0.000174805
RAB2A	-0.352989	8.03592	25.4794	4.13995e-06	0.000180015
TMEM56	-0.667978	4.91037	25.436	4.20643e-06	0.000182319
CITED1	-0.486186	6.73435	25.3348	4.36621e-06	0.000188346
PDK4	-0.333147	8.66547	25.3303	4.37333e-06	0.000188346
OSTC	-0.411683	6.99795	25.1732	4.63415e-06	0.000198945
JAZF1	-0.970887	3.8704	25.1636	4.65061e-06	0.00019902
SEL1L	-0.636689	5.66316	25.1236	4.71988e-06	0.000201347
PYCR1	-0.46913	6.69015	25.0253	4.89453e-06	0.000208141
HADHA	0.355866	8.26038	24.8538	5.21527e-06	0.000221085
NHSL1	0.56661	5.88445	24.8149	5.29111e-06	0.000223599
GADD45B	-1.03994	3.59876	24.7906	5.33895e-06	0.000224918
ATP6V0B	-0.403978	7.74237	24.7223	5.47599e-06	0.000229975
LINC01198	1.03759	3.17188	24.7092	5.50274e-06	0.000230382
JUND	-0.526414	5.97549	24.5516	5.83455e-06	0.00024352
DNAJB1	-0.391443	7.75316	24.4731	6.00746e-06	0.000249966
C12orf75	-1.59605	2.55179	24.4628	6.0306e-06	0.000250159
HEG1	-0.685362	5.26949	24.433	6.098e-06	0.000251887
LINC00657	-0.377136	7.64236	24.4225	6.12189e-06	0.000251887
MTUS1	-0.446668	6.92194	24.4198	6.12815e-06	0.000251887
NDRG1	-1.41482	3.97166	24.3959	6.1828e-06	0.000253364
PLLP	1.77018	1.75332	24.3716	6.23917e-06	0.000254901
FAHD2B	0.711821	4.91845	24.3344	6.3264e-06	0.000257687
KLF5	-0.837452	4.89518	24.2158	6.61273e-06	0.00026854
FST	-1.74997	2.2753	24.1819	6.69695e-06	0.000271146
VCP	-0.349182	7.31094	24.1353	6.81484e-06	0.000274393
GABARAPL1	-0.727014	5.33485	24.1342	6.81771e-06	0.000274393
TPD52	-0.623434	5.36786	24.1234	6.84508e-06	0.000274677
FDFT1	-0.375719	7.41074	24.0776	6.96341e-06	0.000277993
LITAF	-0.298887	8.91573	24.0756	6.96885e-06	0.000277993
ASAH1	-0.345784	7.49985	24.049	7.03836e-06	0.000279524
FIP1L1	0.391539	7.59004	24.0452	7.04855e-06	0.000279524
UBE2U	-6.26584	-0.172692	25.3379	7.07279e-06	0.000279665
RCN1	-0.489321	6.10045	24.025	7.10215e-06	0.000280007
MAFF	-0.567579	6.14611	24.0041	7.15776e-06	0.000281204
GSR	-0.409848	6.55014	23.9981	7.1741e-06	0.000281204
MAGEA1	0.842114	4.29693	23.9503	7.30355e-06	0.000285451
C1QTNF3	-1.1425	3.06753	23.8938	7.46023e-06	0.000290734
LURAP1L-AS1	-3.18699	1.64575	23.8761	7.50972e-06	0.000291683
CREB3L2	-0.544896	5.4103	23.8698	7.52772e-06	0.000291683
LDLR	-0.638543	5.23515	23.8323	7.63433e-06	0.000294969
MME	-0.531573	6.04222	23.8149	7.68422e-06	0.000295315
ANGPT1	-6.44969	-0.51727	25.9476	7.68696e-06	0.000295315
RAB11FIP1	-0.59921	5.60889	23.795	7.74208e-06	0.00029659
THEM6	-0.652827	4.46159	23.7061	8.0051e-06	0.0003058
ATP2A2	-0.474959	7.46914	23.6318	8.23224e-06	0.00031359
SRSF11	0.353838	9.85599	23.6175	8.27664e-06	0.000314396
NCAPH	0.409727	6.54	23.5957	8.34486e-06	0.0003161
C11orf74	-1.03268	3.80082	23.5708	8.42329e-06	0.000317961
MLEC	-0.312021	7.81779	23.5653	8.44102e-06	0.000317961
SHTN1	0.400163	7.73491	23.5398	8.52248e-06	0.000320137
RHNO1	0.501698	5.26718	23.386	9.03169e-06	0.000338326
ABCB1	-6.02858	0.406671	23.9914	9.07234e-06	0.000338909
PPAPDC1B	-0.70812	4.5265	23.2963	9.34315e-06	0.000348064
RPS20	-0.328545	10.9284	23.2803	9.39964e-06	0.000349207
FDPS	-0.358313	7.31822	23.2539	9.49416e-06	0.000351752
CSTB	-0.508156	7.71079	23.1923	9.71814e-06	0.000359067
UBE2V2	-0.432313	6.61021	23.1506	9.87304e-06	0.000363796
LPIN1	-0.569957	6.34799	23.1345	9.93311e-06	0.000365015
SLC37A3	-0.621664	5.0619	23.0995	1.0066e-05	0.000368894
LOC101928837	2.90385	1.41395	23.0716	1.01728e-05	0.000371804
OAS3	-1.5155	3.299	22.9914	1.04873e-05	0.000382265
MTA1	0.42063	6.52435	22.9506	1.06512e-05	0.000387195
OLFM1	-3.73645	0.533956	22.9489	1.12027e-05	0.000406152
UCN2	1.54412	2.2143	22.8032	1.12652e-05	0.000407324
GAS7	0.406666	6.86913	22.7581	1.14603e-05	0.000413272
EIF4EBP1	-0.489201	6.03822	22.7375	1.15508e-05	0.00041543
TMSB4X	0.855206	4.86381	22.6828	1.17938e-05	0.000423043
METRNL	-0.600402	5.15059	22.446	1.291e-05	0.000461857
TDRD3	0.548225	6.26189	22.4326	1.29764e-05	0.000463009
PPARGC1A	-0.68955	5.41331	22.3153	1.35723e-05	0.000482996
AHCYL1	-0.322801	10.5474	22.2839	1.37366e-05	0.000487559
PXK	0.523058	6.18797	22.2621	1.3852e-05	0.000490367
STARD4	-1.27905	2.48535	22.0602	1.49685e-05	0.000528509
IWS1	0.350405	7.39183	22.0002	1.53182e-05	0.000539448
KIAA1671	-1.68718	2.44969	21.9682	1.55076e-05	0.000544699
MAGEA10	-0.744793	4.87906	21.8566	1.61888e-05	0.000567154
CEBPD	-0.778437	5.06596	21.8052	1.65129e-05	0.000577014
RGS7	-5.97892	-0.0124392	23.0787	1.66635e-05	0.000580773
ATP6V1C1	-0.462682	5.57272	21.7564	1.68267e-05	0.000584956
PNISR	0.542141	8.77747	21.732	1.69864e-05	0.000588991
ZAK	0.390835	6.59677	21.6277	1.76845e-05	0.000611632
MIS18BP1	0.478399	6.60213	21.5959	1.79036e-05	0.000617629
ARF4	-0.418082	7.17979	21.5499	1.82257e-05	0.000627139
TMEM64	-0.778674	4.45996	21.4939	1.86251e-05	0.000638108
AMOTL2	-0.819995	4.02046	21.492	1.86388e-05	0.000638108
ZNF395	-0.411506	6.17826	21.4646	1.88373e-05	0.000643276
GPRC5B	-0.399644	7.18831	21.4554	1.89047e-05	0.000643949
LATS2	-0.477801	5.96187	21.4451	1.89807e-05	0.000644914
AGO2	-0.666339	4.91033	21.417	1.91884e-05	0.000649637
TRNP1	-0.745129	4.22887	21.4133	1.92158e-05	0.000649637
TNFAIP8L1	0.638635	4.81028	21.4061	1.92695e-05	0.00064983
SP100	0.53192	5.24974	21.3902	1.93893e-05	0.000652241
WDR75	0.480451	6.0882	21.3736	1.95142e-05	0.000654814
PABPC1	-0.283897	10.6961	21.3296	1.98506e-05	0.000664456
GPT2	-0.533261	5.59061	21.3046	2.00444e-05	0.000669285
IDH1	-0.448923	6.27713	21.2729	2.02928e-05	0.000675909
SGOL2	0.401659	6.4108	21.2009	2.08681e-05	0.00069202
CHMP1B	-0.655224	5.02611	21.1927	2.09349e-05	0.00069202
STT3B	-0.380779	6.65693	21.1897	2.09595e-05	0.00069202
TRIB2	0.387905	7.59981	21.1871	2.09811e-05	0.00069202
EMC2	-0.58038	5.36505	21.159	2.12112e-05	0.000697906
BNIP3	-0.554117	5.27504	20.9949	2.26125e-05	0.000742206
NCAPD2	0.431995	6.56616	20.9862	2.26892e-05	0.000742919
CDH7	-0.87045	4.03719	20.9544	2.29721e-05	0.000750367
RTFDC1	-0.329113	9.97206	20.9137	2.33398e-05	0.000760541
LUC7L	0.415782	5.71995	20.7675	2.47126e-05	0.000801769
ARGLU1	0.362093	7.21957	20.7664	2.47236e-05	0.000801769
PALMD	-5.47886	2.21979	21.5173	2.52495e-05	0.000816865
POU3F3	-1.88919	2.61059	20.6772	2.56024e-05	0.000826303
NFKB1	0.399289	6.00843	20.6681	2.5694e-05	0.000826959
ACTL8	-0.393287	7.77433	20.663	2.5745e-05	0.000826959
UTY	-5.64048	0.723753	21.396	2.63937e-05	0.000845788
LARP1B	-0.49418	5.39395	20.5911	2.64815e-05	0.000846595
PIF1	0.708288	4.57425	20.5748	2.66518e-05	0.000849675
KIF20B	0.492009	7.51496	20.5698	2.67035e-05	0.000849675
GNL2	0.320323	8.64743	20.5154	2.72802e-05	0.000865987
SLC5A3	-0.761372	4.45859	20.48	2.76622e-05	0.000874354
FKBP3	0.372284	6.92181	20.4748	2.77186e-05	0.000874354
C21orf91	-0.594458	4.85317	20.473	2.77378e-05	0.000874354
CHRAC1	-0.445245	5.70265	20.4563	2.79207e-05	0.000878075
FN1	-0.651672	7.33354	20.4365	2.81391e-05	0.00088289
DNAJB9	-1.12417	3.54744	20.4251	2.82658e-05	0.000884811
ST6GALNAC1	-2.15918	1.26902	20.377	2.88051e-05	0.000899609
ICOS	1.49503	1.88331	20.3672	2.89162e-05	0.000900998
AVL9	-0.471541	5.35727	20.2672	3.00775e-05	0.00093503
PRDX1	-0.3621	9.53052	20.2147	3.07071e-05	0.000952414
TST	0.56863	5.01021	20.2066	3.08057e-05	0.000953285
OGFOD1	0.400693	6.69402	20.1625	3.13453e-05	0.00096777
SCLT1	0.560458	4.91581	20.156	3.14266e-05	0.00096807
MRPL53	0.365007	7.24948	20.0987	3.21457e-05	0.000985968
CCPG1	-0.712203	4.29255	20.0981	3.21535e-05	0.000985968
EI24	-0.331052	7.91241	20.0732	3.2471e-05	0.00099345
TMEM158	-1.34422	2.63724	20.0222	3.3132e-05	0.00101042
TMEM65	-0.649971	4.52923	20.0189	3.31751e-05	0.00101042
ADM	-0.661868	4.56685	20.0073	3.33278e-05	0.00101279
BCL2	-0.682479	4.71143	19.9981	3.34496e-05	0.00101421
CALCOCO2	-0.524579	5.61414	19.9786	3.37086e-05	0.00101916
NCALD	-0.500794	5.29895	19.9745	3.37635e-05	0.00101916
TRIM63	-0.42957	7.03213	19.9665	3.38708e-05	0.00102012
GPC4	-1.87527	1.83611	20.1573	3.41531e-05	0.00102634
TAP1	-1.10943	3.24626	19.9113	3.46188e-05	0.00103803
GPAA1	-0.428223	6.84164	19.8944	3.48513e-05	0.00104269
IRF2BPL	-0.3682	7.06174	19.8023	3.61475e-05	0.00107908
OXR1	-0.67317	4.66815	19.7402	3.70486e-05	0.00110354
TMED7	-0.700054	4.57847	19.7306	3.71907e-05	0.00110534
ANKRD30B	-1.63331	2.38737	19.689	3.78101e-05	0.00111697
STC1	-1.8228	2.01575	19.6885	3.78166e-05	0.00111697
OLFML2A	1.76326	2.37493	19.7834	3.78864e-05	0.00111697
MARK4	-0.505018	5.59515	19.6822	3.79123e-05	0.00111697
RBM25	0.387828	9.48776	19.6405	3.85458e-05	0.00113316
FOXO6	-1.2537	2.69148	19.5686	3.96633e-05	0.00116348
PRC1	0.31165	8.17806	19.4809	4.1073e-05	0.00120223
ECM1	0.559968	5.42314	19.4598	4.14204e-05	0.00120978
PDE4D	-0.894704	3.5263	19.4364	4.18091e-05	0.0012185
TBCK	0.879372	3.92516	19.3908	4.25767e-05	0.0012382
NBAS	0.592055	5.765	19.3722	4.28934e-05	0.00124474
OR51B5	-3.20413	1.23714	19.3909	4.42366e-05	0.00128097
NAT16	-1.04948	4.62006	19.288	4.43609e-05	0.00128182
STAT6	0.421485	6.62878	19.1874	4.61802e-05	0.00133155
RRAS2	-0.863875	3.60302	19.1384	4.7095e-05	0.00135347
NEK6	-0.41648	6.12522	19.136	4.71408e-05	0.00135347
PSMD3	-0.422435	7.39142	19.1185	4.74733e-05	0.00135955
SRPRB	-0.356091	6.69455	19.1142	4.75537e-05	0.00135955
MAPK4	-1.40188	2.40604	19.0565	4.86667e-05	0.00138844
EMP2	-1.10952	2.35024	18.9876	5.00303e-05	0.00142434
EPT1	-0.607289	5.29449	18.848	5.29163e-05	0.00150333
WBP2	-0.421027	6.47626	18.8348	5.31991e-05	0.0015082
DAAM2	0.477272	5.80935	18.8041	5.38593e-05	0.00152372
MYLK3	0.537639	5.30492	18.7789	5.44078e-05	0.00153079
DOK1	0.763523	4.08353	18.7772	5.44451e-05	0.00153079
RCAN1	-0.386668	6.46414	18.7771	5.44488e-05	0.00153079
BEND7	-2.58692	0.978866	18.838	5.51081e-05	0.00154611
PNPT1	0.47321	5.55884	18.7417	5.52303e-05	0.00154633
CETN2	-0.471445	5.95643	18.6971	5.62304e-05	0.00157108
AGPAT5	-0.483864	5.65116	18.6863	5.64761e-05	0.00157469
DGCR2	-0.41564	5.89288	18.644	5.74469e-05	0.00159847
GYG2	0.320957	7.5566	18.5744	5.90828e-05	0.00164061
ACIN1	0.383305	7.0531	18.5653	5.93003e-05	0.00164327
GSTM3	-0.679052	4.21981	18.5575	5.94897e-05	0.00164515
ASAP1	-0.369117	7.23986	18.535	6.00314e-05	0.00165674
DKK1	-2.46743	1.10361	18.5836	6.101e-05	0.00168032
TSHZ1	0.579293	5.07427	18.4819	6.13336e-05	0.0016858
LPPR2	-0.925087	3.48194	18.4521	6.20762e-05	0.00170205
TSPYL2	-0.686126	4.24604	18.4481	6.21766e-05	0.00170205
CIAO1	0.306507	7.98624	18.4398	6.23876e-05	0.00170438
DBNDD1	-0.601113	4.67378	18.4322	6.25796e-05	0.00170618
LONRF1	-0.339332	6.96939	18.4051	6.32701e-05	0.00171891
PIP4K2A	-0.295765	7.50449	18.4039	6.33009e-05	0.00171891
GALE	0.377944	6.07652	18.388	6.37096e-05	0.00172654
FYTTD1	-0.480215	5.50494	18.3745	6.40576e-05	0.0017325
CNPY2	0.32148	7.28462	18.3351	6.50892e-05	0.00175689
TFEB	-2.18573	1.94009	18.3158	6.55986e-05	0.00176711
IFRD1	-0.54026	5.45063	18.2372	6.77227e-05	0.0018207
HADHB	0.394741	6.69886	18.221	6.81699e-05	0.00182709
GARS	-0.330969	7.81452	18.2188	6.82304e-05	0.00182709
TPM1	-0.382056	7.13158	18.1042	7.1483e-05	0.0019104
ARMC1	-0.47861	5.93615	18.0482	7.31298e-05	0.00195056
MRPL35	0.357068	6.89668	18.0383	7.34258e-05	0.0019546
ANXA1	-1.30964	2.39279	18.0272	7.37562e-05	0.00195954
SEPN1	0.439548	5.40058	17.9985	7.4624e-05	0.00197555
EN1	-2.2209	2.08564	17.9976	7.4651e-05	0.00197555
SARS	-0.303503	8.06462	17.9677	7.55656e-05	0.00199585
TMEM88	1.85242	1.33509	17.9064	7.74763e-05	0.00203857
PYGB	-0.344266	7.38479	17.9062	7.74847e-05	0.00203857
GMPR2	0.52135	5.36439	17.8977	7.77518e-05	0.00204163
PPP2CB	-0.351664	6.51641	17.8222	8.01857e-05	0.00210146
TXNDC11	-0.538368	4.53593	17.8083	8.06415e-05	0.00210834
PA2G4	0.262469	10.6769	17.8047	8.07603e-05	0.00210834
LEPROTL1	-0.452572	5.76215	17.7799	8.15837e-05	0.00212573
SYDE1	-0.454879	6.04177	17.748	8.26512e-05	0.00214941
DUSP6	0.268234	7.99641	17.7343	8.31155e-05	0.00215733
LY6E	-0.546432	5.28478	17.6776	8.50681e-05	0.00220378
CDK6	-0.428238	6.09392	17.6381	8.64547e-05	0.00223543
ZBTB20	-0.732341	4.59562	17.6136	8.7323e-05	0.00225357
MTMR4	-0.485827	5.47695	17.5377	9.00833e-05	0.00232037
SMAD2	-0.429093	5.59457	17.5327	9.02688e-05	0.00232073
TRIB1	-0.367865	6.5586	17.5068	9.12336e-05	0.00234108
RYBP	-0.430273	6.55156	17.488	9.19369e-05	0.00235401
LASP1	-0.34534	7.50808	17.4841	9.20855e-05	0.00235401
RNF145	-0.349245	6.50419	17.4528	9.32776e-05	0.00237999
SNAR-G1	0.534588	7.52991	17.4441	9.3611e-05	0.002384
WDR92	0.626813	4.37914	17.4387	9.38196e-05	0.00238482
TSTA3	-0.419616	5.93953	17.4297	9.41666e-05	0.00238915
NUCKS1	0.225018	11.3322	17.3988	9.53667e-05	0.00241506
MAGEA11	0.75838	4.31224	17.3915	9.56539e-05	0.00241781
MRPS9	0.366004	6.3982	17.3756	9.62816e-05	0.00242913
VDAC2	0.318269	7.18238	17.3673	9.66086e-05	0.00243284
LGI4	1.7371	2.37367	17.3488	9.73461e-05	0.00244257
FNIP2	-0.38364	6.51837	17.3486	9.7356e-05	0.00244257
ANKRD23	0.869963	3.99606	17.3122	9.88263e-05	0.00247487
TMEM8A	0.344707	6.43465	17.2983	9.93926e-05	0.00248445
SAMD5	-0.842996	3.50678	17.2834	0.000100004	0.00249512
RAD21	-0.26644	8.37442	17.2747	0.000100362	0.00249943
SHC1	-0.364523	6.3205	17.269	0.000100598	0.00250072
GPAT4	-0.330175	7.9135	17.2426	0.000101697	0.0025234
CCT5	-0.248586	9.65886	17.2163	0.000102805	0.00254622
RTN4R	-0.854063	4.02261	17.1548	0.000105443	0.00260677
TKFC	0.71141	4.55371	17.1448	0.000105879	0.00261277
PDE3A	0.407776	6.77553	17.1354	0.000106292	0.00261818
POLR2A	0.531738	6.86231	17.0823	0.000108643	0.00267125
PALM	-1.07857	3.17045	17.0627	0.000109528	0.00268812
TEAD2	-1.66879	1.87405	17.1139	0.000110657	0.00271089
MORC1	0.87282	3.67053	17.0001	0.000112399	0.0027486
FTH1	-0.275211	11.5324	16.8958	0.000117355	0.0028646
SESTD1	0.364659	6.56532	16.7944	0.000122391	0.00298018
TMEM41B	-0.676588	3.91851	16.7916	0.00012253	0.00298018
CEP63	0.45519	5.56859	16.7651	0.000123884	0.0030077
WDR46	0.36396	6.49039	16.7524	0.000124542	0.00301825
RPL31	0.263481	11.5537	16.7361	0.000125383	0.00303319
JUP	-1.0046	3.32867	16.6983	0.000127368	0.0030757
FAM107B	0.334934	6.7262	16.6894	0.000127842	0.00308166
UBE2B	-0.400444	6.14868	16.6052	0.000132395	0.00318574
MAP7	-1.35224	2.90385	16.5725	0.000134204	0.00322352
PPP1R10	0.374179	7.40285	16.5625	0.000134764	0.00323123
DUSP3	-0.340969	6.96396	16.5319	0.000136493	0.0032669
HSPH1	-0.291779	8.61281	16.5098	0.000137756	0.00329129
CAP2	-0.371063	6.2371	16.5012	0.000138249	0.00329726
ZNF114	-1.34534	2.37899	16.4898	0.000138908	0.00330714
BATF	1.04622	3.25378	16.4825	0.000139329	0.00330724
CDCA7	0.417105	5.54122	16.4775	0.00013962	0.00330724
UGP2	-0.400065	6.24351	16.4771	0.000139646	0.00330724
NT5C	0.558821	4.94874	16.4519	0.000141119	0.00333329
PURB	-0.374148	6.06972	16.4499	0.000141239	0.00333329
CCDC117	-0.479814	5.55587	16.4004	0.000144179	0.00339676
KLF3	-0.511905	5.65463	16.3896	0.000144832	0.00340381
CAV1	-0.451942	5.59904	16.3871	0.000144982	0.00340381
STX11	-1.41447	2.19647	16.301	0.000150292	0.00352236
MAST4	-1.93363	2.05775	16.2916	0.000150885	0.00353013
UBE2D2	-0.3353	6.53461	16.2828	0.000151442	0.00353704
NCAPG	0.339813	7.00069	16.2723	0.000152104	0.00354638
SACM1L	-0.422508	5.80208	16.2525	0.000153371	0.00356796
MRPS5	0.257924	8.36449	16.2486	0.000153618	0.00356796
ZC3H7B	0.375656	6.68226	16.2455	0.000153821	0.00356796
B4GALT5	-0.321775	7.26073	16.2288	0.000154898	0.00358678
APCDD1	0.353608	6.90943	16.2001	0.000156767	0.00362387
PARP1	0.2803	8.4287	16.1415	0.000160666	0.00370134
SUPT16H	0.291818	9.03386	16.1414	0.000160666	0.00370134
MRPS35	0.359839	6.877	16.1346	0.000161126	0.00370562
FYCO1	-0.99607	3.40168	16.1001	0.000163477	0.00375331
BTNL9	-1.28674	2.81666	16.0934	0.000163936	0.00375748
STIP1	-0.361458	7.67155	16.048	0.000167087	0.00382321
PNN	0.430801	8.29646	15.9679	0.000172801	0.00394158
ACACA	-0.683432	4.35074	15.9644	0.000173054	0.00394158
RPS26	0.312795	7.93425	15.9633	0.000173135	0.00394158
GTF2F2	0.315275	7.33259	15.9211	0.000176231	0.00400533
LSAMP	0.596884	4.477	15.9098	0.000177066	0.00401757
PLCXD1	-0.48202	5.73869	15.8941	0.000178242	0.00403746
FOXK1	-0.474399	6.15662	15.868	0.00018021	0.00407522
TERF1	-0.427249	5.28841	15.8628	0.000180602	0.00407726
FAM171A1	-1.10025	2.82836	15.8527	0.000181373	0.00408784
PASD1	-1.64761	1.52869	15.8001	0.000185435	0.00417243
TAPBP	0.411186	5.79035	15.7552	0.000188973	0.00424228
CTLA4	0.605752	4.46138	15.7528	0.000189166	0.00424228
SLC39A14	-0.584912	5.03433	15.7403	0.000190166	0.00425763
RBM15	-0.482706	5.65975	15.717	0.000192039	0.00428729
UBQLN1	-0.287838	7.09826	15.716	0.000192125	0.00428729
DERL1	-0.576456	5.02785	15.7094	0.000192661	0.00429218
SLC25A1	-0.424869	5.85577	15.6581	0.000196878	0.00437891
POLR2K	-0.427102	5.73233	15.6505	0.000197507	0.00438568
PIM2	-0.437187	5.20664	15.6046	0.000201376	0.00446427
CHD4	0.389572	9.37895	15.5993	0.000201824	0.00446688
SLC43A3	0.447065	5.04385	15.5419	0.000206779	0.00456908
MOSPD1	-0.618791	4.52117	15.5354	0.000207349	0.0045742
SMARCC2	0.392812	6.28817	15.4594	0.000214128	0.00471605
CDCA8	0.311569	6.94978	15.4449	0.000215442	0.00473721
TCEA1	-0.446806	5.66982	15.4411	0.000215789	0.00473721
THRAP3	0.364364	8.42908	15.4275	0.000217037	0.00475688
C17orf58	-0.55425	4.91802	15.3911	0.00022041	0.00482297
HMGB2	0.396478	7.37976	15.3804	0.000221415	0.00482758
HABP4	-0.50767	4.91026	15.379	0.000221548	0.00482758
FAM181B	-1.89423	2.20209	15.3751	0.000221915	0.00482758
MYBL1	-0.881486	2.96688	15.3737	0.000222048	0.00482758
PROCR	0.753677	3.92546	15.3312	0.000226088	0.00490679
ODC1	-0.311105	7.45263	15.3277	0.000226417	0.00490679
SKA3	0.393903	5.2529	15.3058	0.000228535	0.00494476
IL11RA	0.463193	5.9386	15.2911	0.000229962	0.00496769
TMEM50B	-0.668932	3.94176	15.2773	0.000231316	0.00498896
RHOBTB1	-0.44797	5.47165	15.2722	0.000231817	0.00499182
IFT80	0.922587	3.23406	15.2073	0.000238305	0.00512306
SMC6	0.341938	7.44983	15.2037	0.000238669	0.00512306
NKD2	-0.728431	3.98557	15.1592	0.000243225	0.00521256
DHRS2	-0.880811	5.18086	15.146	0.000244594	0.00523362
PARP8	-3.94949	0.377364	15.2135	0.000250724	0.00535631
IER3	-0.316818	8.89885	15.0762	0.00025197	0.00537444
SPARC	-0.249565	9.75053	15.0608	0.00025363	0.00540132
TAGLN	-1.2697	2.36155	15.0216	0.000257903	0.00548369
TCIRG1	0.788478	3.37497	15.0096	0.000259234	0.00550332
POMGNT2	-0.666933	3.91009	14.9629	0.000264448	0.00560521
GHR	-0.462774	5.10706	14.9435	0.000266652	0.00564308
LOC101929450	-1.52349	3.27284	14.9352	0.00026759	0.0056541
ORC6	0.425628	5.62193	14.9158	0.000269818	0.00569228
RTKN	0.43814	5.68802	14.8831	0.000273619	0.00576347
TPRG1L	-0.442468	5.4173	14.8601	0.000276317	0.00581126
PIM1	-1.06211	3.46474	14.8548	0.000276944	0.00581539
HLA-B	-0.87552	3.71099	14.8459	0.000278003	0.00582859
WDR43	0.261942	9.0562	14.8317	0.000279693	0.00585494
PRPF38B	0.364274	9.0818	14.7992	0.000283613	0.00592781
C7orf69	-5.11216	0.311316	15.1348	0.000284239	0.00593173
TBXAS1	1.41355	1.88578	14.7467	0.000290067	0.00604402
CA8	-0.637939	3.96382	14.739	0.000291019	0.00605454
EXTL1	0.756226	3.92697	14.7336	0.000291688	0.00605914
MEIS2	0.397834	5.70983	14.7218	0.000293173	0.00608063
DHX36	0.311369	8.40847	14.7011	0.000295783	0.00612538
PLSCR4	-1.38475	2.81109	14.678	0.000298729	0.00617692
TSPY3	-5.71201	-0.759065	15.2758	0.000300695	0.00620808
LAMA4	0.58702	4.70454	14.6469	0.000302737	0.00624072
CHCHD7	-0.378531	5.90353	14.6296	0.000305004	0.00627788
GGCX	0.429755	5.0501	14.6184	0.000306466	0.00629839
GPAM	-0.445744	5.91076	14.5924	0.000309906	0.00635943
EFCAB14	-0.386228	6.03654	14.5481	0.000315867	0.00647193
GLB1L	0.884279	3.2905	14.5373	0.000317333	0.00649212
FUCA2	-0.562645	4.35853	14.515	0.000320386	0.00654468
NUP210	-0.812505	3.54393	14.4784	0.000325475	0.0066324
ANKRD9	-0.547842	4.80828	14.4731	0.000326211	0.0066324
APH1B	1.11778	2.73156	14.4693	0.000326749	0.0066324
MED15	0.349134	7.36764	14.4671	0.000327062	0.0066324
PRKAR1B	0.45697	5.2803	14.4666	0.000327132	0.0066324
GGA1	0.298671	7.0329	14.4593	0.000328162	0.00664332
SLC7A7	0.621415	4.04855	14.4549	0.000328781	0.00664589
KMT2E	0.339633	7.31734	14.4341	0.000331731	0.00669552
TRIM32	0.479427	5.28677	14.4224	0.000333419	0.00670982
CIT	0.588739	5.60648	14.4223	0.000333432	0.00670982
ZNF512	0.446737	5.19367	14.3795	0.000339626	0.00682431
USP49	1.13342	3.37859	14.3711	0.000340862	0.00683898
ANXA2	-0.282576	9.63312	14.3635	0.000341979	0.00685123
SCAF11	0.396124	7.19464	14.3232	0.000347985	0.00696125
PRKD1	0.860407	3.29851	14.3112	0.000349786	0.00698693
LOC100506548	0.452492	6.02694	14.2986	0.000351686	0.00701453
DDX11	0.648342	4.24326	14.2921	0.000352677	0.00702393
ZFC3H1	0.528191	6.4383	14.2773	0.000354945	0.00705066
OAF	0.305342	6.61467	14.2765	0.000355062	0.00705066
ERMARD	0.821908	4.08271	14.2624	0.00035723	0.00708332
MVK	-0.694913	4.00358	14.1867	0.0003691	0.00730797
PHF19	0.358657	6.09107	14.1729	0.000371325	0.00734126
ARID4B	0.367466	6.52771	14.1624	0.000373008	0.00736378
DPYSL5	-1.51459	1.65838	14.12	0.000379918	0.00748927
ROR1	-0.758804	3.88892	14.0957	0.000383924	0.00755722
INPP4B	0.300124	6.86501	14.0775	0.000386966	0.00760601
MORC4	-0.684478	4.11861	14.0578	0.000390281	0.00766005
GLS	0.371212	6.01414	13.997	0.000400718	0.00785334
KTN1	0.262804	9.74836	13.9937	0.000401291	0.00785334
SSH1	-0.461433	5.49502	13.9727	0.000404951	0.00791352
FAM13A	0.537682	4.48512	13.8885	0.000420032	0.00818752
HORMAD1	-3.12115	1.22947	13.9395	0.000420183	0.00818752
GRN	-0.348742	8.47359	13.8703	0.000423378	0.00823791
ZBTB10	-0.518024	5.2588	13.8598	0.000425301	0.00826012
SMC2	0.375888	7.62351	13.8575	0.000425742	0.00826012
CFAP61	-1.36357	3.23949	13.8492	0.000427269	0.00827134
TSPAN14	0.336468	6.77711	13.8478	0.000427543	0.00827134
GNA12	-0.432776	4.92946	13.8374	0.000429468	0.0082967
ERC1	0.427639	6.20341	13.8263	0.000431556	0.00832303
DDX46	0.327054	8.06397	13.8236	0.000432061	0.00832303
TOP2A	0.350907	10.6052	13.7362	0.000448819	0.00863354
USP16	-0.319758	6.67657	13.7309	0.000449843	0.00863737
RRM2	0.275275	7.35657	13.7286	0.000450296	0.00863737
WDR34	0.433554	5.42056	13.7245	0.000451102	0.00864058
LRRC58	-0.30459	7.13241	13.6787	0.000460207	0.00880251
ZCCHC17	0.304	7.08928	13.6713	0.000461682	0.00881827
EPB41L2	0.296612	8.24602	13.6495	0.000466108	0.00889025
TMEM110	-0.500445	4.40431	13.6367	0.000468721	0.00892749
PJA2	-0.433343	5.46643	13.6102	0.000474162	0.00901841
ARHGEF3	-2.21153	1.2323	13.5856	0.000479288	0.0091031
SURF4	-0.280728	7.40522	13.5689	0.000482805	0.00915126
UACA	0.37457	8.0898	13.5594	0.000484801	0.00915126
CCDC167	-0.476485	5.00295	13.5586	0.000484967	0.00915126
RAB3B	-2.20609	0.507732	13.5578	0.00048515	0.00915126
SLC35F6	-0.319852	6.47109	13.5575	0.000485207	0.00915126
LINC00152	-0.419638	6.46708	13.5535	0.000486064	0.00915466
CRIM1	-1.79193	1.96897	13.594	0.000487972	0.0091778
ENY2	-0.401933	6.96254	13.5311	0.000490845	0.00921903
PRDM7	-3.26159	1.76563	13.4762	0.000502776	0.00943001
MTIF3	0.368215	6.28727	13.4307	0.000512896	0.0096065
ZDBF2	-0.643374	4.46244	13.4203	0.000515221	0.00963669
NRBP1	-0.375279	6.71866	13.3887	0.000522412	0.00975771
HDHD3	-0.912469	2.83345	13.3727	0.000526088	0.00981282
ENTPD6	-0.386825	5.84609	13.3655	0.000527749	0.00982796
NME4	0.272605	7.39431	13.3629	0.000528354	0.00982796
SSC5D	2.24811	1.23896	13.401	0.000530684	0.00985775
MIR17HG	0.674254	5.20307	13.3481	0.000531801	0.00986495
BLOC1S1	0.425254	5.55188	13.3293	0.00053619	0.00993057
MAN1A1	-1.67116	1.32149	13.3267	0.000536807	0.00993057
G3BP1	-0.282814	8.22491	13.3162	0.000539285	0.00996277
DDX24	0.28441	8.24126	13.2931	0.000544774	0.0100383
BTRC	-0.481891	4.85589	13.2928	0.000544859	0.0100383
MC1R	0.348169	6.54416	13.2876	0.000546089	0.0100473
PCBP2	0.223682	8.80354	13.265	0.000551557	0.0101341
SNX3	-0.3495	6.85559	13.2581	0.00055322	0.0101509
ATXN10	0.302998	6.83649	13.2474	0.000555825	0.0101849
LPCAT1	-0.562274	4.50864	13.2365	0.000558498	0.01022
BUB1B	0.366415	5.99238	13.2295	0.000560207	0.0102374
WDR33	0.381758	5.88119	13.2184	0.000562948	0.0102736
CLPX	0.451917	5.16578	13.1996	0.000567638	0.0103452
NEMF	0.389428	7.44144	13.1944	0.000568923	0.0103547
EIF5B	0.283116	10.6112	13.1777	0.000573112	0.0104043
HECA	-0.616356	4.43126	13.1775	0.000573185	0.0104043
SLC33A1	-0.422127	5.29261	13.1671	0.000575808	0.0104379
ICE1	-0.300522	6.52227	13.1551	0.000578849	0.010479
FGFR1OP2	0.428999	5.11616	13.1497	0.000580225	0.0104898
ARHGAP4	2.2022	1.58758	13.1353	0.000583907	0.0105423
RNF157	0.469432	5.38492	13.1309	0.000585045	0.0105488
KAT6A	-0.344503	7.3168	13.1277	0.000585865	0.0105495
TMEM37	0.862456	3.00085	13.1165	0.000588774	0.0105775
CREM	0.31282	7.2733	13.1157	0.000588987	0.0105775
HOMER2	-1.30328	2.47361	13.1055	0.000591627	0.0106108
YWHAE	0.20534	9.84	13.0853	0.000596909	0.0106914
FOXD1	-0.778285	3.60218	13.0727	0.000600246	0.0107369
TMEM5	0.350609	5.99071	13.0623	0.000603005	0.010772
TMBIM1	-0.413655	5.55375	13.0562	0.000604623	0.0107867
RAB32	-0.324031	7.40742	13.0392	0.000609172	0.0108487
DDOST	-0.36854	6.20496	13.0372	0.0006097	0.0108487
YDJC	-0.409039	5.61513	13.0284	0.000612067	0.0108765
PHLDB1	0.421513	5.62221	13.0168	0.000615219	0.0109181
PTK7	-0.557525	4.53327	13.0103	0.00061698	0.010935
RASSF4	-2.22586	1.84938	12.9811	0.000624976	0.0110622
TPST1	-0.764547	3.66102	12.9729	0.000627245	0.0110879
PIK3R1	-0.474465	4.72993	12.9644	0.00062961	0.0111152
RNASEH2B	0.406861	5.82221	12.957	0.000631687	0.0111373
FLRT2	-0.671845	3.60783	12.9463	0.000634656	0.0111751
MFAP1	0.297251	7.34715	12.9336	0.000638227	0.0112233
CHMP2B	-0.354902	6.30602	12.9142	0.000643721	0.0113052
PSME1	0.37325	6.43563	12.9091	0.000645188	0.0113163
TJP2	-0.783882	3.2427	12.903	0.00064691	0.0113297
POFUT1	-0.330654	5.78569	12.8997	0.000647868	0.0113297
BCHE	0.500157	4.81789	12.8976	0.000648463	0.0113297
FAM101B	-0.263639	8.26926	12.8891	0.000650902	0.0113576
HSP90AA1	-0.199386	12.5079	12.875	0.000654986	0.0114141
KIRREL	-0.542895	4.78144	12.8497	0.000662351	0.0115276
NAA20	-0.316438	7.06358	12.8338	0.00066704	0.0115943
CDK5R1	-0.499227	5.36294	12.8252	0.000669582	0.0116236
OPTN	-0.537793	5.4756	12.8144	0.000672779	0.0116641
ERCC1	0.368005	5.76759	12.8068	0.000675055	0.0116886
PPARA	-0.547325	4.68528	12.7703	0.000686049	0.0118637
NCL	0.24553	11.6475	12.7596	0.000689323	0.0118917
POLR3G	0.300955	6.31329	12.7592	0.000689426	0.0118917
KCTD2	-0.484177	4.99191	12.7554	0.000690593	0.0118967
TWIST1	-0.537933	4.08716	12.7431	0.000694357	0.0119463
C1orf198	-0.298988	7.06865	12.7241	0.000700237	0.0120322
DDR2	-3.62017	0.638966	12.7564	0.000703867	0.0120673
GEMIN4	0.410334	5.28828	12.7118	0.000704068	0.0120673
NAV1	0.47508	5.34437	12.7012	0.000707389	0.0121012
HOOK1	-2.60374	0.8762	12.8375	0.000709041	0.0121012
GOLGA2	-0.382894	7.19027	12.6955	0.0007092	0.0121012
MAP2	0.627325	4.54482	12.6941	0.000709623	0.0121012
SLC16A6	-0.319127	7.7646	12.69	0.000710909	0.0121078
R3HDM2	0.336099	6.18842	12.6774	0.000714906	0.0121606
UNC13B	-1.08159	2.06219	12.6613	0.000720022	0.0122322
LDHB	0.208388	10.011	12.6379	0.000727543	0.0123445
SGK223	-0.827033	3.42019	12.5875	0.000744039	0.0126086
NADK	-0.468221	4.55385	12.5744	0.00074836	0.0126659
AAGAB	-0.304678	6.65792	12.5626	0.000752316	0.012717
RAB3D	-0.532269	4.48262	12.557	0.00075419	0.0127327
RASGEF1A	-4.99489	-0.691887	12.7973	0.000757419	0.0127713
IGF2BP2	0.261708	8.19021	12.5385	0.000760412	0.0128058
NAV2	-0.5094	7.87847	12.5275	0.000764149	0.0128527
RPL36	0.273035	10.357	12.4782	0.00078111	0.0131217
RNF13	-0.471075	5.26835	12.4681	0.000784627	0.0131644
NASP	0.227428	9.05196	12.4517	0.000790385	0.0132446
KIF2C	0.306338	6.80372	12.4391	0.000794825	0.0132743
KLHL9	-0.476613	5.51868	12.4371	0.000795526	0.0132743
POLG	0.414343	5.2313	12.4369	0.000795617	0.0132743
RAB11FIP5	-0.409222	5.69962	12.4356	0.000796083	0.0132743
S100A4	-1.16799	2.46323	12.3847	0.000814342	0.013562
DUSP5P1	-2.90103	1.18084	12.3552	0.000825147	0.013725
SLFN5	0.447992	5.27599	12.3402	0.000830682	0.0138001
CNTRL	0.478147	5.81975	12.3368	0.000831951	0.0138043
SMC3	0.291085	8.89488	12.3328	0.000833445	0.0138121
KRT18	0.960518	2.97189	12.413	0.000835618	0.0138312
CTSB	-0.214584	9.25189	12.3154	0.000839918	0.0138853
BASP1	0.844236	2.90451	12.3115	0.000841384	0.0138857
TTC3	-0.306709	7.51363	12.3099	0.000841991	0.0138857
NOP58	0.237701	9.40815	12.2898	0.000849609	0.0139942
ATF2	0.575466	4.28627	12.2808	0.000853006	0.0140331
PIK3CD	-0.425086	6.08547	12.2748	0.000855303	0.0140538
SRRM3	-1.22558	2.56785	12.2695	0.000857351	0.0140703
TNPO1	-0.311433	8.22844	12.2636	0.000859596	0.0140901
AFF3	-0.520685	5.16775	12.2429	0.000867603	0.0142041
SNHG1	0.259911	8.12092	12.2038	0.000882903	0.0144371
SGOL1	0.458162	5.11001	12.2002	0.000884343	0.0144384
C2CD2L	-0.67351	3.33938	12.1982	0.000885117	0.0144384
SLC35A3	-0.474996	4.4435	12.1732	0.000895095	0.0145836
TCF7L1	-1.47047	1.96505	12.1695	0.000896587	0.0145903
SHC4	0.673346	3.77194	12.1521	0.000903595	0.0146866
MPHOSPH8	0.333791	7.39298	12.1484	0.000905075	0.0146866
LRFN1	-0.648719	3.62004	12.1467	0.000905763	0.0146866
SCARB1	-0.292276	6.54841	12.1426	0.000907442	0.0146962
SLCO3A1	-1.16827	2.28876	12.1316	0.000911949	0.0147491
PTGR1	0.488719	4.66672	12.1293	0.000912888	0.0147491
SBDS	-0.339606	5.68295	12.1086	0.000921397	0.0148619
KDSR	-0.404861	5.42271	12.1069	0.000922072	0.0148619
SRRM1	0.234727	8.80584	12.1005	0.000924735	0.0148769
SLC35E4	-0.887205	2.81383	12.0994	0.000925202	0.0148769
SAP25	1.58534	1.15849	12.089	0.000929497	0.0149282
E2F1	-0.523022	4.74335	12.0794	0.000933544	0.0149755
TLE1	0.299206	6.9008	12.0669	0.00093877	0.0150415
GPCPD1	-0.42469	5.24602	12.0531	0.000944596	0.0151169
PKD2	-0.536709	4.71248	12.0477	0.000946894	0.0151358
SEC24D	-0.937292	2.97103	12.0302	0.000954382	0.0152374
PGM2L1	-0.949315	2.90802	12.0241	0.000956989	0.015261
EEF1B2	0.235849	9.54218	12.0182	0.000959507	0.0152832
DHX15	0.282892	6.70837	11.9906	0.000971515	0.0154562
FAM133B	0.381708	5.39436	11.9645	0.000982952	0.0156198
ORMDL2	0.418173	5.07636	11.9536	0.000987796	0.0156784
COL19A1	0.577736	4.22472	11.942	0.000992955	0.0157237
NUDT4	-0.328342	6.84185	11.9419	0.000993016	0.0157237
DGKG	-0.913711	2.6313	11.9379	0.000994807	0.0157237
COPS7A	0.313923	6.5584	11.9368	0.000995304	0.0157237
MAN1B1-AS1	1.13063	2.86544	11.9291	0.000998753	0.0157473
CENPE	0.522221	7.04364	11.9259	0.00100016	0.0157473
MNS1	0.406124	6.07405	11.9256	0.00100029	0.0157473
TRIM65	0.444373	4.93652	11.9033	0.00101041	0.0158757
AEN	0.300761	6.41677	11.9024	0.00101079	0.0158757
SYK	0.457129	4.19557	11.8973	0.00101312	0.0158938
NSDHL	-0.399014	5.44334	11.8914	0.0010158	0.0159152
R3HDM1	0.456308	4.76383	11.8868	0.00101792	0.0159152
TEX41	-0.855809	3.92839	11.8866	0.00101802	0.0159152
TMEM167B	-0.41995	4.89544	11.8545	0.00103286	0.0161286
ADD2	-0.677387	4.02598	11.8505	0.0010347	0.0161342
RRM2B	-0.814191	3.16663	11.8486	0.0010356	0.0161342
ZSWIM5	-1.55435	1.76382	11.821	0.00104855	0.0163171
WDR54	0.445207	5.55588	11.8092	0.00105414	0.0163852
SCYL3	1.10614	2.22219	11.8051	0.0010561	0.0163969
PPA2	0.545227	4.33133	11.7705	0.00107273	0.0166359
MAFK	-0.515698	4.96537	11.7524	0.00108153	0.0167381
HSF1	-0.361068	5.74265	11.7518	0.00108179	0.0167381
MARCH6	-0.345013	7.02832	11.747	0.00108413	0.016755
CDV3	-0.231667	8.61554	11.7289	0.00109304	0.0168734
KANSL2	0.617315	3.91081	11.7021	0.00110635	0.0170594
MXI1	0.275944	7.77024	11.6937	0.00111054	0.0170942
SSB	0.253223	8.14717	11.6926	0.00111113	0.0170942
ZBTB3	1.49816	1.64496	11.6739	0.00112056	0.0172196
TMED2	-0.3316	6.75921	11.6476	0.00113394	0.0174056
DNAJC4	0.79447	4.00623	11.6271	0.00114453	0.0175482
DZIP1	0.339002	6.7684	11.6195	0.00114848	0.0175888
UBE2J1	-0.326521	5.96317	11.5892	0.00116433	0.0177872
RPL26	0.249244	11.4024	11.5887	0.00116458	0.0177872
DNM1L	0.310511	6.50429	11.5872	0.00116538	0.0177872
HK1	0.277767	7.03258	11.5797	0.00116934	0.0178275
SEMA4C	0.359563	6.94008	11.5678	0.00117565	0.0179034
RNU5F-1	-0.947002	3.16545	11.5406	0.00119022	0.018105
ATP1B1	-0.524854	4.39347	11.5236	0.00119945	0.0182248
ZFPM2	-5.31309	-0.484299	11.6841	0.0012011	0.0182295
CNPPD1	-0.340558	6.15499	11.5166	0.00120327	0.018242
PHF20L1	-0.296697	6.80775	11.5073	0.0012083	0.0182978
ZC3H13	0.386066	10.2079	11.4805	0.0012231	0.0184967
TPM4	-0.268953	9.15971	11.4786	0.00122417	0.0184967
RPAP1	0.33768	6.02787	11.4746	0.00122639	0.0185095
SLC38A8	5.01151	0.245796	11.5076	0.00122818	0.0185158
GPATCH4	0.234705	8.97996	11.4607	0.00123412	0.0185846
TSR1	0.238666	8.05895	11.4528	0.00123858	0.0186243
CCNYL1	-0.454809	4.83837	11.4511	0.00123951	0.0186243
CARS2	0.466829	5.27342	11.4473	0.00124168	0.0186362
CHMP4B	-0.297327	6.98502	11.4304	0.00125124	0.0187589
SEPT2	0.232434	7.73747	11.4243	0.00125472	0.0187902
LRRC8C	-0.561763	4.42712	11.4122	0.00126164	0.0188683
SPAST	-0.499921	4.30472	11.4103	0.00126272	0.0188683
NOSIP	0.42248	5.76109	11.402	0.00126751	0.0189189
EML3	0.51387	5.07682	11.3842	0.00127775	0.0190507
SDC1	0.99289	2.82973	11.3788	0.00128089	0.0190572
DVL3	-0.306643	6.42575	11.3787	0.001281	0.0190572
FXYD1	3.45307	0.434889	11.3737	0.00128391	0.0190795
MRPL51	0.246628	8.07344	11.3641	0.0012895	0.0191331
OPLAH	-1.34146	2.34266	11.3627	0.00129035	0.0191331
VLDLR	-0.898364	2.93169	11.3561	0.00129419	0.019169
ST3GAL1	-0.405558	5.41704	11.3505	0.00129752	0.0191835
DAG1	-0.473265	5.29139	11.3497	0.001298	0.0191835
LMLN	-0.60902	4.58671	11.345	0.00130078	0.0191882
LRRC4B	-0.871261	3.55343	11.3443	0.00130116	0.0191882
RNF219	0.352709	5.17302	11.3398	0.00130383	0.0192066
PLCB1	0.348678	6.71649	11.3362	0.00130595	0.0192162
SLC22A31	-5.11294	-0.406238	11.4075	0.00130732	0.0192162
LEF1	0.271424	6.7979	11.3255	0.00131235	0.0192692
HMGB1	0.220032	9.00859	11.3093	0.00132208	0.019391
ESD	0.340059	7.15751	11.3009	0.0013271	0.0194178
CEP41	-0.353773	5.47398	11.2992	0.00132814	0.0194178
NCKAP5	-0.76063	4.04136	11.2953	0.00133053	0.0194178
DNASE1L1	0.891179	3.14805	11.2951	0.0013306	0.0194178
ETV1	-0.400371	5.3339	11.2943	0.00133109	0.0194178
ITSN2	0.336503	6.70466	11.2874	0.00133528	0.0194579
ENOX1	0.781242	3.40522	11.2771	0.00134159	0.01952
CDC5L	0.267598	7.0296	11.2757	0.00134242	0.01952
ZNF620	-1.46298	1.66075	11.2698	0.00134608	0.0195521
GFPT1	-0.347289	6.19815	11.2674	0.00134754	0.0195524
EDEM1	-0.836495	2.93848	11.2597	0.00135224	0.0195995
IFFO1	0.44155	6.01487	11.2513	0.00135744	0.0196538
PPP1R13L	-0.834323	3.18873	11.2453	0.00136117	0.0196692
AGPAT3	-0.287099	6.08971	11.2449	0.00136141	0.0196692
PDE9A	-0.871271	2.879	11.235	0.00136757	0.019737
UBE2R2	-0.249878	7.19272	11.2281	0.00137189	0.0197783
TTC14	0.439055	6.10545	11.2166	0.00137908	0.0198607
SATB2	0.631279	3.46508	11.2123	0.0013818	0.0198789
PTAR1	-0.42107	5.11581	11.1936	0.00139361	0.0200264
SMIM14	-0.981187	3.25369	11.1914	0.00139502	0.0200264
OSR2	-2.27835	0.991448	11.1858	0.00139862	0.0200568
SLC37A4	0.465207	4.38102	11.1808	0.0014018	0.0200811
CFDP1	0.275586	7.68336	11.1762	0.0014047	0.0201013
DDIT3	-0.359425	6.2375	11.1711	0.001408	0.0201273
PTDSS1	-0.280855	6.443	11.1679	0.00141003	0.0201351
C16orf58	-0.334042	6.08134	11.1543	0.00141882	0.0202186
TIA1	0.458944	4.85718	11.154	0.001419	0.0202186
HM13	-0.277391	6.88828	11.1519	0.00142037	0.0202186
PQLC1	-0.322789	6.06207	11.1454	0.00142463	0.0202579
KIF18B	0.515561	4.9411	11.1261	0.00143723	0.0204156
METTL3	0.415926	5.45032	11.1228	0.0014394	0.020425
MALSU1	-0.292384	6.46573	11.1091	0.00144843	0.0205315
SEMA5A	-0.308675	8.49987	11.1015	0.00145346	0.0205814
NOX5	-1.54181	2.91217	11.0984	0.00145553	0.0205877
PKN3	0.536761	4.24108	11.0963	0.00145696	0.0205877
TBL2	-0.557481	4.11424	11.0872	0.001463	0.0206516
XPC	0.395839	5.52075	11.0743	0.00147168	0.02075
FBXO17	-0.575093	3.8284	11.0722	0.00147304	0.02075
INTS6	0.419103	5.34846	11.0668	0.00147673	0.0207803
MESDC2	-0.226572	8.44995	11.0411	0.0014942	0.0210043
COQ3	0.54933	4.01133	11.022	0.0015073	0.0211663
PRTG	-0.594052	3.83347	11.0177	0.00151024	0.0211856
RBM39	0.210029	8.74235	11.0145	0.00151249	0.0211952
MAGT1	-0.328451	6.32633	11.0066	0.00151798	0.0212502
KIAA0226L	0.749485	3.73095	11.002	0.00152118	0.0212729
SNN	-0.464188	4.56658	10.9963	0.00152515	0.0213065
NDC80	0.318112	5.69979	10.9775	0.00153834	0.0214685
TSPAN10	-0.315097	7.7579	10.9717	0.00154243	0.0215034
TNIK	0.460289	5.04126	10.955	0.00155427	0.0216461
SLC35C2	-0.293328	6.58262	10.9457	0.00156086	0.0217156
GOT2	0.237409	7.33964	10.9392	0.00156552	0.0217454
FAM133A	0.956246	2.89696	10.9383	0.00156622	0.0217454
CCAR1	0.254328	8.55301	10.9241	0.00157645	0.021865
PUF60	-0.262439	6.8043	10.9049	0.00159035	0.0220351
LOC101448202	-1.54904	1.9577	10.898	0.0015954	0.0220825
CHTF18	0.419122	5.27104	10.8933	0.00159884	0.0221075
PROSC	-0.408451	4.7675	10.8852	0.00160478	0.022167
SART3	0.279276	6.76614	10.8759	0.00161168	0.0222314
ITFG3	0.324207	6.00521	10.8741	0.00161301	0.0222314
UGCG	-0.232693	7.90848	10.8722	0.00161438	0.0222314
PSMC4	-0.238894	8.51821	10.8366	0.001641	0.0225571
PLP2	-0.261579	6.80238	10.8361	0.00164137	0.0225571
RFNG	-0.376152	5.72145	10.8166	0.00165618	0.0227376
KLHL20	0.383493	5.22062	10.8103	0.00166094	0.0227498
SFPQ	0.221906	9.5928	10.8092	0.00166181	0.0227498
UBE2H	-0.308889	6.31591	10.8088	0.00166212	0.0227498
ZFP64	-0.50527	4.10091	10.8019	0.00166739	0.0227764
NOP2	0.29128	6.0155	10.8019	0.00166743	0.0227764
CSF2RA	-4.85119	-0.517395	10.9826	0.00167333	0.0228293
C6orf89	-0.245164	6.59802	10.7906	0.00167604	0.0228293
FTSJ3	0.257478	7.87309	10.7902	0.00167637	0.0228293
LINC01588	0.562943	4.58369	10.7753	0.00168788	0.022963
PDIA5	-0.5276	3.92525	10.757	0.0017022	0.0231236
TAOK1	-0.306894	6.87149	10.7558	0.0017031	0.0231236
CALU	-0.228151	8.53613	10.7503	0.00170744	0.0231592
GPATCH11	0.284928	7.02268	10.7477	0.00170949	0.0231637
TSPAN13	-0.728039	3.09979	10.7329	0.00172113	0.023291
LYAR	0.240269	7.58305	10.7314	0.00172232	0.023291
C11orf31	0.234921	7.86634	10.726	0.00172663	0.023326
LINC01317	0.54725	4.47475	10.7181	0.00173291	0.0233874
PSMB8	-1.11016	2.80992	10.7122	0.00173765	0.0234215
UCN	0.75124	3.65234	10.7106	0.0017389	0.0234215
IL6ST	-0.552534	4.24247	10.7072	0.00174163	0.0234261
CYFIP2	-1.91452	1.12017	10.7059	0.00174271	0.0234261
SLTM	0.28329	8.51802	10.6968	0.00175	0.0235007
HLA-C	-0.513073	4.87374	10.6902	0.00175537	0.0235495
BAIAP2L1	-0.737195	3.58612	10.6796	0.0017639	0.0236405
MSN	0.213238	8.75054	10.6716	0.00177043	0.0237045
PLA2G15	-0.684657	4.00605	10.6631	0.00177737	0.0237738
DUSP9	0.580078	3.62753	10.6575	0.00178199	0.0238122
SRSF5	0.254949	7.70402	10.6536	0.00178519	0.02383
ORAI2	0.371953	5.26253	10.6516	0.00178686	0.02383
UBALD2	0.319919	6.46655	10.6395	0.00179679	0.023939
SYNGR2	-0.389345	5.07134	10.6296	0.00180506	0.0240254
AP1AR	-0.386808	5.34179	10.6159	0.00181648	0.0241361
DROSHA	0.267205	7.45984	10.6154	0.00181694	0.0241361
DACT1	-0.691705	4.48762	10.6065	0.00182438	0.024211
STK11IP	0.522206	4.44131	10.6033	0.00182708	0.0242232
C2orf68	0.340658	5.53549	10.599	0.00183069	0.0242472
SNHG12	0.324648	6.3757	10.5731	0.00185273	0.0245151
ATIC	0.215207	7.958	10.5616	0.00186262	0.0246197
BCS1L	0.374454	5.44525	10.5597	0.00186428	0.0246197
SLC25A32	-0.337728	5.19044	10.5526	0.0018704	0.0246766
SLC6A17	-0.410382	5.45014	10.5503	0.00187231	0.0246776
BRD9	-0.292321	7.56738	10.5416	0.00187993	0.0247475
LINC00520	-0.253758	7.95179	10.54	0.00188127	0.0247475
TROAP	0.401896	5.1416	10.5359	0.00188486	0.0247671
BIVM	0.465828	5.60259	10.5341	0.00188642	0.0247671
CARS	-0.24685	7.23093	10.5277	0.00189204	0.0248167
SUZ12	-0.284987	6.31867	10.5181	0.00190043	0.0249027
CIR1	0.314431	6.85103	10.5111	0.00190658	0.024959
TMEM163	0.725644	3.66261	10.5398	0.00190844	0.0249592
STX3	-0.29736	6.49704	10.5013	0.00191523	0.025015
VASP	-0.333777	5.69137	10.5	0.00191641	0.025015
CPSF3	0.279863	6.57485	10.4945	0.00192123	0.0250434
TP53TG3D	1.81259	1.31167	10.4934	0.00192228	0.0250434
TBL1XR1	-0.327659	6.19647	10.4904	0.00192494	0.0250539
TATDN2	-0.402944	4.79149	10.4525	0.00195898	0.0254512
TUT1	0.43001	4.83219	10.4522	0.00195923	0.0254512
A2M	-0.698375	3.91276	10.4466	0.00196434	0.0254931
MFSD3	-0.488055	4.72583	10.4438	0.00196687	0.0255015
PDXK	-0.338666	5.81366	10.431	0.00197858	0.0256287
HGH1	-0.401157	4.86487	10.4129	0.00199521	0.0258193
IFT172	0.663294	3.82822	10.4072	0.00200047	0.0258626
GNPAT	0.404231	4.95054	10.4035	0.00200397	0.0258645
FANCI	0.306195	6.75253	10.4029	0.00200444	0.0258645
UBXN1	0.281573	8.11539	10.3991	0.00200802	0.025886
OGDHL	2.46089	1.26411	10.4246	0.00201233	0.0258938
DNMT1	0.328745	8.69401	10.3939	0.0020129	0.0258938
SF3B1	0.302129	6.86525	10.3923	0.00201437	0.0258938
NOX4	-2.62131	0.490151	10.7548	0.00202789	0.0260428
VWA1	-0.550375	4.32961	10.3573	0.00204731	0.0262561
NUP88	0.332348	5.78453	10.3553	0.00204915	0.0262561
BCAT1	-2.09447	1.01067	10.3541	0.00205032	0.0262561
SEMA6D	-0.572453	5.04952	10.3374	0.00206629	0.0264356
HHAT	-0.514069	4.72424	10.3225	0.00208062	0.0265702
IGF1	-1.08524	2.61635	10.3224	0.00208074	0.0265702
RHOBTB3	-0.252086	7.58503	10.3175	0.00208542	0.0266049
GIT1	-0.395478	5.65406	10.3041	0.00209843	0.0267456
RABL6	0.262141	7.37665	10.2998	0.00210263	0.0267739
TCERG1	0.3011	8.27279	10.2962	0.00210614	0.0267933
ZC3H4	0.284046	6.87404	10.2863	0.00211587	0.0268887
MZF1-AS1	1.07207	2.7692	10.2845	0.00211761	0.0268887
IFITM3	-0.324281	7.66915	10.2784	0.00212368	0.0269404
SGSM2	0.401939	5.21902	10.2756	0.00212645	0.0269444
SCFD2	0.369404	5.51732	10.274	0.00212798	0.0269444
LMTK2	-1.2806	1.5958	10.2689	0.00213302	0.026983
OR7A5	-3.10668	-0.0018123	10.262	0.00216923	0.0274154
PMPCA	0.363362	5.19409	10.2304	0.00217159	0.0274196
PRR7-AS1	1.15259	1.88559	10.2231	0.00217897	0.0274733
RAPGEF1	-0.34089	6.06095	10.2202	0.00218188	0.0274733
PFKFB4	1.08655	2.0834	10.2202	0.00218193	0.0274733
TSC22D2	-0.426553	4.96358	10.2047	0.00219771	0.0276462
UBC	-0.225824	8.73214	10.2025	0.00219994	0.0276485
CCDC127	-0.447212	4.6096	10.1955	0.00220712	0.027713
SSR2	-0.212676	7.84985	10.1901	0.00221265	0.0277566
TTLL5	0.427485	4.64992	10.184	0.00221895	0.0278099
HERC6	1.80299	1.50275	10.1808	0.00222225	0.0278255
STK3	-0.590894	3.78486	10.1544	0.00224975	0.0281438
DDX18	0.197615	9.13178	10.1509	0.00225343	0.0281637
KCNAB3	1.39172	1.86988	10.138	0.00226696	0.0283066
CBX5	0.220525	7.49751	10.1351	0.00227	0.0283174
NAT8	-1.70704	1.81149	10.1321	0.00227325	0.0283174
SLC25A11	0.273389	6.49065	10.1313	0.0022741	0.0283174
SOGA1	-0.422783	5.09836	10.1174	0.00228882	0.0284745
FAM219A	-0.472213	4.65721	10.1152	0.00229119	0.0284777
RPS24	0.213243	12.2824	10.1104	0.00229631	0.0285151
ZNF367	-0.563832	3.52767	10.1011	0.00230634	0.0286135
PICK1	0.594766	3.60389	10.0908	0.00231742	0.0287035
CCDC14	0.315918	6.12171	10.0904	0.00231784	0.0287035
COPS7B	0.418252	5.03927	10.0649	0.00234559	0.0290205
CD68	0.426331	5.9881	10.0533	0.00235829	0.0291161
SETX	-0.432156	5.68304	10.0529	0.00235868	0.0291161
TERF2IP	-0.239068	7.61831	10.0519	0.00235977	0.0291161
CHAF1A	0.304719	6.41633	10.0376	0.00237562	0.0292848
FZD5	-0.582036	3.77921	10.0313	0.0023826	0.0293442
ATMIN	-0.282662	6.01768	10.0254	0.00238924	0.0293991
KIAA0586	0.478555	4.59217	10.0055	0.00241155	0.0296467
NOC3L	0.267227	6.84244	10.0012	0.00241633	0.0296786
STRA6	-3.09548	-0.42969	10.0266	0.00241937	0.0296889
SSRP1	0.208922	9.83083	9.97874	0.00244184	0.0299106
PPM1G	0.201354	9.12922	9.97872	0.00244186	0.0299106
VCX3A	-1.2841	1.80319	9.97305	0.00244835	0.0299377
GPD2	-2.6709	-0.140272	10.0308	0.00244851	0.0299377
FNDC3B	-0.36922	5.40429	9.95036	0.00247446	0.0301955
HPS4	0.322881	7.73274	9.94853	0.00247657	0.0301955
MED10	-0.287614	5.93275	9.94722	0.00247809	0.0301955
IRX5	0.517118	4.50342	9.94559	0.00247998	0.0301955
SSH2	-0.541107	4.17575	9.94493	0.00248075	0.0301955
SMARCA1	0.466955	4.90034	9.93446	0.00249293	0.0303164
VSIG10L	1.78048	1.11243	9.93009	0.00249803	0.0303511
PLA2G4A	0.654542	3.04657	9.92054	0.00250921	0.0304596
KCNMB3	1.41166	2.02986	9.9165	0.00251396	0.0304736
SKP1	-0.290562	6.92193	9.91573	0.00251487	0.0304736
SLC25A39	-0.282654	7.05402	9.88516	0.00255112	0.0308852
PPP1R12A	0.268783	7.12739	9.87385	0.00256467	0.0310214
RNF149	-0.469181	4.93778	9.85879	0.00258282	0.0312131
LRRFIP2	-0.28876	6.42704	9.85161	0.00259152	0.0312903
SEC13	-0.280701	6.2306	9.84729	0.00259678	0.0313258
EIF4G2	-0.217729	9.38788	9.83354	0.00261356	0.0314916
ZNF528-AS1	-2.69394	0.627085	9.83222	0.00261518	0.0314916
RPUSD3	-0.318976	6.11772	9.8239	0.0026254	0.0315865
RABGAP1L	0.514009	4.29347	9.82143	0.00262844	0.031595
LYN	-0.351408	5.38188	9.81711	0.00263377	0.0316309
NACA	0.198901	10.1645	9.79524	0.00266092	0.0318909
TMED3	-0.250637	6.88468	9.79475	0.00266153	0.0318909
C10orf32	0.452052	5.16562	9.7923	0.0026646	0.0318909
RNASE6	5.01614	-0.414728	9.84806	0.00266485	0.0318909
PRPF4B	0.311264	8.58869	9.7873	0.00267085	0.0319171
TNRC6C-AS1	0.64303	3.95387	9.78658	0.00267176	0.0319171
MAP3K11	0.322821	5.57291	9.76052	0.00270464	0.0322814
TMA16	0.259971	8.16497	9.75239	0.00271498	0.0323762
ASCC2	0.29281	6.43918	9.74348	0.00272637	0.0324365
PEF1	-0.34545	5.61005	9.74306	0.0027269	0.0324365
TMEM170B	-0.971209	2.19894	9.74281	0.00272723	0.0324365
SEMA6A	-0.334612	8.42219	9.73326	0.00273949	0.0325537
DDX50	0.254682	7.20469	9.72983	0.0027439	0.0325775
ATP6V1G1	-0.25019	8.24604	9.72321	0.00275245	0.0326504
FOSL2	-0.679262	3.82889	9.72078	0.0027556	0.032659
AZIN1	-0.359575	5.82221	9.7063	0.00277441	0.0328532
LIFR	-2.36614	0.98868	9.69726	0.00278622	0.0329642
LINC00645	-2.57967	0.171856	9.74473	0.00279595	0.0330504
UGGT2	0.480227	4.05961	9.68366	0.0028041	0.033102
C19orf12	-0.511203	4.59344	9.68281	0.00280522	0.033102
PSMD11	-0.30135	7.89846	9.67399	0.00281687	0.0332094
INPP5F	0.382822	5.47474	9.67222	0.00281923	0.0332094
FGD5-AS1	-0.358647	5.35433	9.6685	0.00282416	0.0332386
CHAC2	0.853784	2.56512	9.66507	0.00282872	0.0332633
CCDC77	0.417239	4.32004	9.65675	0.00283981	0.0333647
PIR	-0.274823	7.31604	9.64826	0.00285118	0.0334692
TSC2	0.486494	5.3247	9.64453	0.0028562	0.033499
GNAQ	-0.300199	5.79643	9.63415	0.00287019	0.0336244
LOC646903	1.61421	1.29615	9.63266	0.0028722	0.0336244
ITGA2	-1.51992	1.40682	9.63107	0.00287435	0.0336244
PPP1R2	-0.416342	4.92762	9.62825	0.00287816	0.0336399
FAM206A	0.777046	3.00461	9.62506	0.00288249	0.0336614
NCKAP5L	0.429009	4.88874	9.61932	0.00289029	0.0337234
SMIM4	-0.338428	6.50038	9.61067	0.0029021	0.0338287
UQCRC2	0.222054	8.02481	9.60904	0.00290432	0.0338287
CYP19A1	-1.97521	1.69667	9.60314	0.0029124	0.0338936
OSBPL6	-0.959655	2.22522	9.59823	0.00291914	0.0339428
REV3L	0.347515	6.39894	9.57163	0.00295596	0.0343415
MMS19	0.256513	7.24263	9.56233	0.00296896	0.0344629
LRRFIP1	0.256683	8.85872	9.55473	0.0029796	0.0345568
EDIL3	-1.37941	1.68551	9.54886	0.00298787	0.0345844
ASPH	-0.26168	6.36352	9.54771	0.00298949	0.0345844
PFDN4	-0.264999	6.9289	9.5472	0.00299021	0.0345844
BAG2	-0.386936	4.81979	9.54578	0.00299221	0.0345844
SLC7A1	-0.257361	7.30213	9.5437	0.00299515	0.0345888
GGNBP2	0.205713	7.854	9.52971	0.00301498	0.034788
NABP2	0.274934	6.06654	9.52607	0.00302016	0.0348181
SNX18	-0.424637	4.30056	9.52269	0.00302498	0.034828
SLC15A4	-0.345382	5.22254	9.52186	0.00302617	0.034828
PSME2	0.323466	5.42435	9.51703	0.00303308	0.0348778
MIPEP	0.426146	4.86862	9.49905	0.00305892	0.0351451
TRAPPC11	0.635432	4.0057	9.48499	0.0030793	0.0353492
EIF2AK1	-0.221143	7.28455	9.46755	0.00310476	0.0356113
PTENP1-AS	-4.87805	-0.2006	9.48825	0.00311156	0.035659
SHB	-0.598033	3.62661	9.46045	0.0031152	0.0356704
ANG	-1.6252	1.32985	9.45547	0.00312254	0.0357242
LINCR-0002	-0.864784	3.06621	9.43292	0.00315599	0.0360765
PCGF1	0.612775	4.01364	9.43015	0.00316013	0.0360933
TMCC2	-0.325757	5.90855	9.42097	0.00317388	0.0362198
SCAPER	0.340411	6.27048	9.40954	0.00319108	0.0363854
TNFSF13B	0.585199	4.01489	9.39252	0.00321688	0.0366486
ANKRD54	0.365142	5.65324	9.38946	0.00322153	0.0366707
LEO1	0.350581	5.77823	9.38405	0.00322979	0.0367338
AKAP11	0.462882	5.33745	9.37818	0.00323878	0.0367969
YTHDF3	-0.301942	6.71647	9.37688	0.00324078	0.0367969
RSU1	-0.388907	5.32452	9.3735	0.00324597	0.0368249
RARB	-2.27616	0.217582	9.35514	0.00327431	0.0371152
GTSE1	0.232643	7.22672	9.3441	0.00329147	0.0372786
SAFB	0.329867	6.08294	9.32625	0.00331942	0.0375636
ROBO2	-0.624806	3.84791	9.324	0.00332296	0.0375722
SCRIB	-0.351507	4.98596	9.30508	0.0033529	0.0378791
ROMO1	-0.22844	8.577	9.29421	0.00337022	0.0380057
GFM1	-0.27975	6.1818	9.2938	0.00337088	0.0380057
USP22	-0.252244	8.3075	9.2907	0.00337584	0.0380057
CENPF	0.464289	9.31175	9.28953	0.00337771	0.0380057
C19orf66	-0.550385	4.23609	9.28925	0.00337816	0.0380057
FXYD6	-1.56586	1.89305	9.28546	0.00338423	0.0380146
MIR210HG	-2.06347	0.230627	9.28525	0.00338457	0.0380146
THEM4	0.325495	5.26594	9.28101	0.00339139	0.0380369
POLDIP2	-0.256609	6.37707	9.28052	0.00339218	0.0380369
SYMPK	0.365624	5.97824	9.27608	0.00339933	0.0380854
SNX4	-0.291352	5.83276	9.25682	0.00343053	0.0383783
SREBF2	-0.269757	6.36443	9.25644	0.00343115	0.0383783
PPID	-0.257355	6.42314	9.24937	0.00344268	0.0384755
WWC2	-0.325699	6.05785	9.24471	0.00345031	0.038529
PLEKHO1	0.261636	6.5949	9.23822	0.00346096	0.0385911
GPR143	-0.220076	8.01774	9.23783	0.00346159	0.0385911
SPCS3	-0.228388	7.45477	9.22249	0.0034869	0.0388291
LRRC8A	-0.352811	5.64303	9.22142	0.00348868	0.0388291
NOL10	0.235978	7.0563	9.21651	0.00349681	0.0388877
NOLC1	0.186307	8.39591	9.20572	0.0035148	0.0390441
AARS	-0.264781	7.72529	9.2046	0.00351665	0.0390441
CDK1	0.227689	7.7541	9.1981	0.00352754	0.0390634
WWOX	-1.22736	1.70493	9.19808	0.00352757	0.0390634
RNF139	-0.530874	4.48083	9.19543	0.00353201	0.0390634
TOLLIP	-0.310758	6.41178	9.19526	0.0035323	0.0390634
LPAR6	0.681537	3.66076	9.19494	0.00353284	0.0390634
MRPL13	-0.336278	5.76844	9.19181	0.0035381	0.0390896
PHACTR3	-4.59324	-0.281722	9.23798	0.00354405	0.0391234
NDUFAB1	-0.239284	8.51876	9.18547	0.00354877	0.0391436
APPL1	-0.246954	6.88919	9.17815	0.00356114	0.0392174
LBX2	0.741759	3.29462	9.17497	0.00356653	0.0392174
LINC01232	1.89602	0.799476	9.17493	0.0035666	0.0392174
KCNIP2	-1.67868	1.4301	9.17465	0.00356707	0.0392174
PLP1	0.256781	7.01386	9.1729	0.00357004	0.0392183
PTGS2	-1.41924	1.91894	9.14732	0.00361375	0.0396662
NUCB1	-0.263567	6.79264	9.14191	0.00362305	0.039736
SNAR-G2	0.798946	3.09483	9.13353	0.00363753	0.0398625
TCEAL4	0.228369	7.37313	9.12193	0.00365767	0.040048
IKZF3	-3.29701	0.346639	9.1694	0.00366038	0.040048
CHMP5	-0.351294	6.62825	9.11857	0.00366351	0.0400499
RSRP1	0.47324	4.92445	9.1124	0.0036743	0.0401353
ABHD4	-0.701438	3.42766	9.10879	0.00368062	0.0401719
SERPINH1	-0.418671	4.84888	9.09962	0.00369672	0.0403151
TRIM38	0.368684	4.70254	9.08899	0.00371548	0.0404871
DDX39A	0.211526	7.46072	9.08327	0.00372563	0.040565
SEC31A	-0.310101	6.97453	9.06684	0.0037549	0.0408155
ETFB	0.304436	6.71798	9.06412	0.00375978	0.0408155
SEC61G	-0.575014	6.26581	9.06256	0.00376258	0.0408155
ZPR1	-0.299774	5.69383	9.06132	0.00376479	0.0408155
IQGAP3	0.486987	4.72917	9.06119	0.00376503	0.0408155
PXMP2	0.308739	5.71047	9.0578	0.00377111	0.0408155
SPRY1	-0.615113	3.74325	9.05757	0.00377154	0.0408155
SNAPC5	0.798558	2.51153	9.05687	0.00377279	0.0408155
PELP1	0.287687	6.80666	9.05372	0.00377846	0.0408442
GPAT3	-0.803984	2.61501	9.04312	0.0037976	0.0410184
RUNX3	-0.248787	6.70801	9.03938	0.00380437	0.0410438
PUSL1	0.52389	3.68646	9.03847	0.00380602	0.0410438
SLC12A6	0.943355	2.46424	9.03406	0.00381405	0.041067
MPLKIP	-0.322003	5.46226	9.03394	0.00381425	0.041067
DNA2	0.735923	2.92295	9.02286	0.00383447	0.0412518
HLA-E	0.323204	5.94893	9.0155	0.00384796	0.0413641
LOC100506860	2.72629	0.402285	9.0092	0.00385954	0.0414303
AK1	0.421421	4.51199	9.00857	0.00386069	0.0414303
MATN3	0.971246	2.29373	9.00715	0.00386332	0.0414303
NAA10	0.312075	6.15916	9.00379	0.00386952	0.0414494
LARP6	-0.416385	5.24176	9.00286	0.00387123	0.0414494
FKBP1A	-0.26806	9.08733	8.99797	0.00388027	0.0414848
PHLDB2	-0.462847	4.68608	8.99776	0.00388067	0.0414848
RDH10	-0.698768	2.9541	8.98759	0.00389956	0.0416538
RPL8	-0.219938	10.6395	8.96398	0.00394378	0.0420929
ZNF204P	-2.30159	0.670603	8.94914	0.00397182	0.0423588
ISM2	1.16941	2.44098	8.94367	0.00398221	0.0424362
TTC17	-0.37779	5.53181	8.92927	0.00400972	0.0426956
USP54	0.52106	4.64538	8.92566	0.00401665	0.0427358
ATG13	-0.37199	5.04274	8.92224	0.00402323	0.0427721
RBL2	0.429492	4.80095	8.9109	0.0040451	0.0429708
IKZF5	0.693053	3.27843	8.90773	0.00405123	0.0430003
PDK2	-0.673109	3.25098	8.90618	0.00405423	0.0430003
THOC2	0.334249	7.86588	8.90132	0.00406368	0.0430667
SUMF1	-0.64805	3.5114	8.89766	0.00407078	0.0431009
MPG	0.377812	5.20314	8.89638	0.00407328	0.0431009
SPTLC1	-0.285618	5.73436	8.89262	0.00408062	0.0431448
TRMT12	-0.411666	5.12593	8.88824	0.00408917	0.0432014
FGFBP2	-0.759147	2.88172	8.88228	0.00410086	0.0432911
HTATSF1	0.27674	6.4527	8.86267	0.00413953	0.0436653
OXSR1	-0.36203	5.10932	8.85586	0.00415304	0.0437736
IRF3	0.577157	3.87845	8.84788	0.00416894	0.0438635
HAGHL	0.539027	4.27463	8.8475	0.0041697	0.0438635
NANS	-0.211772	7.52795	8.8467	0.0041713	0.0438635
PRRT3-AS1	0.825783	2.92004	8.84185	0.004181	0.0439313
CSNK1G3	-0.36418	5.20057	8.82674	0.00421137	0.0441893
CLK2	0.351195	5.58208	8.82478	0.00421533	0.0441893
LOC100506688	-0.592564	3.78219	8.82477	0.00421535	0.0441893
RBMXL1	-0.258445	6.18898	8.82068	0.00422362	0.0442392
DERA	0.288435	6.18061	8.81918	0.00422666	0.0442392
SMARCA4	0.303724	8.63308	8.8144	0.00423635	0.0442965
SPG21	-0.266214	7.28229	8.81325	0.00423868	0.0442965
ANKRD46	-0.964907	2.38377	8.81091	0.00424344	0.044312
CARM1	-0.280481	6.66327	8.80571	0.00425404	0.0443884
NAP1L1	0.167659	10.548	8.80314	0.00425927	0.0444087
SRGAP2	0.444039	4.6821	8.79928	0.00426716	0.0444567
PROS1	-0.391483	5.13437	8.79653	0.0042728	0.0444644
FAM178B	0.905046	3.16648	8.79571	0.00427447	0.0444644
SLU7	0.203291	7.70775	8.79242	0.00428123	0.0445004
CUL4B	-0.29964	6.4069	8.78872	0.00428882	0.0445451
CUX1	-0.309379	6.89248	8.77199	0.00432339	0.0448696
ABCB7	0.305886	5.86748	8.7604	0.00434749	0.0450852
SNHG25	-0.367228	8.39654	8.75758	0.00435337	0.0451116
SH3BP5L	-0.401714	5.54937	8.75482	0.00435914	0.0451367
MAGEA4	0.341685	7.61427	8.75079	0.00436757	0.0451895
KCTD20	0.261942	6.80074	8.7415	0.00438711	0.0453569
RGS12	0.376454	5.96402	8.72121	0.00443005	0.0457659
ASUN	0.270891	6.26633	8.71781	0.0044373	0.0458058
BCL3	-1.0732	2.08714	8.71105	0.00445172	0.0459196
C22orf29	0.352913	5.1236	8.69468	0.00448687	0.0462463
JTB	-0.227671	7.19549	8.69312	0.00449023	0.0462463
ADK	0.350909	4.89108	8.68213	0.00451401	0.0464329
LRRC3	-3.0231	0.198571	8.68158	0.00451521	0.0464329
ZNF385C	0.902116	2.59431	8.67816	0.00452263	0.0464738
P4HA2	-0.537086	3.75006	8.66984	0.00454076	0.0466247
ENTPD1	-0.344231	6.15159	8.66182	0.0045583	0.0467561
DOK6	-4.72264	-0.187147	8.78573	0.00456048	0.0467561
ANK3	0.338308	5.59306	8.65314	0.00457738	0.0468938
RYK	-0.40533	4.94837	8.64607	0.00459298	0.0470181
DOCK11	0.929971	2.73184	8.63736	0.00461227	0.0471798
IFI35	0.67135	3.16445	8.63496	0.00461759	0.0471986
DYNLL1	-0.242625	8.05339	8.62731	0.00463464	0.047337
DOCK1	0.376954	5.62098	8.62074	0.00464931	0.0474511
HSCB	0.481968	4.17378	8.61635	0.00465913	0.0475154
VPS18	0.375195	4.8516	8.5989	0.00469846	0.0478649
EFR3B	0.508523	3.9128	8.598	0.00470048	0.0478649
SMC4	0.256104	9.17843	8.59444	0.00470856	0.0478871
ZADH2	0.325716	5.25405	8.59392	0.00470974	0.0478871
ASB16-AS1	0.776061	2.59705	8.59167	0.00471484	0.0479029
LLPH	0.234025	7.2572	8.59007	0.00471847	0.0479038
FAM167B	-0.633497	4.29209	8.57664	0.00474912	0.0481345
EHD1	-0.362765	5.74826	8.57573	0.00475119	0.0481345
ARHGAP23	-0.754435	3.52666	8.57543	0.00475187	0.0481345
GPC5	-2.67597	-0.0244057	8.63906	0.00476185	0.0481994
IPO8	0.331396	5.70955	8.56707	0.00477106	0.0482259
BCL2L1	-0.493413	4.11739	8.56684	0.00477159	0.0482259
RGS10	-0.402193	5.52941	8.56512	0.00477556	0.0482299
USP11	0.279894	7.12595	8.56209	0.00478253	0.0482324
SAYSD1	-0.625355	3.87789	8.55999	0.00478737	0.0482324
ZNF252P	-0.565641	3.94043	8.55815	0.00479161	0.0482324
KIAA2018	-0.518874	4.35656	8.55709	0.00479406	0.0482324
KDELR2	-0.224531	6.87294	8.55589	0.00479685	0.0482324
MPP6	0.337802	5.39106	8.55419	0.00480077	0.0482324
HOOK3	-0.273248	6.6206	8.55419	0.00480077	0.0482324
TMEM87A	0.245912	7.47155	8.55043	0.00480948	0.0482841
GLCCI1	-0.687831	3.29139	8.54714	0.00481713	0.048325
CASC5	0.454251	4.91867	8.54376	0.00482498	0.0483533
NSMCE2	-0.313723	5.37278	8.54285	0.0048271	0.0483533
SRPX2	3.37285	0.12865	8.54118	0.00483098	0.0483563
BAZ1A	0.255967	7.01855	8.53654	0.00484182	0.0484172
MSL3	0.314606	5.57955	8.5355	0.00484423	0.0484172
CAPN5	0.597515	3.51966	8.53251	0.00485123	0.0484514
USP31	-0.392278	4.56201	8.53087	0.00485506	0.0484539
STAT1	0.273442	6.10153	8.50772	0.00490961	0.0489354
ZYG11B	-0.313599	5.47598	8.50732	0.00491055	0.0489354
YTHDC1	0.245958	7.14477	8.49341	0.00494363	0.0492006
KDM5B	0.360091	7.33937	8.49307	0.00494444	0.0492006
TARS2	0.351623	5.42516	8.47404	0.0049901	0.0496185
LAMP2	-0.229391	7.39042	8.47126	0.00499681	0.049628
SCAMP5	-0.532477	3.54974	8.4706	0.0049984	0.049628
PPP2R5B	-0.968377	2.0599	8.46687	0.0050074	0.0496809
PDCD7	0.232206	7.11652	8.46187	0.00501951	0.0497646
SLCO4A1-AS1	0.637162	4.43069	8.45707	0.00503118	0.0498437
CLMN	-1.19078	1.95468	8.45134	0.00504511	0.0499451
CSPG5	-0.906321	2.05161	8.4355	0.00508389	0.0502605
LHX4-AS1	1.16467	1.76807	8.43529	0.0050844	0.0502605
PCYT2	-0.553466	3.20693	8.43065	0.00509584	0.0503368
EIF4A3	-0.263421	7.27996	8.42654	0.00510598	0.0504001
CES2	0.293569	5.88334	8.42462	0.00511071	0.05041
TTYH2	0.374161	5.21097	8.41698	0.00512962	0.0505597
GSTA3	-2.75384	1.21972	8.4143	0.00513629	0.0505885
PPP1R14B	-0.233968	7.46222	8.40564	0.00515785	0.0507639
CDC16	0.277392	6.89606	8.40348	0.00516323	0.0507799
NKD1	0.42084	4.56801	8.39578	0.00518251	0.0509324
TMEM147	-0.243666	7.24737	8.38436	0.00521122	0.0511774
TMEM237	0.360863	4.87784	8.38286	0.00521502	0.0511776
EPHA7	-1.01029	2.33344	8.38085	0.0052201	0.0511903
CEMIP	-2.04078	1.3763	8.37572	0.00523307	0.0512803
FANCM	0.692804	2.99607	8.36921	0.00524959	0.0514049
CANT1	-0.331973	5.14353	8.36259	0.00526644	0.051504
TIMM17A	-0.251679	6.41579	8.36224	0.00526732	0.051504
MRPL2	0.382591	5.09142	8.35861	0.00527662	0.0515576
CDH15	-2.99725	0.0257237	8.35471	0.00528659	0.0516177
SPRYD3	-0.403511	4.60589	8.35134	0.00529523	0.0516648
PTMS	0.321532	7.1167	8.34355	0.00531524	0.0518227
SDF4	-0.249848	7.85072	8.33173	0.00534576	0.0520826
SMUG1	0.302129	5.57544	8.32454	0.00536442	0.0522268
DHX33	0.221487	6.81442	8.31099	0.00539979	0.0524979
ARFIP2	-0.373691	4.51184	8.3109	0.00540002	0.0524979
RBBP6	0.293106	8.16679	8.30233	0.00542249	0.0526784
MYO6	0.473215	4.73473	8.29621	0.00543863	0.0527973
SOSTDC1	-2.17381	0.00827325	8.28346	0.00547237	0.0530583
FBXO16	-0.984609	2.08632	8.28308	0.00547337	0.0530583
EDARADD	-0.907682	2.14013	8.27649	0.00549089	0.0531901
ESF1	0.211445	8.67539	8.27491	0.00549512	0.0531929
EMILIN2	0.433429	4.4125	8.2727	0.00550101	0.0532119
SHMT2	-0.255218	7.58353	8.26868	0.00551174	0.0532179
NQO2	-0.441411	4.19909	8.26829	0.0055128	0.0532179
SNX9	-0.30663	6.22606	8.26715	0.00551586	0.0532179
ARMC5	0.479081	4.2999	8.26521	0.00552103	0.0532179
CTCF	0.232115	7.10231	8.26511	0.00552131	0.0532179
NPFF	2.28914	0.0700715	8.25986	0.0055354	0.0533156
VGF	-0.289225	7.14146	8.24918	0.00556417	0.0534848
CCNA2	0.266546	6.26033	8.24768	0.00556822	0.0534848
RTN4	-0.179759	9.25782	8.24765	0.00556832	0.0534848
SDC3	0.250905	7.06445	8.24748	0.00556878	0.0534848
PPP2R1A	-0.290888	6.29666	8.23143	0.00561234	0.0538649
MLF1	-0.556521	3.82245	8.22346	0.00563412	0.0539952
C3orf18	-0.906945	2.71007	8.22222	0.00563751	0.0539952
MAT1A	-2.32624	1.02377	8.22208	0.00563789	0.0539952
TIMP1	0.298808	6.55073	8.21666	0.00565277	0.0540958
PDSS2	0.466363	4.43102	8.21534	0.0056564	0.0540958
RAB11FIP4	-0.781064	2.9898	8.20645	0.00568089	0.0542916
C11orf58	-0.259096	6.84398	8.20454	0.00568617	0.0543037
ZNF584	-0.696678	2.85337	8.20138	0.00569491	0.0543488
NONO	0.167222	8.83309	8.19758	0.00570542	0.0543836
IGBP1	0.255511	7.02504	8.19716	0.0057066	0.0543836
TMEM223	0.245566	7.03409	8.18962	0.00572756	0.054545
ABCC11	4.54683	-0.516849	8.26979	0.00574496	0.0546722
NFIX	-0.320374	5.55977	8.18023	0.00575378	0.0547176
SV2A	0.351925	4.94061	8.17519	0.00576789	0.0548132
VTRNA1-1	-3.17498	0.0915375	8.22581	0.00580021	0.0550816
C12orf66	0.932187	2.18775	8.15937	0.00581245	0.0551592
TMEM106B	-0.417831	4.67722	8.15218	0.00583283	0.0553137
BRD3	0.257787	6.58819	8.14777	0.00584538	0.0553939
GCAT	0.455917	4.59073	8.14136	0.00586364	0.055528
UQCRC1	0.235071	6.76959	8.13549	0.0058804	0.0556478
EIF3H	-0.250768	7.84414	8.13378	0.00588531	0.0556552
LRRC59	-0.231403	6.71499	8.11271	0.00594601	0.0561436
ST6GAL1	0.377074	5.06685	8.11192	0.00594831	0.0561436
ZBTB7A	0.23724	7.13302	8.11154	0.0059494	0.0561436
ADAMTSL5	0.641384	3.22834	8.10914	0.00595638	0.0561702
UBXN8	-0.346025	5.0525	8.09198	0.00600639	0.0566024
POLM	0.542463	3.95856	8.08855	0.00601645	0.0566245
NUDT6	0.934599	2.41633	8.08832	0.00601711	0.0566245
ABLIM3	4.25173	0.446201	8.10282	0.00603007	0.056707
TDP1	0.504695	3.91528	8.08023	0.00604089	0.0567692
KIF14	0.349902	5.97936	8.0786	0.00604569	0.0567749
KIAA0930	-0.237301	6.76698	8.06934	0.00607306	0.0569566
LONRF2	-0.449092	4.86517	8.0692	0.00607346	0.0569566
SIRPA	-0.216533	7.27291	8.06646	0.00608158	0.0569932
LOC100507547	0.886623	2.46278	8.06126	0.00609701	0.0570983
RSPRY1	0.36706	4.98448	8.05891	0.00610403	0.0571244
DCP1B	0.752709	2.9286	8.05239	0.00612345	0.0572666
SS18L2	-0.389479	4.93019	8.04157	0.00615587	0.0575299
ZNF714	-0.501141	3.92073	8.03708	0.00616938	0.0576164
POT1	0.476544	4.17846	8.03396	0.00617879	0.0576644
DCTN3	-0.368951	4.7942	8.03123	0.00618703	0.0577015
SYT11	0.370572	4.8253	8.02845	0.00619541	0.0577398
ST8SIA1	0.647107	3.09324	8.02543	0.00620457	0.0577854
TCF15	-0.558557	3.31487	8.02307	0.00621173	0.0577893
EDNRB	-0.233664	7.5277	8.02247	0.00621353	0.0577893
HEY2	-0.50208	3.98558	8.02084	0.00621848	0.0577955
SH3TC2	-0.790961	3.12244	8.01732	0.00622917	0.0578551
NECAP1	0.453201	3.74612	8.00538	0.00626559	0.0581535
NDRG2	-0.413573	4.97482	8.00116	0.00627854	0.0582336
NFKBIL1	-0.404273	6.00326	7.99424	0.00629978	0.0583907
NME1	0.227691	7.17891	7.99155	0.00630808	0.0584275
MOXD1	-0.380118	5.81244	7.98568	0.00632619	0.0585551
RPL17	1.63247	0.843648	7.97984	0.00634427	0.0586823
HNRNPM	0.181777	9.28048	7.97792	0.00635022	0.0586918
RPN1	-0.389104	5.88137	7.97672	0.00635397	0.0586918
MAGEH1	-0.600534	3.49959	7.96908	0.00637774	0.0588711
PCLO	-0.660314	3.45079	7.96251	0.00639824	0.0590201
LKAAEAR1	2.38852	-0.0325276	7.95987	0.00640652	0.0590561
N4BP2	-0.602957	3.9235	7.95288	0.00642844	0.0592081
ITPKA	0.822538	1.91637	7.95079	0.00643502	0.0592081
SCAMP2	-0.289838	6.33103	7.95043	0.00643614	0.0592081
RCOR2	1.37096	1.5688	7.94639	0.00644889	0.0592851
MEF2D	-0.297462	5.51112	7.94352	0.00645795	0.059328
SELPLG	1.5103	0.88734	7.94056	0.0064673	0.0593357
AP5B1	-0.238313	5.97272	7.94048	0.00646757	0.0593357
DCAF13	-0.262087	6.14152	7.93366	0.00648916	0.0594935
AKT1	0.400935	5.87825	7.92741	0.00650904	0.0596353
TACC1	-0.204613	8.40606	7.91969	0.00653369	0.0597854
RFXANK	0.41438	5.0117	7.91856	0.0065373	0.0597854
SLC26A11	-0.532488	4.15737	7.91733	0.00654124	0.0597854
DIS3L	0.465842	4.1209	7.91675	0.0065431	0.0597854
TBC1D9B	-0.318299	5.4591	7.9142	0.00655127	0.0598196
CCDC18	0.401979	5.72106	7.906	0.00657761	0.0600196
CPNE3	-0.307583	5.80089	7.90258	0.00658864	0.0600797
SEC61A1	-0.250449	6.55018	7.89496	0.00661326	0.0602636
ABHD17C	-0.300047	5.89279	7.8903	0.00662837	0.0603606
CBL	-0.376789	5.46841	7.88458	0.00664698	0.0604893
COPE	-0.342388	5.83171	7.88204	0.00665525	0.0604912
TMEM242	0.528755	4.07951	7.88177	0.00665613	0.0604912
ARL5B	-0.971586	2.05832	7.8763	0.006674	0.0605869
TSGA10	0.872092	2.59381	7.8758	0.00667563	0.0605869
AJUBA	-0.733308	3.10788	7.87352	0.0066831	0.0606141
AGER	1.21588	1.42604	7.87194	0.00668827	0.0606203
LINC01424	2.09666	0.432252	7.86528	0.00671013	0.0607776
MGEA5	-0.276754	6.5049	7.86312	0.00671723	0.0608013
SUPT20H	0.353127	5.39262	7.85644	0.00673926	0.0609599
LOC729970	-1.08168	2.13882	7.85251	0.00675226	0.0609983
SFSWAP	0.230097	7.41858	7.85243	0.00675253	0.0609983
FIRRE	1.90033	0.634006	7.84713	0.00677008	0.0611161
KDM5A	0.287707	7.66763	7.84526	0.0067763	0.0611313
B4GALT3	-0.277676	5.67117	7.83261	0.00681848	0.0614709
ZCCHC9	0.228555	7.2345	7.82744	0.00683577	0.0615716
TMEM198B	0.677677	3.87479	7.82655	0.00683876	0.0615716
CMTM6	-0.28674	6.54508	7.81989	0.00686115	0.0617321
SNHG9	-0.360356	5.4324	7.81498	0.00687771	0.0618399
EIF3I	0.204753	8.26165	7.81069	0.00689219	0.061929
AHNAK2	1.21097	4.08537	7.80827	0.0069004	0.0619292
RNF144A	0.31738	5.66493	7.80798	0.00690137	0.0619292
PNPLA3	-0.409668	4.87859	7.80271	0.00691924	0.0620484
DLAT	-0.322079	5.05806	7.80025	0.00692759	0.0620821
RHOA	-0.218911	8.25559	7.79562	0.00694337	0.062158
NDRG4	1.28638	1.85817	7.79507	0.00694525	0.062158
EXOSC9	0.258572	6.57698	7.78245	0.00698842	0.062503
ZFAND2B	0.423951	4.30214	7.78068	0.00699449	0.0625159
RGL1	0.509096	3.86773	7.77466	0.00701521	0.0626597
ZBTB39	0.413161	4.38778	7.7692	0.00703403	0.0627863
NAA40	0.362275	4.63128	7.76706	0.00704145	0.062811
CD55	-0.49216	4.39867	7.75689	0.00707673	0.0630842
CYBRD1	0.499681	3.99792	7.75289	0.00709063	0.0631664
ARHGAP11A	0.279059	6.16802	7.74491	0.00711849	0.0633728
LINC00589	-1.72454	2.15333	7.73216	0.00716326	0.0636615
HCG22	0.50813	3.98711	7.73211	0.00716346	0.0636615
PLXNA2	-1.67107	1.20727	7.7314	0.00716594	0.0636615
SELO	0.448703	4.43729	7.73032	0.00716975	0.0636615
MORF4L1	-0.233019	9.08663	7.72563	0.00718632	0.0637668
ANKIB1	-0.389975	4.62836	7.71242	0.00723316	0.0641404
ZNF280D	-4.61408	-0.664499	7.78774	0.00724044	0.0641629
RNF216P1	-0.295248	5.81476	7.70474	0.00726055	0.0642989
B4GALT1	-0.340186	5.12137	7.69747	0.00728657	0.0644871
FBXL17	-0.465786	4.20615	7.69375	0.00729989	0.0645628
PDLIM3	-0.418774	4.28416	7.69238	0.00730482	0.0645641
KCNAB2	-0.187491	8.09607	7.68697	0.00732433	0.0646943
CENPN	0.230544	6.60431	7.68321	0.0073379	0.0647631
SKI	-0.297068	6.00665	7.68215	0.0073417	0.0647631
DSEL	-1.68247	0.806329	7.68057	0.00734742	0.0647713
SLC52A2	-0.324855	5.32505	7.67908	0.0073528	0.0647765
FBXL20	-0.530496	3.62734	7.67179	0.00737925	0.0649413
FCGR2A	0.74295	2.97035	7.67	0.00738577	0.0649413
ZNF91	-2.43825	-0.50866	7.74658	0.00738592	0.0649413
PPIL1	-0.258611	6.30203	7.66823	0.0073922	0.0649543
ARNT2	0.367714	4.90938	7.6656	0.0074018	0.0649965
ARID5B	-0.363686	6.37884	7.65867	0.0074271	0.0651763
TMEM205	-0.371258	4.93557	7.65042	0.00745733	0.0653992
HLA-F-AS1	-1.74693	0.900591	7.64874	0.00746351	0.0654109
TRPV2	0.354574	5.27746	7.63596	0.00751066	0.0657815
ATN1	0.505266	4.40627	7.63332	0.00752047	0.0658248
TRPS1	-0.3952	5.10818	7.63113	0.00752859	0.0658532
BRSK2	-0.664121	2.63092	7.62538	0.00754997	0.0659975
TEAD1	-0.260747	7.48328	7.61797	0.0075776	0.0661963
PTK2	-0.382687	4.48666	7.61477	0.00758956	0.066258
TOB2	0.32705	5.65634	7.61253	0.00759796	0.0662885
GTPBP4	0.179873	7.86837	7.60948	0.00760937	0.0663044
BAHCC1	0.406689	5.06316	7.60942	0.00760959	0.0663044
GDNF	-3.29152	-0.0923833	7.62257	0.00762366	0.0663843
TBC1D31	-0.572194	3.51686	7.5988	0.00764958	0.0665346
KLHL18	-0.487009	3.71177	7.59849	0.00765076	0.0665346
DIMT1	-0.431882	4.03824	7.59698	0.00765644	0.0665412
DNAJC16	-0.39197	4.57969	7.59369	0.00766888	0.066565
OXA1L	0.218825	7.22259	7.59339	0.00767	0.066565
NSUN5P2	0.765795	3.03018	7.59235	0.00767395	0.066565
RTN4RL1	-0.628906	3.24266	7.58855	0.00768837	0.0666473
NOL8	0.280431	6.60108	7.58215	0.00771268	0.0668152
KRTAP2-3	-3.02936	-0.74021	7.69857	0.00773321	0.0669125
BCL2L2	0.751207	2.9401	7.57661	0.0077338	0.0669125
TIMELESS	0.23299	6.9025	7.56972	0.00776014	0.0670974
MYLK	-0.339678	5.35762	7.56729	0.00776946	0.0671351
PIAS4	0.316736	5.06967	7.55994	0.0077977	0.0673361
ADCK2	-0.339269	4.72229	7.55494	0.00781701	0.0674598
CDK5RAP3	0.305367	5.73174	7.5499	0.0078365	0.0675848
ATOX1	-0.210327	8.6652	7.54757	0.00784552	0.0676195
ZNF75A	0.858299	2.78292	7.53981	0.00787564	0.0678358
CHD2	0.303298	7.99334	7.53827	0.00788162	0.0678442
THSD1	-1.40996	1.64452	7.53499	0.00789443	0.067895
BAIAP2-AS1	0.585943	3.30496	7.53418	0.00789757	0.067895
PPP2CA	-0.228145	6.75732	7.53228	0.00790502	0.0679159
GCC2	0.269026	6.65462	7.53093	0.00791027	0.0679178
AGAP11	-1.03571	2.86652	7.52882	0.00791851	0.0679455
NPEPPS	-0.247601	6.56527	7.5258	0.00793036	0.068004
PCCA	-0.586908	3.45792	7.52371	0.00793855	0.0680303
METTL5	0.279419	5.95243	7.52209	0.00794493	0.0680303
ZNF771	0.548443	3.4399	7.52019	0.00795238	0.0680303
SH3BGRL2	-0.595914	3.16044	7.51989	0.00795356	0.0680303
EDRF1	0.372763	4.59953	7.51625	0.00796788	0.0680703
AMIGO2	-0.361786	4.07176	7.51615	0.00796829	0.0680703
ARID5A	0.452107	3.82453	7.51232	0.00798338	0.0681561
BCL2L11	0.541126	3.68261	7.50811	0.00800003	0.0682552
KIAA1524	0.272238	6.16205	7.50381	0.00801706	0.0683532
DDX25	-0.841079	2.82169	7.50022	0.00803129	0.0683532
HES6	0.222711	8.49179	7.49952	0.00803407	0.0683532
AGPAT1	0.263437	6.30783	7.49722	0.00804324	0.0683532
RALGPS2	-0.441507	4.27856	7.49612	0.00804761	0.0683532
MITF	-0.158638	9.58909	7.49578	0.00804894	0.0683532
FAM120B	0.384955	4.32087	7.49536	0.00805063	0.0683532
BCL9L	-0.400247	4.63551	7.49502	0.00805196	0.0683532
CBLN1	-1.05106	1.69125	7.48954	0.00807383	0.0684959
ZNF350	-0.885335	2.62436	7.488	0.00807998	0.0685051
CCDC109B	0.477448	3.45103	7.48578	0.00808888	0.0685376
KIF2A	-0.294487	5.42052	7.46648	0.00816648	0.0691415
CAND1	0.274192	5.99728	7.46552	0.00817038	0.0691415
SNAI2	0.256433	6.73372	7.46158	0.00818632	0.0692029
OPN5	-0.769459	3.01696	7.4612	0.00818787	0.0692029
CABLES1	-0.222293	7.25369	7.45845	0.00819902	0.0692161
LRRC37BP1	0.607999	3.59094	7.45803	0.00820074	0.0692161
DHRSX	-0.616789	3.21615	7.45597	0.0082091	0.0692161
SLC25A16	-0.429656	3.96244	7.45577	0.00820991	0.0692161
KLF12	0.599769	3.63541	7.4529	0.0082216	0.0692472
KLHL42	0.270683	6.63179	7.45205	0.00822505	0.0692472
GTPBP8	-0.337533	4.85767	7.44992	0.00823376	0.0692472
TUBA4A	0.736492	2.42048	7.44894	0.00823772	0.0692472
KCTD10	0.273684	5.98253	7.44858	0.00823921	0.0692472
DEDD2	-0.577434	3.52866	7.44412	0.00825743	0.0693573
RAPGEF5	0.673654	2.81128	7.43543	0.00829306	0.0696133
HINT1	-0.194668	9.31005	7.42667	0.0083291	0.0698725
KRT86	-2.99183	0.656806	7.43978	0.00834167	0.0699346
HMHA1	0.500481	3.95574	7.41683	0.00836984	0.0701009
ERLEC1	-0.259948	6.3521	7.41586	0.00837387	0.0701009
DSCR4	-1.16168	1.7886	7.41509	0.00837706	0.0701009
SMC1A	0.281987	8.9716	7.40423	0.00842227	0.0704356
ALG5	-0.255458	6.4354	7.40112	0.0084353	0.070501
NDUFB10	0.235277	7.14458	7.38951	0.008484	0.0708642
PINK1	-0.386364	4.92144	7.3871	0.00849414	0.0709051
RNF11	-0.320163	5.2795	7.37943	0.0085265	0.0711128
CREB5	-0.539589	4.05774	7.37872	0.00852954	0.0711128
ZNF134	-0.810374	2.18035	7.37682	0.00853758	0.0711144
CYP2U1	0.676127	3.20356	7.37619	0.00854025	0.0711144
ZNF138	-1.03494	1.60337	7.36756	0.00857688	0.0713755
CCSER2	-0.313276	5.59567	7.36536	0.00858626	0.0714096
RPF2	0.209763	7.45337	7.36378	0.00859299	0.0714216
KCNK10	-4.40899	-0.673627	7.50186	0.00860376	0.0714673
SMG6	0.482366	3.65639	7.35513	0.00862995	0.0716408
CYC1	-0.203462	7.46317	7.35176	0.00864441	0.0717168
ANKEF1	-2.75956	0.155431	7.37959	0.00866593	0.0718512
FAM86FP	2.50373	0.904209	7.34466	0.00867494	0.0718819
CAPRIN2	0.446909	4.72856	7.34057	0.00869259	0.0719728
ADAM23	0.308061	5.42824	7.33965	0.00869655	0.0719728
AURKB	0.282456	7.82377	7.33248	0.0087276	0.0721855
LINC00221	0.304875	5.61756	7.32235	0.0087716	0.0725051
FAM208A	-0.274809	5.35666	7.3206	0.00877924	0.0725239
FOXF2	-0.709548	3.10572	7.31856	0.00878815	0.0725532
LMAN2L	-0.397088	4.37857	7.29971	0.00887088	0.0731915
CPS1	2.85778	0.519028	7.31194	0.00888597	0.0732713
GKAP1	-1.35958	1.41688	7.29499	0.00889173	0.0732741
CTH	-0.65899	3.38882	7.29252	0.00890267	0.0733196
PHF23	0.258817	6.08185	7.29084	0.0089101	0.0733362
RMDN1	-0.262763	6.05644	7.26911	0.00900694	0.0740881
OBSL1	0.328337	5.59376	7.26748	0.00901424	0.074103
DHTKD1	0.279478	5.68761	7.26037	0.00904619	0.0743206
CERS1	-0.477832	4.34167	7.25263	0.0090811	0.0745621
FKTN	-0.426484	4.1711	7.24911	0.00909702	0.0746474
GDF11	0.245404	6.05124	7.24648	0.00910892	0.0746649
SMAGP	-0.892871	2.40547	7.2462	0.00911019	0.0746649
SPTLC2	-0.333324	5.69683	7.24433	0.00911868	0.0746892
STARD3	-0.329123	5.39391	7.23541	0.00915928	0.0749751
MGAT4A	-0.601623	3.06685	7.23423	0.00916467	0.0749751
PDK1	-0.502398	3.89709	7.23243	0.00917287	0.0749968
PAPLN	1.27857	1.76452	7.22849	0.00919092	0.0750989
TGDS	0.802922	2.86741	7.22291	0.00921649	0.0752358
SLC47A1	-0.630546	2.71465	7.22201	0.00922063	0.0752358
HFE	1.25824	1.13102	7.22088	0.0092258	0.0752358
BRD2	0.212582	7.74694	7.21999	0.00922992	0.0752358
ADCY2	-0.454751	4.52922	7.21536	0.00925123	0.0753641
ZNF559	-1.32542	1.60133	7.21208	0.00926638	0.075442
C9orf91	-0.297877	5.36445	7.21083	0.00927212	0.0754434
SNW1	0.196634	7.33907	7.2015	0.00931535	0.0757234
OPHN1	0.513176	3.81162	7.20098	0.00931774	0.0757234
BLM	0.306132	5.16254	7.19687	0.00933688	0.0758217
ZFP14	0.946534	2.72977	7.19597	0.00934104	0.0758217
SEC63	-0.229911	7.58781	7.18742	0.00938097	0.0761001
ZFYVE16	-0.300196	6.37415	7.18532	0.00939077	0.076134
ZNF511	0.264329	5.5816	7.17421	0.00944299	0.0765114
TEP1	1.16295	1.74607	7.17141	0.00945618	0.0765583
BRD1	0.536296	3.80588	7.17036	0.00946112	0.0765583
SMTN	0.530614	3.60292	7.16938	0.00946576	0.0765583
IFRD2	-0.319289	5.21527	7.15931	0.00951345	0.0768846
DNAJC15	0.295292	6.08322	7.15846	0.00951747	0.0768846
PP7080	-0.636002	3.23859	7.15588	0.00952973	0.0769372
TPT1-AS1	0.546001	3.62837	7.15469	0.00953537	0.0769372
DDT	-0.232242	9.05443	7.15236	0.00954647	0.0769809
TM9SF3	-0.191488	8.21202	7.14658	0.00957405	0.0771573
GYG2P1	-4.56793	-0.646631	7.25142	0.00959478	0.0772783
TOMM40L	0.373622	4.60327	7.13948	0.00960805	0.0773391
CDC20	0.208863	7.33132	7.12872	0.00965984	0.0777097
ZNF76	0.462972	4.24111	7.12619	0.00967205	0.0777617
MBNL1	-0.204726	7.19274	7.12152	0.00969463	0.0778969
SORT1	-0.234336	6.86871	7.11926	0.00970558	0.0779386
LINC00479	-1.78116	0.803824	7.11366	0.00973275	0.0780865
CAMKK2	-0.329023	5.19347	7.11309	0.00973556	0.0780865
LINC01311	0.941529	2.46652	7.10722	0.00976412	0.0782692
MDH2	-0.20197	7.68826	7.10188	0.00979024	0.0783641
RBBP7	0.218332	7.55834	7.10156	0.0097918	0.0783641
AACS	0.386121	4.66421	7.10023	0.00979829	0.0783641
COL9A3	0.255373	7.33851	7.10006	0.00979914	0.0783641
DZIP3	0.375822	5.31565	7.09822	0.00980816	0.0783899
CHCHD2	-0.264677	10.2259	7.09454	0.0098262	0.0784877
SLC2A4RG	-0.244472	6.09234	7.08977	0.00984967	0.0786288
TSC22D3	-1.14555	2.48173	7.11693	0.00986718	0.0786979
FOS	0.715851	3.49158	7.08565	0.00986997	0.0786979
MCPH1	-0.421394	4.10786	7.08237	0.00988616	0.0787805
ACBD4	-0.915727	2.56523	7.07323	0.00993147	0.079095
MAP3K13	-0.284179	7.0635	7.07002	0.00994744	0.0791756
PKLR	0.755765	3.3077	7.06603	0.00996728	0.0792868
C5orf45	0.68053	3.54901	7.06167	0.00998908	0.0794134
ARMT1	-0.438895	4.3584	7.0566	0.0100144	0.0795233
GON4L	0.354745	5.9929	7.05656	0.0100147	0.0795233
C14orf37	-1.10843	1.91863	7.04653	0.010065	0.0798763
XRCC1	0.398297	4.80762	7.04516	0.0100719	0.0798842
ME1	-0.839693	2.10476	7.04184	0.0100887	0.0799702
THY1	1.54767	1.25789	7.048	0.0101315	0.0802625
MTHFD1L	-0.237914	6.61051	7.02861	0.0101557	0.0804074
PKIA	-1.07956	1.30703	7.0542	0.0101793	0.080547
CCDC82	0.347385	5.15479	7.02069	0.0101961	0.0806327
TPP2	0.260033	6.18065	7.01876	0.010206	0.0806635
CIART	4.05551	0.533893	7.03014	0.0102222	0.0807444
RFC4	0.268545	5.91758	7.00318	0.0102859	0.081174
DYNC1I2	0.2177	8.38444	7.00267	0.0102886	0.081174
RAB35	-0.327259	5.09941	6.9886	0.0103614	0.0817006
LINC00882	-4.03669	-0.167076	7.00063	0.0103739	0.0817518
NAPEPLD	0.66507	2.82926	6.98128	0.0103995	0.0819057
TM4SF18	-3.17927	-0.213352	6.97558	0.0104292	0.0820694
RBPMS	-0.301712	5.29174	6.97497	0.0104324	0.0820694
SHPRH	0.476068	4.74	6.97095	0.0104535	0.0821873
BLOC1S3	-0.524059	3.66047	6.96851	0.0104663	0.0822401
SHQ1	-0.391469	4.35342	6.95917	0.0105154	0.0825477
ZDHHC2	-0.774274	2.20008	6.95876	0.0105176	0.0825477
TUBGCP3	0.291835	5.33032	6.95157	0.0105556	0.0827977
BTG2	1.43897	1.33551	6.9502	0.0105629	0.0828068
WBP4	0.275085	5.70469	6.94848	0.010572	0.0828302
RAB11FIP3	-0.476971	3.81556	6.93837	0.0106258	0.0832033
RABEP1	0.21468	6.982	6.93183	0.0106607	0.0834217
RPL30	-0.266732	10.7279	6.93084	0.010666	0.0834217
BLOC1S2	-0.254535	5.96036	6.91511	0.0107506	0.0840349
FTO	0.259712	5.96237	6.91319	0.010761	0.0840652
UQCRB	-0.180557	9.04152	6.91209	0.0107669	0.0840652
DNAJC5	-0.241552	6.87507	6.90926	0.0107823	0.0841364
SQSTM1	-0.179054	8.52655	6.89885	0.0108388	0.0845093
SLC25A35	1.68932	0.902251	6.89816	0.0108425	0.0845093
KIAA0907	0.434614	4.92278	6.88991	0.0108876	0.0847615
BZW2	0.205079	7.64778	6.88889	0.0108932	0.0847615
MYEOV	-1.78317	2.78225	6.88873	0.0108941	0.0847615
TRIP13	-0.266153	5.65395	6.88765	0.0109	0.0847615
SIX1	0.258677	5.69312	6.88386	0.0109207	0.0848597
TFAP2A	-0.272295	8.8607	6.88306	0.0109251	0.0848597
ARL8B	-0.26697	6.10219	6.88104	0.0109362	0.0848972
FNBP1L	-0.276939	6.29113	6.87353	0.0109776	0.0851693
TOP1	0.205642	9.19522	6.85364	0.011088	0.0859764
IL27RA	0.695069	3.09579	6.84812	0.0111188	0.0861435
ZNF444	0.404889	4.23815	6.84751	0.0111223	0.0861435
GTF2H4	-0.416477	4.4502	6.83738	0.0111791	0.0865339
ACSS1	1.72457	0.831897	6.83362	0.0112003	0.0865867
RIMS2	-1.10843	1.90027	6.83358	0.0112005	0.0865867
MEX3A	0.228069	6.52092	6.83276	0.0112051	0.0865867
C10orf2	0.215241	6.78328	6.83037	0.0112186	0.0866416
L3MBTL2	0.244433	5.54044	6.8277	0.0112337	0.0867088
MYHAS	0.630677	3.11237	6.82405	0.0112544	0.0867558
LRRN3	0.596559	2.87426	6.82352	0.0112574	0.0867558
CDK7	0.575214	3.88591	6.82322	0.0112591	0.0867558
ELMO3	1.36768	0.86001	6.80843	0.0113433	0.0873547
MSL3P1	0.319234	5.57818	6.80459	0.0113652	0.0874742
RAB1A	-0.249021	7.40418	6.80187	0.0113808	0.0874984
MCOLN3	0.606874	3.63889	6.80178	0.0113813	0.0874984
PRPF40A	0.192929	8.8778	6.79804	0.0114028	0.0876136
EPHA5-AS1	0.766318	2.53795	6.79257	0.0114343	0.0877322
GPR161	-0.192891	7.41948	6.79253	0.0114345	0.0877322
SEZ6L2	0.332006	6.11145	6.79159	0.0114399	0.0877322
SLC25A36	-0.219069	6.62437	6.79085	0.0114442	0.0877322
C3orf58	-0.531547	3.61739	6.78963	0.0114513	0.0877368
RPAP3	0.258677	6.39275	6.7849	0.0114786	0.0878913
NLGN2	0.664536	2.97831	6.78353	0.0114865	0.0878913
PFAS	0.340876	5.86477	6.78189	0.011496	0.0878913
ZRSR2	0.302362	5.8104	6.78165	0.0114974	0.0878913
TGFBR1	-0.310533	5.2611	6.77524	0.0115346	0.088126
PTPN13	0.417704	4.79865	6.76749	0.0115798	0.0884209
EZH2	0.223276	6.61721	6.7617	0.0116137	0.0886296
TVP23B	-1.3389	1.01811	6.7549	0.0116536	0.088884
GGH	-0.327362	4.96681	6.75102	0.0116764	0.0890078
NAT8L	-0.306498	5.28772	6.74325	0.0117222	0.0893062
JRKL	0.409383	4.63085	6.74216	0.0117287	0.0893062
NCK2	0.274034	5.87471	6.73693	0.0117597	0.0894262
MSH6	0.214643	7.62129	6.7343	0.0117754	0.0894262
KIAA1109	-0.478163	4.80927	6.73419	0.011776	0.0894262
RPS15	0.190076	10.7317	6.7334	0.0117807	0.0894262
NDFIP1	-0.246841	5.76353	6.73325	0.0117816	0.0894262
SBF1	-0.253592	7.44191	6.73182	0.0117901	0.0894262
LRCH2	-3.31386	-0.00195851	6.75965	0.0117908	0.0894262
UTP20	0.323738	6.55618	6.73031	0.0117991	0.0894361
DDX19A	0.209184	6.59982	6.72926	0.0118053	0.0894361
MAP3K12	0.843597	2.56941	6.72548	0.0118279	0.0895567
CHRNB2	0.764783	2.81564	6.72282	0.0118438	0.0896021
SNHG19	0.211409	7.10362	6.72226	0.0118471	0.0896021
PPM1M	-1.38204	1.57524	6.71787	0.0118735	0.0897511
ATF4	0.199664	9.17259	6.71467	0.0118926	0.0898457
SDHA	-0.219736	7.02712	6.71268	0.0119046	0.0898859
IQGAP2	0.660441	3.38588	6.71062	0.011917	0.0899294
PDSS1	0.439129	3.7253	6.70744	0.0119362	0.0900078
RNF214	0.299137	5.84298	6.70669	0.0119407	0.0900078
SRSF1	0.253783	8.01475	6.70228	0.0119673	0.0901583
PINX1	-0.346072	4.93243	6.69931	0.0119853	0.0902432
TBCB	-0.235824	6.93084	6.69594	0.0120057	0.0902734
GYPC	0.233612	7.7867	6.69544	0.0120088	0.0902734
DNAJB6	-0.225585	6.68733	6.69535	0.0120093	0.0902734
TFRC	-0.211418	7.9374	6.68931	0.012046	0.0904989
CMTM3	-0.299173	5.24619	6.68649	0.0120632	0.0905729
ZNF256	-2.06602	0.646025	6.68486	0.0120731	0.0905729
C1GALT1	-0.384737	4.28121	6.6844	0.0120759	0.0905729
TNNT1	-0.429412	4.40553	6.68014	0.012102	0.0907071
FAM50A	0.259748	6.4136	6.67928	0.0121073	0.0907071
BLCAP	-0.258091	5.68588	6.66266	0.0122094	0.0914219
EIF2S1	0.197321	6.81713	6.65928	0.0122304	0.091528
CBLB	-0.422149	5.50643	6.6553	0.012255	0.0916146
RASSF2	-1.3324	1.04306	6.6552	0.0122556	0.0916146
ERCC6	-0.615801	3.75526	6.65413	0.0122622	0.0916146
RPL7	-0.198961	9.59853	6.65018	0.0122868	0.0917472
RBM26	0.225984	7.22068	6.6481	0.0122997	0.0917697
UHRF1BP1L	-0.482694	3.80882	6.64751	0.0123034	0.0917697
BTN2A2	0.60457	3.17326	6.64063	0.0123463	0.0920351
FAM219B	0.389628	4.54046	6.63963	0.0123526	0.0920351
DCTN4	-0.229033	6.01455	6.63738	0.0123667	0.0920738
KIF4A	0.234119	6.62843	6.63662	0.0123714	0.0920738
MEF2C	-0.211619	6.91676	6.62614	0.0124372	0.0924631
PHF10	0.337558	4.52571	6.62612	0.0124374	0.0924631
FBXO22	0.29416	5.6589	6.62463	0.0124467	0.092482
PLIN3	0.231058	6.76666	6.62044	0.0124732	0.0926037
TCEB1	-0.281594	6.46589	6.61986	0.0124768	0.0926037
CTSL	-0.368387	7.20632	6.61434	0.0125117	0.0928121
MYSM1	0.51756	4.13833	6.60877	0.0125471	0.0930232
HEBP2	-0.279887	5.76961	6.60293	0.0125843	0.0932478
CIAPIN1	0.221875	6.1859	6.5921	0.0126535	0.0936651
ARPP19	-0.2458	6.22918	6.59196	0.0126544	0.0936651
AIFM2	-0.279199	5.61632	6.58967	0.0126691	0.0937226
NUP62	0.206975	6.94941	6.5773	0.0127488	0.0942603
CADM1	0.277282	5.96287	6.57565	0.0127595	0.0942876
CPT1C	1.01959	2.51652	6.57049	0.0127929	0.0943717
TMSB10	-0.246654	9.34376	6.57008	0.0127956	0.0943717
NDE1	0.244529	6.19469	6.56999	0.0127962	0.0943717
APOLD1	-0.189321	7.92548	6.56959	0.0127988	0.0943717
TRIM28	0.215505	7.50336	6.56499	0.0128287	0.0945038
N6AMT2	-2.01408	-0.493008	6.60619	0.0128307	0.0945038
DDX5	0.193538	8.04918	6.56242	0.0128454	0.0945594
HAUS7	0.317994	5.46892	6.56138	0.0128522	0.0945594
NEK1	0.268317	5.89657	6.55936	0.0128653	0.0945884
SENP2	-0.268714	5.44256	6.55863	0.0128701	0.0945884
PAQR6	0.652226	2.94069	6.55236	0.0129111	0.0948384
LDOC1	-1.03661	2.48148	6.55045	0.0129237	0.0948788
NUAK2	-1.42163	0.902683	6.5457	0.0129548	0.0950559
HMGA1	0.183293	8.56371	6.54159	0.0129819	0.095203
SRBD1	0.330939	5.3985	6.54003	0.0129922	0.0952266
GABRA5	-0.488229	3.92454	6.53758	0.0130083	0.0952935
SLC8A1	-0.528843	3.45063	6.53647	0.0130157	0.0952958
TFAP2C	-0.560897	3.48823	6.53378	0.0130335	0.0953742
UBE2Z	-0.255194	6.46342	6.5312	0.0130505	0.0954473
TLE2	-2.0296	0.102756	6.52976	0.0130601	0.0954657
GPSM3	0.594737	3.42764	6.52509	0.0130911	0.0956406
DUSP4	-0.208689	7.19553	6.51951	0.0131283	0.0958604
RSF1	0.242921	7.35039	6.51788	0.0131391	0.0958881
IRF2BP2	-0.201181	6.94818	6.51349	0.0131684	0.0960476
NCS1	-0.266815	5.80506	6.51248	0.0131752	0.0960476
ZFP69	1.01371	1.39461	6.51078	0.0131866	0.0960617
VEGFA	-0.423729	4.18229	6.50959	0.0131945	0.0960617
LDLRAD3	-0.263901	6.18941	6.50818	0.013204	0.0960617
NABP1	0.430669	4.38934	6.50795	0.0132056	0.0960617
LINC01184	-0.486444	3.64161	6.50328	0.013237	0.096083
C2orf72	-0.585456	3.34087	6.50322	0.0132373	0.096083
ANP32E	0.184564	7.57252	6.50199	0.0132456	0.096083
MNX1-AS1	-0.904516	1.93851	6.50198	0.0132457	0.096083
JUN	-0.367762	4.67317	6.50075	0.0132539	0.096083
CDK18	-1.04791	2.12621	6.49997	0.0132592	0.096083
SLC38A10	-0.261466	5.89098	6.49976	0.0132606	0.096083
FARSA	-0.236431	7.81966	6.49906	0.0132653	0.096083
USP1	-0.210886	7.01628	6.49383	0.0133007	0.0962874
RBM8A	0.179296	7.86398	6.48898	0.0133335	0.0964735
INCENP	0.237515	6.73821	6.48458	0.0133634	0.0966379
ABHD12	-0.285974	5.58994	6.48054	0.0133909	0.0967849
FBLN1	-0.724404	2.90842	6.47195	0.0134495	0.0971567
GABRG3	1.02618	1.72897	6.46162	0.0135203	0.097616
KLHL22	0.300114	5.34767	6.45588	0.0135599	0.0978495
C14orf80	0.525845	3.34836	6.45447	0.0135696	0.0978673
OGFOD3	-0.337098	4.96178	6.44905	0.0136071	0.0980854
LRRC23	0.849772	2.64723	6.44485	0.0136362	0.0981632
SH3GLB1	-0.218232	6.77807	6.44462	0.0136378	0.0981632
ITPKB	-0.234005	6.36329	6.44435	0.0136396	0.0981632
PCGF3	0.295103	5.54147	6.44163	0.0136586	0.0981963
MTHFD1	0.205748	6.77819	6.4416	0.0136587	0.0981963
LARP1	-0.169666	8.64809	6.43781	0.0136852	0.0982944
PSMG3	-0.252694	7.88778	6.43755	0.0136869	0.0982944
PANX2	-0.571553	3.01009	6.4354	0.013702	0.0983501
PSMA3-AS1	0.270532	5.94028	6.43326	0.0137169	0.0984051
EIF5A	0.248022	7.32841	6.42441	0.0137788	0.0987703
RRS1	-0.228843	5.80852	6.4239	0.0137824	0.0987703
GBA	-1.06101	1.68223	6.41483	0.0138463	0.0991754
EIF2S2	-0.148825	9.67158	6.41055	0.0138765	0.0992888
BCKDHA	-0.539084	4.54986	6.4105	0.0138768	0.0992888
IQSEC1	-0.501351	3.70004	6.40496	0.013916	0.0995169
PRSS53	1.07699	2.10429	6.40204	0.0139367	0.0996124
HDAC9	-1.25685	1.33764	6.40023	0.0139496	0.0996516
SH3PXD2B	-0.218796	7.00264	6.39876	0.0139601	0.099674
PPP3CA	-0.201777	6.44194	6.39741	0.0139697	0.09969
EXT1	-0.378423	4.81301	6.39587	0.0139806	0.0997154
CCDC136	0.365217	5.33294	6.3946	0.0139897	0.0997276
RALA	-0.182505	7.80011	6.39075	0.0140172	0.0998706
TRAPPC3	-0.249848	6.97294	6.38318	0.0140714	0.100204
PPFIBP1	0.247326	7.32706	6.37977	0.0140959	0.100285
NECAB3	-0.477732	3.86824	6.37953	0.0140976	0.100285
RCN2	-0.293389	5.70048	6.37806	0.0141082	0.100298
STIM2	0.319511	5.38128	6.37723	0.0141142	0.100298
PPIB	-0.362657	6.19469	6.37589	0.0141238	0.100313
GPS2	0.205661	7.55543	6.37485	0.0141313	0.100314
WLS	0.259011	5.33128	6.37309	0.014144	0.100351
MAP3K6	0.427748	4.22642	6.37006	0.0141659	0.100454
ITM2B	0.225758	6.80166	6.36233	0.0142218	0.100617
RIPK1	0.319701	4.75013	6.36191	0.0142249	0.100617
TRA2B	0.186399	7.57923	6.36159	0.0142272	0.100617
SNRNP70	0.18702	7.11752	6.35992	0.0142393	0.100617
QKI	-0.171943	7.64619	6.35916	0.0142449	0.100617
CARD6	-1.26343	1.54029	6.35909	0.0142454	0.100617
SNX14	0.271829	5.78242	6.35713	0.0142596	0.100617
ALMS1-IT1	-0.824895	2.21803	6.3569	0.0142613	0.100617
ZMYND11	-0.260235	5.82291	6.35681	0.014262	0.100617
MAVS	-0.20212	7.19001	6.35635	0.0142653	0.100617
NEXN	1.86018	0.361775	6.3556	0.0142707	0.100617
ASPSCR1	0.431254	4.00819	6.34915	0.0143178	0.100896
IDH3G	0.224161	6.16485	6.3462	0.0143394	0.100996
ANKRD33B	-0.507881	3.4664	6.34441	0.0143525	0.101009
EIF2AK3	-0.501626	3.77033	6.34269	0.0143651	0.101009
ZP1	1.50048	1.44585	6.34225	0.0143683	0.101009
TRAPPC5	0.292766	5.77871	6.34187	0.0143712	0.101009
EFNA1	-0.764692	3.22178	6.33343	0.0144332	0.101392
MYOF	-0.770746	3.09232	6.32757	0.0144764	0.101603
PPME1	0.206767	6.71655	6.32734	0.0144782	0.101603
SATB1	-1.08401	1.7094	6.32098	0.0145253	0.10188
GPRIN3	-1.61526	0.843894	6.3195	0.0145362	0.101904
IBTK	-0.214341	6.68526	6.31516	0.0145685	0.102033
KIF27	1.65781	1.11223	6.31501	0.0145696	0.102033
CENPW	0.27158	6.16763	6.30739	0.0146265	0.102266
C16orf59	0.367178	4.36698	6.30702	0.0146292	0.102266
GAL3ST4	0.485739	3.50797	6.30657	0.0146326	0.102266
MRPL16	0.210015	6.69065	6.30649	0.0146332	0.102266
PLEKHH1	0.508113	4.58764	6.30254	0.0146628	0.102386
ZNF229	-0.648208	3.03972	6.30218	0.0146655	0.102386
NRCAM	-2.34465	0.251008	6.30005	0.0146815	0.102445
FAM167A	-1.87663	1.09049	6.29898	0.0146895	0.102448
RGS17	-0.835651	2.17006	6.29486	0.0147205	0.102611
CDC25A	-0.287425	5.41903	6.29325	0.0147326	0.102642
SLITRK6	-1.45175	0.908089	6.30409	0.0147407	0.102646
LOC100507477	-1.40196	1.94308	6.28969	0.0147594	0.102697
LAPTM4A	-0.178187	8.9251	6.28919	0.0147632	0.102697
APAF1	0.59769	3.31715	6.28745	0.0147764	0.102736
ARFGAP3	-0.288023	5.49632	6.28514	0.0147938	0.102761
SEPSECS	0.811794	2.81721	6.28496	0.0147951	0.102761
RBBP8	0.256189	5.57377	6.28243	0.0148143	0.102841
HDGFRP2	-0.323225	4.71917	6.28008	0.0148321	0.102911
MIER3	-0.729135	2.253	6.27745	0.0148521	0.102998
PHTF2	-0.320906	4.49967	6.27564	0.0148658	0.10304
BHLHE41	0.193817	7.95122	6.27259	0.014889	0.103125
HIST1H2BF	1.36581	0.476861	6.27176	0.0148954	0.103125
SMYD4	0.410845	4.30336	6.27102	0.014901	0.103125
SLC22A23	0.363287	4.33202	6.26609	0.0149386	0.103333
KLHL8	0.27535	5.90989	6.25631	0.0150136	0.103798
CHN1	0.471605	3.51702	6.25416	0.0150301	0.103845
NDOR1	0.522875	3.27345	6.25271	0.0150413	0.103845
FAM171B	-0.63939	2.82647	6.25211	0.0150459	0.103845
LSM1	-0.301435	5.40615	6.25096	0.0150548	0.103845
KIAA0895	-2.45301	-0.234212	6.26204	0.0150601	0.103845
SIRT5	0.382912	4.61788	6.24907	0.0150693	0.103845
PRUNE2	-0.494778	5.03651	6.24808	0.015077	0.103845
CMPK1	-0.231647	5.95568	6.24716	0.0150841	0.103845
PDCD10	-0.233878	6.275	6.24646	0.0150895	0.103845
CEP290	0.34053	6.52932	6.24484	0.015102	0.103878
RAB14	-0.199066	6.94827	6.2397	0.0151418	0.104099
ZNF528	-2.35705	0.737867	6.23841	0.0151518	0.104115
HMOX1	-0.372796	5.7698	6.23635	0.0151678	0.104172
TAF13	-0.344194	5.74903	6.23032	0.0152148	0.104441
NSFL1C	-0.204561	6.72298	6.22218	0.0152783	0.104825
INADL	-1.28376	1.41342	6.21258	0.0153537	0.105288
ADGRG6	0.284747	6.24575	6.21069	0.0153685	0.105292
CLSPN	0.261107	7.01083	6.20972	0.0153762	0.105292
INSM1	-1.71636	1.14785	6.20887	0.0153829	0.105292
TCTA	-0.527122	3.47748	6.20855	0.0153854	0.105292
EIF4G3	0.286001	6.02299	6.2051	0.0154127	0.105425
TULP3	-0.26162	5.55156	6.20089	0.0154459	0.105599
RPL35	0.197415	10.1827	6.19547	0.0154889	0.10584
KMT2C	-0.323565	5.37414	6.18909	0.0155397	0.106133
FMN2	-0.58739	3.04377	6.18735	0.0155535	0.106174
FTO-IT1	1.92389	0.210904	6.18463	0.0155752	0.106245
DDX55	0.21992	6.51934	6.18408	0.0155796	0.106245
FAM189A2	-1.57554	0.872656	6.18142	0.015601	0.10631
ZFAND2A	-0.430746	4.13157	6.18092	0.0156049	0.10631
LOC100131564	0.625887	4.60185	6.16715	0.0157156	0.10701
ZNF880	-0.869747	2.41944	6.16383	0.0157424	0.107139
UTP3	0.181428	7.09562	6.1603	0.0157709	0.107279
AASDH	0.383267	4.12287	6.15888	0.0157824	0.107303
FBXO30	-0.421209	4.45238	6.15621	0.0158041	0.107326
EPHA5	0.454858	4.11961	6.15589	0.0158067	0.107326
NATD1	-0.850902	2.57512	6.15552	0.0158096	0.107326
LINC00472	-1.05081	2.39584	6.15402	0.0158218	0.107353
ZNF677	-3.31581	-0.541658	6.21931	0.0158304	0.107353
TMED5	-0.25499	5.79441	6.1521	0.0158375	0.107353
WWC1	-0.362731	4.19314	6.14978	0.0158563	0.107427
C16orf70	-0.620767	3.21878	6.14744	0.0158754	0.107503
DDX42	0.237794	6.33332	6.14407	0.0159029	0.107623
GYLTL1B	-1.90724	0.629703	6.14331	0.0159091	0.107623
[truncated: 11,524 more rows]

## Sheet: ST1D
Column1	logFC	logCPM	F	PValue	FDR
RRM2	-2.42786	7.35657	827.109	1.05272e-37	1.42359e-33
DHCR24	-2.51063	8.10913	781.468	5.45335e-37	3.68728e-33
BBC3	2.94119	6.96478	756.237	1.40724e-36	6.34338e-33
FEN1	-2.01079	8.71203	725.918	4.57332e-36	1.25866e-32
SAT1	1.75817	9.61739	725.478	4.65377e-36	1.25866e-32
P2RX7	2.92209	6.40218	660.024	6.9868e-35	1.57471e-31
CDC6	-2.62727	6.14859	627.601	2.93236e-34	5.66491e-31
TUBA1B	-1.48247	11.3559	594.005	1.39452e-33	2.35726e-30
CYCS	-1.88984	7.73921	562.78	6.3935e-33	9.60659e-30
HSP90AA1	-1.31637	12.5079	541.071	1.92881e-32	2.60834e-29
KLHL24	2.78516	6.18547	510.287	9.90499e-32	1.21768e-28
CLSPN	-2.78469	7.01083	507.156	1.17556e-31	1.32476e-28
AEN	-2.28965	6.41677	503.246	1.4579e-31	1.51655e-28
TFRC	-1.99881	7.9374	494.132	2.42207e-31	2.33954e-28
SDF2L1	-2.37669	7.39756	471.892	8.66433e-31	7.81119e-28
PHLDA2	-2.97821	5.87113	445.13	4.31779e-30	3.64934e-27
EPB41L4A-AS1	2.02485	6.42868	436.826	7.2314e-30	5.75236e-27
LDHA	-1.5536	8.63661	434.354	8.44562e-30	6.34501e-27
ACAT2	-1.91086	6.72056	430.438	1.08162e-29	7.69828e-27
POLR3K	-2.01495	6.55667	423.398	1.69589e-29	1.14668e-26
SOX4	1.4537	8.23802	412.828	3.37341e-29	2.13447e-26
TXNIP	1.78935	6.63785	412.388	3.47248e-29	2.13447e-26
MCM10	-2.83005	5.78008	405.44	5.50557e-29	3.23704e-26
CALM1	-1.36129	8.8723	398.218	8.95477e-29	5.04564e-26
TMPO	-1.53927	7.19165	385.283	2.1819e-28	1.15908e-25
RHOBTB3	1.51051	7.58503	384.981	2.2285e-28	1.15908e-25
CTPS1	-2.2374	5.658	378.677	3.47332e-28	1.70397e-25
ZWINT	-2.19578	6.1555	378.456	3.52815e-28	1.70397e-25
MCM4	-1.97602	7.0248	372.431	5.42534e-28	2.52989e-25
MTURN	1.48152	7.48269	370.756	6.12101e-28	2.71454e-25
ATAD2	-2.02357	6.62714	370.445	6.26023e-28	2.71454e-25
GDF15	-1.51801	8.83296	370.089	6.42352e-28	2.71454e-25
SORBS2	2.23719	5.86756	359.155	1.43075e-27	5.86303e-25
SNORD13	4.04119	4.206	356.242	1.7772e-27	7.06853e-25
PCNA	-2.26809	6.62738	351.797	2.48162e-27	9.58829e-25
CALR	-1.38338	9.89235	349.913	2.86175e-27	1.07498e-24
MXD4	2.40803	5.09619	343.761	4.57984e-27	1.67387e-24
USP53	1.51944	8.07375	341.073	5.63695e-27	2.00601e-24
MCM3	-1.38611	7.60787	339.08	6.58117e-27	2.28198e-24
MBP	1.31768	7.97608	337.864	7.23632e-27	2.44642e-24
CHAF1A	-1.99875	6.41633	334.775	9.2211e-27	3.04139e-24
RANBP1	-1.40309	8.7657	333.317	1.03449e-26	3.33083e-24
CDC25A	-2.80871	5.41903	332.805	1.07725e-26	3.38783e-24
SPCS3	-1.48339	7.45477	328.863	1.47407e-26	4.53041e-24
FBXO32	1.84632	6.5125	323.917	2.19452e-26	6.50437e-24
DCBLD2	-1.54735	7.26817	323.816	2.21254e-26	6.50437e-24
H2AFZ	-1.40245	10.5926	319.181	3.22809e-26	9.28796e-24
SLC1A5	-1.45779	8.25005	317.621	3.66935e-26	1.03376e-23
USP1	-1.64168	7.01628	317.135	3.81927e-26	1.05404e-23
PDCD4	1.56933	7.09566	315.23	4.47075e-26	1.20916e-23
PSMD1	-1.29146	8.52533	311.698	5.99841e-26	1.59052e-23
TMX4	-1.45501	7.01652	306.064	9.64383e-26	2.50795e-23
LOC100131564	3.15625	4.60185	304.57	1.09509e-25	2.79412e-23
E2F2	-3.12898	4.667	302.754	1.27898e-25	3.20289e-23
CTGF	2.44697	5.65109	299.604	1.67728e-25	4.12398e-23
CRELD2	-1.88212	6.61785	297.919	1.94102e-25	4.68721e-23
LRRC59	-1.56586	6.71499	296.975	2.10693e-25	4.9986e-23
PDIA6	-1.16269	9.30205	293.991	2.73522e-25	6.3773e-23
MSH6	-1.50582	7.62129	293.748	2.79425e-25	6.40451e-23
PGP	-1.7847	6.14148	293.018	2.9794e-25	6.71508e-23
CYR61	2.5346	5.7152	292.417	3.14146e-25	6.96425e-23
ICMT	-1.728	6.30872	291.61	3.37345e-25	7.35793e-23
LYAR	-1.31112	7.58305	288.836	4.31531e-25	9.26284e-23
GMNN	-1.86535	6.06541	287.925	4.68057e-25	9.88989e-23
IRS2	1.49732	9.30145	286.634	5.25395e-25	1.09306e-22
HN1L	-1.45965	6.67316	285.515	5.80924e-25	1.19028e-22
DNAJB11	-1.41282	7.14708	285.135	6.01158e-25	1.21335e-22
SYF2	1.38433	8.15151	284.143	6.57391e-25	1.30734e-22
TUBB4B	-1.40449	8.32701	281.834	8.10378e-25	1.58822e-22
MCM5	-1.30607	7.00758	280.498	9.15244e-25	1.76812e-22
CSE1L	-1.25093	7.83908	279.691	9.85286e-25	1.87662e-22
TUBG1	-1.60655	6.55549	279.519	1.00093e-24	1.87995e-22
AMD1	-1.32486	7.24091	279.183	1.03223e-24	1.91217e-22
HSPE1	-1.28237	8.28319	278.973	1.05231e-24	1.92303e-22
GINS1	-2.2881	5.8029	276.488	1.32271e-24	2.38493e-22
POU3F2	1.51217	6.80671	276.151	1.36455e-24	2.42801e-22
CDCA4	-1.70406	6.32442	275.096	1.50449e-24	2.64224e-22
NBR1	1.62795	6.50926	272.47	1.92134e-24	3.33106e-22
RFWD3	-1.79332	6.1957	271.109	2.1824e-24	3.73577e-22
ATP1B3	-1.10367	8.69499	268.473	2.79775e-24	4.72924e-22
DEK	-1.0761	9.25329	264.974	3.90249e-24	6.51523e-22
CTSF	1.75253	5.82956	263.282	4.59003e-24	7.56963e-22
CDC45	-2.12903	5.39888	263.064	4.68709e-24	7.63657e-22
DNAJC9	-1.48628	6.50046	261.323	5.54407e-24	8.92529e-22
ASF1B	-2.26344	5.76458	259.11	6.87227e-24	1.09334e-21
SNHG7	1.20168	7.50584	257.899	7.73382e-24	1.2161e-21
TPM3	-1.07677	8.48475	257.625	7.94379e-24	1.23476e-21
FAM111B	-3.7144	4.03536	257.026	8.42407e-24	1.29453e-21
AHNAK	3.5205	4.5659	256.195	9.13998e-24	1.38876e-21
MTHFD2	-1.57205	7.10118	255.608	9.6836e-24	1.45502e-21
TFAP2A	1.66729	8.8607	255.044	1.02362e-23	1.52114e-21
OPTN	2.14074	5.4756	254.792	1.04946e-23	1.54259e-21
STAT2	1.71789	5.95752	254.654	1.06378e-23	1.54683e-21
TMEM198B	2.80328	3.87479	252.464	1.32162e-23	1.90131e-21
HELLS	-1.5524	6.40806	251.859	1.40365e-23	1.99806e-21
LIMA1	1.21919	8.09592	249.87	1.7124e-23	2.41217e-21
UPP1	-1.81132	6.52261	249.476	1.78155e-23	2.4837e-21
CACYBP	-1.23998	7.91623	249.256	1.82124e-23	2.51312e-21
PTGES3	-1.12112	8.60142	248.788	1.90906e-23	2.60769e-21
SGCD	1.87281	5.28061	247.809	2.10694e-23	2.84921e-21
ATP6V0B	-1.37371	7.74237	247.506	2.17235e-23	2.90858e-21
TYMS	-1.62506	6.58287	245.792	2.58436e-23	3.4263e-21
GAS5	1.07767	8.81869	244.799	2.85934e-23	3.75406e-21
DBI	-1.17532	8.95782	244.426	2.9703e-23	3.86224e-21
GINS2	-2.13287	5.40096	244.23	3.0302e-23	3.9026e-21
LPIN1	1.75737	6.34799	244.133	3.06026e-23	3.90415e-21
RAD51	-2.17825	5.10941	243.534	3.25358e-23	4.11198e-21
ERCC-00043	1.90923	8.91853	242.448	3.63702e-23	4.5288e-21
HNRNPAB	-1.50314	7.33508	242.412	3.65037e-23	4.5288e-21
MRTO4	-1.15555	7.3634	242.319	3.68556e-23	4.53089e-21
MEF2C	1.23653	6.91676	241.817	3.88078e-23	4.72791e-21
CDH19	1.6962	5.9759	241.026	4.21054e-23	5.08385e-21
POP7	-1.38949	6.82205	240.81	4.30531e-23	5.15228e-21
CCND3	-1.99981	5.42836	240.195	4.58781e-23	5.44219e-21
EDNRB	1.25228	7.5277	239.541	4.90953e-23	5.77318e-21
RNF20	1.34435	7.48226	238.812	5.29592e-23	6.17385e-21
SNRPG	-1.31	8.23956	237.685	5.95519e-23	6.88308e-21
RRM1	-1.19262	7.96605	234.896	7.97854e-23	9.14354e-21
DNAJA1	-1.59372	6.77509	233.859	8.9014e-23	1.01154e-20
ORC6	-1.95145	5.62193	232.927	9.82433e-23	1.10712e-20
DCTPP1	-1.64972	6.54079	232.632	1.01364e-22	1.13285e-20
TMEM109	-1.24055	7.37792	231.338	1.16325e-22	1.28939e-20
MYBL2	-1.74606	7.62407	231.057	1.19865e-22	1.31783e-20
SHCBP1	-1.71309	5.86161	230.239	1.30819e-22	1.42666e-20
TUBA1C	-1.1749	10.4244	227.612	1.73524e-22	1.87726e-20
SLC20A1	-1.74224	5.57481	225.229	2.24688e-22	2.41148e-20
DNAJB1	-1.27756	7.75316	223.053	2.85031e-22	3.03502e-20
FBXO25	1.62215	6.57812	222.934	2.88785e-22	3.05097e-20
KIT	1.33954	7.61581	222.333	3.08503e-22	3.23402e-20
SURF4	-1.21352	7.40522	221.942	3.22074e-22	3.35032e-20
PKMYT1	-1.65372	5.83256	221.364	3.43288e-22	3.54373e-20
PPIF	-1.1688	7.39682	220.313	3.85572e-22	3.92199e-20
EIF2S1	-1.21292	6.81713	220.31	3.85732e-22	3.92199e-20
STIP1	-1.43665	7.67155	220.149	3.92679e-22	3.96284e-20
LRP8	-1.94925	5.71982	219.523	4.20892e-22	4.21609e-20
SLC12A7	1.64288	6.07674	217.949	5.01614e-22	4.98774e-20
PBK	-1.553	6.61526	217.611	5.20953e-22	5.14222e-20
ENO2	-1.39172	6.63999	217.076	5.5307e-22	5.41969e-20
SEMA6A	1.57411	8.42219	216.94	5.61595e-22	5.46363e-20
ERCC-00003	1.76114	9.55814	215.188	6.83977e-22	6.60672e-20
NDUFS6	-1.05947	9.00133	214.511	7.3835e-22	7.08136e-20
DTL	-1.88725	5.35597	214.192	7.65498e-22	7.29002e-20
MCM7	-1.11215	7.76602	213.466	8.31189e-22	7.86026e-20
BCKDHA	2.58035	4.54986	213.001	8.76339e-22	8.22968e-20
PRUNE2	2.52606	5.03651	212.682	9.08726e-22	8.47496e-20
TFDP2	1.2541	6.86925	210.813	1.12517e-21	1.04217e-19
TOMM5	-1.11998	7.22134	209.019	1.3831e-21	1.27236e-19
RCC1	-1.52878	6.36981	208.835	1.4129e-21	1.29099e-19
CRYAB	2.74357	4.99183	208.196	1.52124e-21	1.38065e-19
HMGCS1	-1.28162	7.80528	207.87	1.57967e-21	1.42412e-19
ATP5G1	-1.22593	7.87561	207.382	1.67185e-21	1.49724e-19
C16orf58	1.37088	6.08134	206.436	1.86623e-21	1.65035e-19
TOMM40	-1.48459	6.31044	206.432	1.86722e-21	1.65035e-19
OCA2	1.74227	5.59821	206.042	1.95402e-21	1.71586e-19
FAM107B	-1.26066	6.7262	205.409	2.10416e-21	1.83578e-19
FKBP4	-1.27587	6.72411	203.428	2.65555e-21	2.30198e-19
CREBRF	2.32553	5.42118	201.85	3.20018e-21	2.75643e-19
SLC2A1	-1.34828	6.40783	200.838	3.60895e-21	3.08885e-19
ARMC9	1.49426	5.81244	200.088	3.94684e-21	3.3568e-19
HSPA5	-1.16722	10.0188	198.9	4.54957e-21	3.82487e-19
G3BP2	-1.22312	6.92033	198.892	4.55375e-21	3.82487e-19
HSPH1	-1.04713	8.61281	198.324	4.87525e-21	4.06963e-19
PNRC1	2.17578	4.6969	197.174	5.60009e-21	4.64602e-19
NFATC4	1.40632	6.18861	196.596	6.00514e-21	4.95168e-19
CALU	-1.0115	8.53613	196.118	6.36354e-21	5.21541e-19
TRA2B	-1.07561	7.57923	195.587	6.78706e-21	5.529e-19
POLR3G	-1.2646	6.31329	194.602	7.65145e-21	6.19584e-19
LMNB2	-1.24655	6.32099	194.442	7.80205e-21	6.28018e-19
CCDC86	-1.02167	7.00266	194.071	8.16411e-21	6.53274e-19
NAT16	2.80794	4.62006	193.945	8.29084e-21	6.59512e-19
STRA13	-1.61923	6.35649	193.255	9.02156e-21	7.13442e-19
C1orf198	1.14333	7.06865	192.144	1.03412e-20	8.11277e-19
ADCK3	2.10859	4.69842	192.115	1.03787e-20	8.11277e-19
NME1	-1.17137	7.17891	191.563	1.11093e-20	8.63395e-19
NOLC1	-0.86793	8.39591	191.042	1.18481e-20	9.1555e-19
NUP62	-1.18231	6.94941	190.9	1.20585e-20	9.2652e-19
TRIM63	1.28567	7.03213	189.612	1.41474e-20	1.08088e-18
PTBP1	-0.814571	8.62442	189.468	1.44023e-20	1.09417e-18
CCT6A	-0.867991	8.6271	188.725	1.5801e-20	1.19372e-18
CCNE2	-3.81958	3.42083	188.561	1.61271e-20	1.2116e-18
NOP56	-0.905914	9.25676	188.406	1.64439e-20	1.22857e-18
RFC5	-1.63156	5.653	187.939	1.74328e-20	1.29529e-18
RBBP8	-1.58027	5.57377	186.468	2.09702e-20	1.54961e-18
C6orf48	0.928219	8.0494	186.272	2.14951e-20	1.57977e-18
MANF	-1.77434	7.00838	185.099	2.49285e-20	1.8222e-18
PTDSS1	-1.26757	6.443	184.596	2.6572e-20	1.9319e-18
SLC5A6	-1.44843	6.57885	184.498	2.69046e-20	1.94562e-18
RQCD1	-1.4043	6.49757	184.135	2.8175e-20	2.02665e-18
NCS1	-1.65721	5.80506	183.28	3.14153e-20	2.23374e-18
RFC3	-1.31101	6.55804	183.27	3.14561e-20	2.23374e-18
WDR76	-2.24422	4.87705	183.247	3.15495e-20	2.23374e-18
PDK4	0.894288	8.66547	182.998	3.25707e-20	2.28971e-18
TFAP2A-AS1	2.24993	4.2574	182.972	3.26787e-20	2.28971e-18
MLEC	-0.907465	7.81779	182.492	3.4745e-20	2.42194e-18
DSN1	-1.23715	6.91698	181.585	3.90362e-20	2.70711e-18
MCM6	-1.56224	5.78085	181.138	4.13421e-20	2.85239e-18
NUP50	-1.16031	6.68857	180.549	4.46043e-20	3.06184e-18
PSMD2	-0.854585	8.26414	180.154	4.69435e-20	3.20615e-18
MXI1	1.05068	7.77024	179.304	5.24049e-20	3.56116e-18
NT5DC2	-1.77001	5.54041	178.564	5.76946e-20	3.90102e-18
WSB1	1.21792	6.78471	177.039	7.04037e-20	4.73666e-18
CALD1	0.917289	9.20331	176.904	7.16608e-20	4.78269e-18
CDK1	-1.039	7.7541	176.89	7.17951e-20	4.78269e-18
IER3	-1.1205	8.89885	175.681	8.41495e-20	5.5782e-18
ZKSCAN1	1.18952	7.9138	174.521	9.80768e-20	6.46972e-18
RNF44	1.39247	5.62057	174.068	1.0415e-19	6.83702e-18
TUBB2A	-1.10255	7.4054	173.291	1.15475e-19	7.54383e-18
MIS12	-1.50692	5.46786	172.806	1.23183e-19	8.00869e-18
HMCN1	2.70872	3.88265	172.398	1.30078e-19	8.39369e-18
PSMD14	-1.12389	7.83543	172.377	1.30446e-19	8.39369e-18
ERCC-00136	-1.39487	8.06212	172.347	1.30967e-19	8.39369e-18
ERCC-00046	1.44767	11.6649	171.745	1.41944e-19	9.05427e-18
SLC24A1	1.52671	5.45753	171.534	1.4602e-19	9.24679e-18
RAD51AP1	-1.31576	6.3951	171.518	1.46329e-19	9.24679e-18
SSR3	-0.864385	8.8581	170.877	1.59495e-19	1.00319e-17
KIAA1524	-1.42502	6.16205	170.781	1.61557e-19	1.00497e-17
CA14	1.21669	6.32253	170.771	1.61786e-19	1.00497e-17
KPNA2	-1.08262	7.4951	170.76	1.62007e-19	1.00497e-17
ZEB2	1.13661	7.44127	170.312	1.7209e-19	1.06264e-17
ODC1	-1.1073	7.45263	170.102	1.77036e-19	1.08821e-17
VGF	-1.5486	7.14146	169.838	1.83455e-19	1.11909e-17
SAE1	-0.929531	8.033	169.828	1.83715e-19	1.11909e-17
EMC8	-1.2235	6.45354	169.777	1.84975e-19	1.12171e-17
TCF19	-2.33338	4.66215	169.303	1.97233e-19	1.19071e-17
DDX39A	-0.940206	7.46072	167.404	2.55324e-19	1.53203e-17
LBR	-1.20515	6.30227	167.361	2.56826e-19	1.53203e-17
YARS	-1.19687	6.94226	167.351	2.57169e-19	1.53203e-17
CKB	-1.06182	8.23091	167.19	2.62892e-19	1.55925e-17
BTG1	0.927337	7.9343	166.543	2.87235e-19	1.69619e-17
MGEA5	1.22826	6.5049	166.13	3.03975e-19	1.78724e-17
DSCC1	-2.23153	4.46721	165.897	3.13851e-19	1.83732e-17
IL6R	-1.14136	7.02962	165.536	3.29802e-19	1.92238e-17
G3BP1	-1.04347	8.22491	165.502	3.31365e-19	1.9232e-17
ZC3H6	2.3026	4.34262	165.056	3.52362e-19	2.03632e-17
ARID5B	1.59742	6.37884	163.797	4.19376e-19	2.40597e-17
KPNA3	-1.16854	6.63228	163.789	4.19883e-19	2.40597e-17
PTPRM	1.74457	4.99159	163.72	4.23901e-19	2.41874e-17
POLE3	-0.876794	8.03977	162.122	5.2952e-19	3.0087e-17
CBLB	1.88622	5.50643	161.691	5.62459e-19	3.18248e-17
ERCC-00022	1.62029	7.22366	161.128	6.08607e-19	3.42925e-17
TEX41	2.66796	3.92839	160.787	6.38509e-19	3.5708e-17
E2F1	-2.67578	4.74335	160.781	6.3901e-19	3.5708e-17
TFDP1	-1.49665	6.25875	160.73	6.43634e-19	3.58184e-17
SNHG8	0.865727	8.4185	160.531	6.6194e-19	3.66861e-17
ESRP1	1.50762	5.35026	159.097	8.10532e-19	4.4738e-17
SLC25A36	1.03267	6.62437	158.722	8.54723e-19	4.69855e-17
TCP1	-0.977036	7.92096	158.558	8.74909e-19	4.79004e-17
SDC3	-1.17474	7.06445	158.5	8.82198e-19	4.81047e-17
HYOU1	-1.46181	6.74759	158.465	8.86597e-19	4.81504e-17
ZFAS1	1.05653	9.2402	157.798	9.74814e-19	5.27296e-17
GJB1	-1.15158	8.02096	156.944	1.10123e-18	5.93306e-17
KDELR2	-1.02912	6.87294	156.39	1.19214e-18	6.39737e-17
CREM	-1.13638	7.2733	156.339	1.20087e-18	6.41875e-17
HN1	-1.00346	7.05714	155.738	1.30929e-18	6.9707e-17
MARS	-0.956429	7.71433	155.621	1.33155e-18	7.06137e-17
BIRC5	-0.989903	7.62155	154.657	1.53006e-18	8.08245e-17
PFKFB2	1.23579	6.02694	154.118	1.65426e-18	8.70452e-17
UBE2N	-1.14591	6.85361	153.979	1.68795e-18	8.84736e-17
LMNB1	-1.45085	5.92326	153.84	1.72251e-18	8.99365e-17
FN1	1.72175	7.33354	153.599	1.78388e-18	9.27821e-17
ARPC5L	-1.04121	6.5403	152.969	1.95498e-18	1.01292e-16
CDK2AP1	-1.02176	7.84723	152.933	1.9652e-18	1.01433e-16
ESCO2	-3.039	3.98665	152.675	2.04077e-18	1.04933e-16
NDRG1	2.9899	3.97166	152.315	2.151e-18	1.10182e-16
HEY1	-1.98756	5.43885	152.086	2.22409e-18	1.1308e-16
NEFL	-1.12747	6.91847	152.085	2.22431e-18	1.1308e-16
ZNF581	1.55741	5.64482	151.465	2.43588e-18	1.23372e-16
YWHAG	-0.99475	7.05677	150.886	2.65237e-18	1.33836e-16
TSPAN10	1.15224	7.7579	150.585	2.77256e-18	1.3938e-16
CISD1	-0.973328	6.93282	149.833	3.09821e-18	1.55174e-16
MLPH	1.05121	6.96825	149.749	3.13715e-18	1.56545e-16
ABCE1	-0.997218	6.87564	149.697	3.16114e-18	1.57162e-16
LRR1	-1.88754	5.1147	149.164	3.4209e-18	1.69229e-16
ERCC-00002	1.37631	13.6266	149.149	3.42888e-18	1.69229e-16
MYO1E	1.19077	6.68899	148.992	3.50951e-18	1.72579e-16
UBE2L3	-1.00943	7.05977	148.315	3.88125e-18	1.90167e-16
CDCA5	-1.624	5.45932	147.523	4.36858e-18	2.13272e-16
CIR1	1.11774	6.85103	147.287	4.52524e-18	2.19414e-16
ABCB5	2.40595	4.86038	147.285	4.52684e-18	2.19414e-16
DHX15	-1.04117	6.70837	146.667	4.96642e-18	2.3986e-16
NCAPH	-1.07534	6.54	146.486	5.10298e-18	2.45579e-16
RORB	3.50691	4.54382	145.898	5.57518e-18	2.67352e-16
CCDC28A	1.36368	5.37746	145.78	5.67519e-18	2.71186e-16
EMP1	1.62342	5.22614	145.724	5.72377e-18	2.72544e-16
WBP5	-0.891157	7.73136	145.506	5.91516e-18	2.80669e-16
BIRC7	0.992507	7.63825	145.436	5.97817e-18	2.82667e-16
SLC1A4	0.901336	9.41092	145.232	6.16491e-18	2.90481e-16
DTYMK	-1.17025	6.30577	144.359	7.03718e-18	3.3043e-16
AMIGO2	-2.06962	4.07176	144.224	7.18296e-18	3.35137e-16
B4GALT5	-1.03337	7.26073	144.22	7.187e-18	3.35137e-16
DIAPH3	-1.4887	5.45249	144.001	7.43109e-18	3.45329e-16
JMY	2.08003	4.87791	143.735	7.73839e-18	3.58377e-16
NAA50	-1.10114	6.85946	143.488	8.03527e-18	3.70857e-16
HK2	-1.70271	5.58884	143.346	8.21034e-18	3.77648e-16
KDM5B	1.40346	7.33937	142.897	8.79316e-18	4.03084e-16
SMAD9	1.1984	6.02127	142.402	9.4866e-18	4.33403e-16
ST6GALNAC2	1.49641	5.66623	142.215	9.76253e-18	4.44507e-16
PSME3	-0.944755	7.4199	141.918	1.02178e-17	4.63676e-16
P4HB	-0.803422	8.11045	141.882	1.0274e-17	4.64666e-16
CYB5B	-1.52262	5.97427	141.775	1.04448e-17	4.70815e-16
ERCC-00116	-1.74312	5.02301	141.6	1.07305e-17	4.8209e-16
PMEL	0.671635	11.7018	141.461	1.09633e-17	4.90914e-16
ZNF608	1.69206	5.25516	141.137	1.15242e-17	5.14328e-16
WDR77	-1.021	6.74489	140.991	1.17861e-17	5.22692e-16
PTP4A2	-0.845634	8.79132	140.99	1.17889e-17	5.22692e-16
PSMD11	-1.21151	7.89846	140.32	1.30759e-17	5.77863e-16
WHSC1	-1.06409	6.51197	140.214	1.32912e-17	5.85464e-16
FBXO45	-0.994971	6.95739	139.765	1.42516e-17	6.25727e-16
IQCE	-0.930198	7.04565	139.634	1.45442e-17	6.36507e-16
TIMM17A	-1.13028	6.41579	139.598	1.46264e-17	6.38042e-16
GLO1	-0.913431	7.26326	139.346	1.52113e-17	6.61424e-16
PSMD7	-0.787169	8.03133	139.323	1.52661e-17	6.61676e-16
SHISA2	-2.87258	3.77225	139.28	1.53678e-17	6.63957e-16
R3HDM2	1.04098	6.18842	139.114	1.57708e-17	6.79199e-16
BCAN	1.14763	6.43992	138.095	1.84923e-17	7.93876e-16
AURKA	-1.02441	7.93194	137.78	1.94285e-17	8.31428e-16
HSPA1B	-2.01303	5.43032	137.666	1.97804e-17	8.43817e-16
POLA2	-1.86343	4.52544	137.43	2.05263e-17	8.72882e-16
RNF219	-1.35831	5.17302	137.274	2.10356e-17	8.91736e-16
MAGED2	0.945407	6.93894	137.247	2.11242e-17	8.92696e-16
HBP1	1.91034	4.67468	137.083	2.16773e-17	9.13216e-16
PRKAB2	1.36267	5.34588	136.968	2.20725e-17	9.26976e-16
LINC00467	1.4492	5.39438	136.899	2.23166e-17	9.34325e-16
CENPN	-1.03101	6.60431	136.681	2.30964e-17	9.6399e-16
CREB3L4	2.0014	4.09464	136.54	2.36149e-17	9.82598e-16
ATP1B1	-2.66401	4.39347	136.282	2.45991e-17	1.02041e-15
CRBN	1.70238	4.74391	136.213	2.4868e-17	1.02841e-15
TRO	1.79018	4.35636	135.874	2.62388e-17	1.08179e-15
DDX3X	-0.944956	7.11672	135.667	2.71157e-17	1.11313e-15
RRP7A	-1.07726	6.85736	135.656	2.71636e-17	1.11313e-15
SSR1	-0.859321	7.72925	135.222	2.91015e-17	1.18894e-15
LINC00173	2.75731	3.38806	135.184	2.92759e-17	1.19106e-15
SH3PXD2B	-1.09426	7.00264	135.172	2.93294e-17	1.19106e-15
TMEM33	-1.04746	6.94597	135.026	3.00202e-17	1.21546e-15
HNRNPF	-0.873869	8.62084	134.867	3.07916e-17	1.24297e-15
PARP3	2.12915	3.94118	134.388	3.32336e-17	1.33756e-15
SKA3	-1.27326	5.2529	134.014	3.52779e-17	1.41562e-15
CTLA4	-2.1199	4.46138	133.944	3.56768e-17	1.42739e-15
PSMC3IP	-2.04386	4.85428	133.766	3.67067e-17	1.46426e-15
CYTH3	1.00167	7.25952	133.364	3.91544e-17	1.55731e-15
FAM213A	-0.854813	7.12302	133.05	4.11768e-17	1.63294e-15
FOXM1	-1.06407	6.76897	133.01	4.1442e-17	1.63865e-15
HSPA8	-1.36854	8.9231	132.88	4.23208e-17	1.66853e-15
HMGB1	-0.763342	9.00859	132.288	4.65524e-17	1.83002e-15
PNP	-1.86868	4.75213	132.064	4.82657e-17	1.89187e-15
ERCC-00112	1.5967	6.15764	131.97	4.90055e-17	1.91532e-15
MEX3A	0.959979	6.52092	131.885	4.96866e-17	1.93634e-15
CTSB	-0.715224	9.25189	131.385	5.38793e-17	2.08776e-15
DAB2	0.69162	9.49821	131.384	5.38807e-17	2.08776e-15
CITED1	1.09302	6.73435	131.341	5.42645e-17	2.09663e-15
LSM10	-1.49284	5.43995	131.122	5.62252e-17	2.16551e-15
RNF168	-1.27906	5.97171	131.106	5.63677e-17	2.16551e-15
TIMM23	-1.07657	6.43604	131.07	5.6705e-17	2.1723e-15
FBXO5	-1.82819	4.56069	131.017	5.71962e-17	2.18493e-15
SQSTM1	-0.804271	8.52655	130.951	5.78067e-17	2.20203e-15
UGCG	-0.841589	7.90848	130.517	6.2033e-17	2.35638e-15
PLP1	0.931884	7.01386	130.214	6.51734e-17	2.46874e-15
POLR1D	0.99634	7.64242	129.561	7.25236e-17	2.73949e-15
TPI1	-0.817548	8.91038	129.065	7.86657e-17	2.96322e-15
ANLN	-1.30431	5.94135	128.761	8.26911e-17	3.1062e-15
JARID2	0.918357	8.54777	128.527	8.59389e-17	3.21926e-15
EXO1	-2.07712	4.62595	128.326	8.88257e-17	3.3182e-15
MCM8	-1.2875	6.43917	128.289	8.9366e-17	3.32919e-15
MPHOSPH6	-1.19096	6.67411	128.22	9.03885e-17	3.35803e-15
RRP36	-1.11425	6.09682	127.466	1.02371e-16	3.79279e-15
ERCC-00108	-1.43835	8.01994	127.251	1.06099e-16	3.92015e-15
LDLR	-1.88781	5.23515	127.199	1.07001e-16	3.9427e-15
FANCA	-1.67438	4.96053	127.077	1.09192e-16	4.01252e-15
MTCH2	-0.904107	7.79088	127.05	1.09688e-16	4.01982e-15
TMEM8A	-0.984016	6.43465	126.534	1.19506e-16	4.3678e-15
SLC35E2	1.80842	4.54389	126.359	1.23037e-16	4.4847e-15
CENPO	-1.8147	4.8369	126.268	1.24907e-16	4.54063e-15
DHCR7	-1.85524	5.08021	126.109	1.28258e-16	4.64995e-15
HJURP	-0.944772	6.88471	125.803	1.34988e-16	4.88087e-15
THOP1	-1.13529	6.04405	125.785	1.35382e-16	4.88204e-15
CBFB	-1.19578	5.75333	125.469	1.42744e-16	5.13386e-15
MICAL1	1.16501	6.38957	125.348	1.45655e-16	5.22464e-15
EZH2	-1.0148	6.61721	125.252	1.48024e-16	5.29556e-15
SRSF2	-1.16158	8.31198	125.234	1.48463e-16	5.29727e-15
AAGAB	-1.04386	6.65792	125.193	1.49487e-16	5.31382e-15
FOXK1	1.28825	6.15662	125.184	1.49713e-16	5.31382e-15
IL17D	1.64168	4.428	125.097	1.51905e-16	5.37751e-15
RSF1	1.02881	7.35039	124.978	1.54981e-16	5.47207e-15
PMAIP1	-3.07923	3.43725	124.67	1.6319e-16	5.74691e-15
EIF4E	-1.36485	5.5264	124.321	1.73063e-16	6.0749e-15
CUL3	-1.16582	5.76084	124.309	1.73402e-16	6.0749e-15
LIMCH1	1.1649	6.56834	124.27	1.74542e-16	6.09906e-15
ADRM1	-0.997714	8.19573	124.013	1.82268e-16	6.35261e-15
PRC1	-0.802202	8.17806	123.972	1.83548e-16	6.38078e-15
TRAPPC6A	2.83908	3.6707	123.562	1.96699e-16	6.8204e-15
RPA2	-1.03672	6.08652	123.273	2.06556e-16	7.14388e-15
MAD2L1	-1.3759	5.33133	123.055	2.14326e-16	7.38861e-15
EBP	-1.15711	6.19087	123.044	2.14725e-16	7.38861e-15
CELF2	0.766993	7.75368	122.992	2.16642e-16	7.43566e-15
SLC16A1	-0.734146	8.28083	122.782	2.24488e-16	7.68545e-15
SLC43A3	-1.38723	5.04385	122.756	2.25492e-16	7.70031e-15
ATOX1	-0.87698	8.6652	122.623	2.30621e-16	7.85564e-15
SETDB1	1.35258	5.74815	122.516	2.3487e-16	7.98027e-15
FRA10AC1	0.906649	6.86473	122.428	2.38396e-16	8.07977e-15
SRRM1	-0.756228	8.80584	121.942	2.58991e-16	8.75583e-15
CCT5	-0.669976	9.65886	121.905	2.606e-16	8.78825e-15
C11orf96	1.37422	6.32027	121.874	2.6201e-16	8.81382e-15
HNRNPD	-0.697935	8.52934	121.761	2.67083e-16	8.96218e-15
XBP1	-1.03751	6.89073	121.656	2.71916e-16	9.10179e-15
PREB	-1.0769	6.50317	121.471	2.80672e-16	9.37168e-15
LETMD1	1.4151	5.15037	121.419	2.83157e-16	9.43135e-15
RPL3	0.723034	9.86298	121.003	3.04058e-16	1.01026e-14
TNKS	1.63546	5.21355	120.897	3.09664e-16	1.02493e-14
SH2B3	-1.47036	5.30519	120.891	3.09988e-16	1.02493e-14
UTP11L	-0.894108	7.41752	120.876	3.10778e-16	1.02504e-14
CD63	-0.801024	11.8115	120.732	3.18521e-16	1.04802e-14
YWHAB	-0.653955	10.3138	120.695	3.20572e-16	1.05221e-14
TACC3	-0.968859	7.40873	120.6	3.25846e-16	1.06693e-14
PAFAH1B2	-0.75474	7.60048	120.52	3.30351e-16	1.07715e-14
CDK19	1.3239	5.23709	120.516	3.30561e-16	1.07715e-14
VEPH1	0.875566	7.34067	120.459	3.33854e-16	1.08527e-14
ZNF839	1.70176	4.67989	120.286	3.43949e-16	1.1154e-14
RELT	-2.25863	3.80308	120.033	3.59218e-16	1.16213e-14
HIST1H4C	-1.44118	9.30381	119.971	3.63119e-16	1.17195e-14
SEMA6D	1.80214	5.04952	119.877	3.69071e-16	1.18832e-14
THOC5	0.869264	7.26386	119.748	3.77355e-16	1.21211e-14
GOT2	-0.809199	7.33964	119.488	3.94705e-16	1.26483e-14
SLU7	0.734115	7.70775	119.347	4.04408e-16	1.29286e-14
MYDGF	-1.09014	7.50891	119.1	4.22055e-16	1.3461e-14
ELOVL6	-1.45273	5.2969	118.634	4.57592e-16	1.456e-14
CHORDC1	-1.12245	6.06645	118.432	4.7396e-16	1.50454e-14
PIP4K2A	0.745328	7.50449	118.187	4.94622e-16	1.56646e-14
SYNCRIP	-0.740991	8.91454	117.717	5.36818e-16	1.69612e-14
GINS3	-1.66056	4.58176	117.361	5.71343e-16	1.80099e-14
COX17	-0.849396	7.83856	116.784	6.32155e-16	1.98805e-14
EI24	-0.83153	7.91241	116.686	6.43027e-16	2.01755e-14
IGF1R	1.08636	6.95345	116.423	6.73524e-16	2.10835e-14
UBE2T	-1.77972	5.69577	116.268	6.92164e-16	2.16169e-14
MYH10	1.44616	8.81826	116.16	7.05458e-16	2.19814e-14
BEST1	1.42546	5.67233	116.052	7.189e-16	2.23487e-14
FOXO3	1.04636	6.60226	115.992	7.26575e-16	2.25355e-14
EIF4G1	-0.943861	8.87498	115.964	7.30156e-16	2.25947e-14
PDIA4	-1.25515	6.16841	115.924	7.35317e-16	2.27025e-14
ABL1	0.988128	6.29141	115.585	7.80648e-16	2.40472e-14
ATP6V0C	-0.963439	9.28842	115.505	7.91859e-16	2.43371e-14
ETS1	1.01453	6.57882	115.446	8.00074e-16	2.45055e-14
TMEM2	-1.03525	7.10215	115.44	8.00963e-16	2.45055e-14
LAMB2	1.69899	4.58126	115.386	8.08623e-16	2.4684e-14
HIGD1A	-1.27531	5.78011	115.304	8.20463e-16	2.49872e-14
KLF5	1.73061	4.89518	115.292	8.22252e-16	2.49872e-14
ALDH6A1	1.83852	4.09672	114.977	8.69438e-16	2.63619e-14
TK1	-1.16542	5.75492	114.766	9.02546e-16	2.73045e-14
SH3GL1	-0.846038	7.0522	114.613	9.27505e-16	2.7997e-14
CAP2	0.957822	6.2371	114.546	9.38602e-16	2.82689e-14
ERCC6	2.23784	3.75526	114.238	9.91468e-16	2.97947e-14
SLC35F6	-1.02043	6.47109	114.15	1.00704e-15	3.01957e-14
CENPM	-1.40446	4.87101	113.552	1.12057e-15	3.35253e-14
CAV1	1.15481	5.59904	113.463	1.13858e-15	3.3989e-14
IRAK1	-0.84031	7.60719	113.197	1.1939e-15	3.55619e-14
LTV1	-0.890503	6.94394	113.152	1.20375e-15	3.57764e-14
SKP2	-0.994954	6.26915	113.04	1.22812e-15	3.64209e-14
PSMB2	-0.953861	7.59312	112.834	1.27423e-15	3.77056e-14
USE1	1.01711	6.48011	112.812	1.27942e-15	3.77764e-14
PRDX4	-1.05094	6.5377	112.772	1.28856e-15	3.79634e-14
CHST6	-3.26734	3.03889	112.486	1.35644e-15	3.98765e-14
ERO1A	-1.08245	5.94486	112.249	1.41556e-15	4.15241e-14
POMP	-0.832695	9.29801	111.822	1.52896e-15	4.47435e-14
TRIP13	-1.21479	5.65395	111.811	1.53192e-15	4.47435e-14
NOB1	0.86454	7.06679	111.733	1.55381e-15	4.52847e-14
KIF1C	-0.950993	6.98146	111.55	1.60597e-15	4.66693e-14
OGT	1.59238	5.70429	111.542	1.60822e-15	4.66693e-14
SLC39A1	-0.911703	6.68655	111.334	1.67001e-15	4.83589e-14
SGOL2	-0.960976	6.4108	110.812	1.83597e-15	5.30509e-14
ATP5G3	-0.809553	9.37804	110.655	1.88898e-15	5.44664e-14
PDCD4-AS1	2.17981	3.32478	110.633	1.89658e-15	5.4569e-14
ZNF577	2.75953	2.93427	110.424	1.97014e-15	5.65652e-14
ERCC-00079	1.65674	5.21715	110.378	1.98668e-15	5.69191e-14
DNAJC8	-0.679893	9.00816	109.91	2.16357e-15	6.1856e-14
ZNF367	-2.81796	3.52767	109.809	2.20396e-15	6.28778e-14
RGS12	1.21173	5.96402	109.628	2.27788e-15	6.485e-14
AFF3	1.47118	5.16775	109.309	2.41488e-15	6.86058e-14
ZNF703	-0.980832	7.10963	109.292	2.42242e-15	6.86757e-14
SRM	-0.809577	8.35167	108.785	2.65872e-15	7.52174e-14
PLEKHO1	-0.946549	6.5949	108.568	2.76726e-15	7.81245e-14
ERCC-00113	1.27398	10.1169	108.539	2.7818e-15	7.82273e-14
WDR34	-1.33297	5.42056	108.538	2.78247e-15	7.82273e-14
EIF4G2	-0.73428	9.38788	108.254	2.93173e-15	8.22525e-14
KPNB1	-0.723171	9.75141	108.16	2.98316e-15	8.35222e-14
TES	-1.12665	5.75568	108.147	2.99029e-15	8.35489e-14
HACD3	-0.728389	7.88132	108.036	3.05198e-15	8.50966e-14
NIPSNAP1	1.16084	5.70579	107.83	3.17057e-15	8.82216e-14
STX3	-1.04664	6.49704	107.462	3.39401e-15	9.42448e-14
BLM	-1.30467	5.16254	107.189	3.5703e-15	9.89367e-14
SCD	-0.660296	8.73157	107.14	3.60283e-15	9.9634e-14
ZCRB1	0.776478	7.076	106.611	3.97563e-15	1.09719e-13
PPM1G	-0.664989	9.12922	106.481	4.07274e-15	1.1217e-13
SNRPD1	-0.771428	8.51692	106.419	4.12013e-15	1.13245e-13
ATP6V1E1	-0.753008	8.19014	106.394	4.13906e-15	1.13535e-13
RPA1	-0.892476	6.4804	105.997	4.45763e-15	1.22025e-13
GCLM	-1.2137	6.31706	105.927	4.51629e-15	1.23381e-13
EIF4A2	0.811303	7.39864	105.76	4.65977e-15	1.27044e-13
RAN	-0.692222	9.94241	105.743	4.67506e-15	1.27205e-13
NUDC	-0.95339	7.18851	105.723	4.69179e-15	1.27404e-13
PCMT1	-0.732098	7.62327	105.624	4.78009e-15	1.29541e-13
HAUS6	-1.16926	5.38769	105.192	5.18315e-15	1.40183e-13
TFAM	-0.770928	7.5463	105.035	5.33909e-15	1.44113e-13
HNRNPA2B1	-0.768395	9.12902	104.943	5.43196e-15	1.46327e-13
PRPS1	-1.30948	5.44056	104.705	5.68112e-15	1.52735e-13
DBF4	-1.35333	5.41721	104.671	5.71662e-15	1.53385e-13
SIVA1	-1.13323	6.5192	104.538	5.86198e-15	1.56973e-13
CLN8	1.38608	5.49164	104.273	6.1634e-15	1.64719e-13
UNG	-1.18134	5.55507	104.07	6.4043e-15	1.70819e-13
NFKBIL1	1.39813	6.00326	104.008	6.47966e-15	1.72341e-13
RHOJ	1.6066	4.38375	104.002	6.48686e-15	1.72341e-13
CDCA8	-0.836129	6.94978	103.449	7.20285e-15	1.90989e-13
UCHL5	-0.821207	7.2068	103.274	7.44673e-15	1.97069e-13
C10orf90	1.01734	5.878	103.098	7.69975e-15	2.03367e-13
ING4	1.83611	4.16649	103.023	7.81071e-15	2.05895e-13
ERCC-00111	1.33436	8.21676	102.948	7.92289e-15	2.08446e-13
RRP1B	-0.876349	6.73779	102.847	8.07662e-15	2.12078e-13
ERCC-00074	1.22215	12.5434	102.776	8.18726e-15	2.14566e-13
AK2	-0.761554	7.62787	102.764	8.20603e-15	2.14643e-13
PA2G4	-0.633409	10.6769	102.561	8.53021e-15	2.22691e-13
H6PD	1.35335	4.95326	102.391	8.81053e-15	2.29566e-13
AP1S3	-2.45914	3.53341	102.364	8.85679e-15	2.30328e-13
VOPP1	-1.37461	5.04402	102.057	9.39316e-15	2.43808e-13
AARS	-0.932721	7.72529	101.953	9.58217e-15	2.48237e-13
CENPW	-1.17897	6.16763	101.941	9.60348e-15	2.48313e-13
KIF23	-1.06458	6.47031	101.912	9.65653e-15	2.49208e-13
NXT1	-1.34468	5.4868	101.853	9.76772e-15	2.51598e-13
PBXIP1	1.92046	3.76295	101.538	1.03748e-14	2.66727e-13
YPEL5	1.4863	4.60822	101.289	1.08841e-14	2.7929e-13
GCC2	0.941052	6.65462	101.253	1.09597e-14	2.80697e-13
LOC642852	1.35399	4.61092	101.199	1.10741e-14	2.8309e-13
RECQL4	-1.57877	4.67506	101.104	1.12795e-14	2.87796e-13
TIMM10	-1.00068	6.18839	101.054	1.13886e-14	2.89948e-13
ARHGAP11A	-1.08269	6.16802	101.045	1.14067e-14	2.89948e-13
PAQR4	-1.4088	5.24761	101.034	1.14311e-14	2.90023e-13
VCP	-0.746972	7.31094	100.974	1.1565e-14	2.92461e-13
PGAM5	-1.37021	5.23602	100.971	1.15704e-14	2.92461e-13
PHF10	-1.49773	4.52571	100.924	1.16768e-14	2.946e-13
UHRF1	-2.50134	3.42839	100.739	1.21e-14	3.04708e-13
LINC01521	1.49745	4.30699	100.684	1.22298e-14	3.06935e-13
RBBP7	-0.848126	7.55834	100.682	1.22338e-14	3.06935e-13
PSMA4	-0.728683	8.07583	100.662	1.22831e-14	3.07601e-13
CCNB1IP1	0.975763	5.8125	100.529	1.26011e-14	3.14981e-13
GGCT	-0.737171	7.72242	100.361	1.30187e-14	3.2482e-13
CDCA2	-1.22483	5.35069	100.006	1.39443e-14	3.47273e-13
CD3EAP	-1.04631	6.45573	99.9376	1.41306e-14	3.51264e-13
GOLGB1	1.60724	7.43978	99.826	1.44397e-14	3.58291e-13
CCNF	-1.11011	5.82092	99.4891	1.54169e-14	3.81835e-13
USP39	-1.11367	6.1231	99.3002	1.59943e-14	3.95414e-13
ZNF621	1.42944	4.61265	98.9118	1.72526e-14	4.25743e-13
FAM168B	-0.942255	6.46418	98.8392	1.74989e-14	4.31034e-13
ZNF337	1.23689	4.88236	98.3786	1.91485e-14	4.70811e-13
ERCC-00145	1.19338	8.29161	98.2703	1.95594e-14	4.80039e-13
SNRPA1	-1.26586	5.71538	98.1779	1.99171e-14	4.87934e-13
CALCOCO1	2.75206	2.74299	98.0989	2.02282e-14	4.94659e-13
ATP6V0E1	-0.966216	7.19159	97.8791	2.11205e-14	5.15382e-13
GRN	0.923788	8.47359	97.8715	2.11519e-14	5.15382e-13
EIF1AX	-0.861999	7.51859	97.6727	2.19953e-14	5.34968e-13
PHF5A	-1.11331	6.34381	97.621	2.22201e-14	5.39467e-13
ERCC-00004	-1.0476	10.4492	97.537	2.25907e-14	5.47481e-13
PRKD3	0.653293	9.29872	97.4774	2.28573e-14	5.52949e-13
NUPL1	-1.33343	5.07624	97.3939	2.32366e-14	5.60377e-13
KIZ	1.81752	4.26779	97.3916	2.32472e-14	5.60377e-13
NDC1	-1.00672	6.30798	97.3218	2.35693e-14	5.67131e-13
SRPK1	-0.853454	6.51918	97.3061	2.36423e-14	5.67877e-13
TUBB6	-1.12284	7.20554	97.2912	2.37118e-14	5.68538e-13
MYO19	-1.12851	5.40251	97.1499	2.43826e-14	5.83585e-13
STK17A	-1.51042	4.71992	97.1295	2.44808e-14	5.84901e-13
MINOS1	-0.90392	6.80932	96.9614	2.53074e-14	6.03584e-13
PINK1	1.32486	4.92144	96.9413	2.54084e-14	6.04062e-13
C15orf52	1.86179	4.18482	96.9396	2.54168e-14	6.04062e-13
POLR2L	-0.850518	7.57223	96.7927	2.6166e-14	6.20777e-13
HSPD1	-0.778278	9.78389	96.7212	2.65391e-14	6.28525e-13
FAXDC2	3.00063	2.74709	96.7071	2.66135e-14	6.29185e-13
PAGR1	-0.772994	7.36065	96.6053	2.71553e-14	6.40874e-13
MRPL18	-0.976746	6.15023	96.5958	2.72066e-14	6.40967e-13
PHACTR1	0.965509	6.00772	96.5246	2.75929e-14	6.48937e-13
CLDN15	2.14119	3.51956	96.4895	2.77856e-14	6.52335e-13
PTPN1	-0.762142	8.69404	96.4646	2.79233e-14	6.54432e-13
RBM20	1.3107	4.88849	96.439	2.80651e-14	6.56617e-13
STARD7	-0.681816	9.46261	95.8711	3.14177e-14	7.33785e-13
RIOK3	1.148	5.61002	95.8284	3.16855e-14	7.38763e-13
RAD50	1.38321	6.24229	95.8041	3.18394e-14	7.41074e-13
SLC35E2B	1.34453	5.47707	95.7725	3.20405e-14	7.44474e-13
PLXNC1	0.916323	6.72921	95.6676	3.2717e-14	7.58888e-13
TOP1	-0.778929	9.19522	95.6274	3.29805e-14	7.63691e-13
TXNDC17	-0.853203	6.58464	95.6014	3.31518e-14	7.66345e-13
UCK2	-0.928248	6.13886	95.4733	3.40097e-14	7.84836e-13
NCAPG	-0.853111	7.00069	95.4	3.4511e-14	7.95045e-13
ARHGAP18	-0.999363	5.7902	95.2968	3.52297e-14	8.10224e-13
ZNF511	-1.03354	5.5816	95.2693	3.54234e-14	8.13296e-13
NCLN	-0.832375	6.75931	95.0214	3.72242e-14	8.53192e-13
ZNF550	1.75512	4.05268	94.548	4.09295e-14	9.3653e-13
ANTXR1	1.20194	5.34134	94.5123	4.12239e-14	9.41673e-13
NUB1	1.07025	5.82271	94.3786	4.23461e-14	9.65677e-13
NANS	-0.72019	7.52795	94.1877	4.40034e-14	1.00178e-12
PHF19	-0.97663	6.09107	94.1109	4.46882e-14	1.01566e-12
LETM1	-0.936048	6.4453	94.0148	4.55622e-14	1.03379e-12
ARHGAP29	-0.903214	7.04152	93.9803	4.58798e-14	1.03925e-12
USB1	-1.2809	5.31887	93.8904	4.67181e-14	1.05647e-12
SRPRB	-0.847359	6.69455	93.81	4.74823e-14	1.07196e-12
IRF2BP2	0.753948	6.94818	93.7983	4.7594e-14	1.07269e-12
NUP93	-0.720776	8.15337	93.5964	4.95738e-14	1.11545e-12
BNIP3L	1.02759	5.96036	93.5304	5.02399e-14	1.12856e-12
RAB8A	-0.78401	6.59614	93.493	5.06203e-14	1.13522e-12
CISD2	-1.10998	5.999	93.2664	5.29947e-14	1.18631e-12
PRICKLE1	2.47835	2.9466	93.2591	5.30738e-14	1.18631e-12
ARIH2	-0.704819	7.37622	93.2447	5.32279e-14	1.18779e-12
ZFP91	-0.732491	7.14756	93.1559	5.41937e-14	1.20735e-12
TMEM201	-1.02097	5.67819	93.063	5.52245e-14	1.22829e-12
ABCD3	-1.13754	5.29122	92.8314	5.78807e-14	1.28526e-12
AKAP12	1.28226	8.58809	92.5496	6.12918e-14	1.35877e-12
ZCCHC17	-0.816496	7.08928	92.4473	6.258e-14	1.38336e-12
SEZ6L2	1.1267	6.11145	92.4453	6.26058e-14	1.38336e-12
BZW1	-1.04604	6.30749	92.3196	6.4229e-14	1.41692e-12
MTA2	-0.959551	6.69184	92.058	6.77478e-14	1.49163e-12
UMPS	-0.833641	6.62296	92.0515	6.78365e-14	1.49163e-12
CHEK1	-1.26606	5.01069	91.9383	6.94236e-14	1.52405e-12
NIPA2	-1.00404	5.93499	91.9195	6.96906e-14	1.52743e-12
FAM53B	0.935789	6.88292	91.8998	6.9971e-14	1.5311e-12
GRPEL1	-0.897017	6.23672	91.8203	7.11162e-14	1.55364e-12
NASP	-0.623539	9.05196	91.7097	7.27435e-14	1.58663e-12
FIGNL1	-1.18606	5.51179	91.5023	7.58972e-14	1.65275e-12
TMED9	-0.759675	8.35151	91.4205	7.718e-14	1.67798e-12
SERP1	-0.688471	7.75264	91.4019	7.74744e-14	1.68168e-12
YPEL3	1.54197	4.4354	91.3142	7.8879e-14	1.70942e-12
NME4	-0.730421	7.39431	91.2145	8.05085e-14	1.74195e-12
BMPR2	0.977176	6.21089	91.1882	8.09453e-14	1.7486e-12
FLNA	1.23716	8.55486	91.1274	8.19609e-14	1.76772e-12
UBALD2	0.881819	6.46655	91.1029	8.23744e-14	1.7738e-12
ZC3H8	0.879846	5.83249	91.066	8.30019e-14	1.78448e-12
PPDPF	0.825115	8.79768	90.8046	8.75826e-14	1.87997e-12
PDIA3	-0.925747	7.50984	90.7937	8.77794e-14	1.88121e-12
NOP16	-0.880019	6.64925	90.6847	8.97717e-14	1.92086e-12
CLUAP1	1.00519	5.42914	90.6579	9.02689e-14	1.92845e-12
CCT2	-0.603003	8.89107	90.5159	9.29491e-14	1.98257e-12
TMEM51	-1.14119	5.83515	90.4444	9.43289e-14	2.00883e-12
MKKS	-0.905879	6.50855	90.4082	9.50362e-14	2.02071e-12
SLC6A15	0.928445	6.49183	90.0702	1.01906e-13	2.16339e-12
AKIRIN1	-0.833266	6.43415	90.0413	1.02516e-13	2.17293e-12
NKD1	-1.56129	4.56801	90.0245	1.02874e-13	2.1771e-12
SUZ12	-0.907588	6.31867	89.9397	1.04695e-13	2.21218e-12
ERH	-0.859293	7.93567	89.9009	1.05538e-13	2.2265e-12
IGBP1	0.817881	7.02504	89.8211	1.07297e-13	2.26008e-12
DOLPP1	-1.63715	4.13954	89.7396	1.09124e-13	2.29432e-12
DDX21	-0.57903	10.3624	89.7335	1.09261e-13	2.29432e-12
PEG10	-0.842888	7.10363	89.6363	1.11484e-13	2.33689e-12
PLEKHA4	0.846975	6.61483	89.6298	1.11634e-13	2.33689e-12
MYO1B	0.775663	7.2574	89.5659	1.13126e-13	2.36445e-12
TLE3	-1.26564	4.98899	89.5389	1.13761e-13	2.37406e-12
LRRN4CL	2.16903	3.43793	89.4593	1.15654e-13	2.40985e-12
H2AFX	-1.51342	5.07756	89.4119	1.168e-13	2.42998e-12
ERCC-00130	-1.07724	13.0819	89.362	1.18016e-13	2.4515e-12
AHNAK2	2.59657	4.08537	89.2846	1.19929e-13	2.48743e-12
RPS26	-0.753398	7.93425	89.2725	1.20232e-13	2.48988e-12
RAB29	-0.873679	6.17744	89.2177	1.21609e-13	2.51295e-12
TOE1	-1.08127	5.24353	89.2134	1.21717e-13	2.51295e-12
PTEN	1.01472	5.70383	89.1917	1.22268e-13	2.52046e-12
ATP6V0D1	-1.03912	5.99054	89.1348	1.23724e-13	2.5466e-12
SRSF1	-0.951192	8.01475	89.1145	1.24246e-13	2.55347e-12
SRSF7	-0.76556	7.45939	88.9665	1.28134e-13	2.62936e-12
GTPBP4	-0.626279	7.86837	88.9185	1.29421e-13	2.65176e-12
BAG2	-1.3765	4.81979	88.787	1.33019e-13	2.72137e-12
ZMYND8	0.803486	7.94134	88.7573	1.33844e-13	2.73411e-12
DYNC2H1	1.60526	4.39402	88.7404	1.34319e-13	2.73967e-12
TP73	-2.72271	2.99203	88.7252	1.34746e-13	2.74368e-12
MRPL41	-1.10452	6.68109	88.7189	1.34922e-13	2.74368e-12
ANK2	1.48925	4.92043	88.5705	1.39167e-13	2.82576e-12
CAMLG	1.17328	5.81985	88.5299	1.40352e-13	2.84555e-12
TRIB3	-1.05653	6.76974	88.3954	1.44352e-13	2.92227e-12
ARHGDIA	-0.949103	7.33149	88.3878	1.44584e-13	2.92258e-12
CEP55	-0.797615	7.24164	88.3359	1.46161e-13	2.94965e-12
HMGCL	1.69947	4.03825	88.3294	1.46359e-13	2.94965e-12
GJC1	-1.15929	5.34679	88.1765	1.51119e-13	3.04104e-12
NDUFAF4	-1.11119	5.60079	88.0554	1.55001e-13	3.11452e-12
MFN2	-0.852349	6.82244	88.0402	1.55497e-13	3.11985e-12
PCMTD2	1.40692	4.81185	87.8437	1.62039e-13	3.24629e-12
PPP1R15A	0.908693	6.61507	87.4034	1.77749e-13	3.55577e-12
CHD6	0.951084	6.16914	87.3052	1.81462e-13	3.62469e-12
TDG	-1.04947	5.61704	87.278	1.82507e-13	3.64017e-12
DKC1	-0.566447	9.09785	87.1768	1.86438e-13	3.71012e-12
ARHGEF17	1.7118	4.33931	87.1737	1.86562e-13	3.71012e-12
MRPL14	-1.01081	6.30477	87.1205	1.88665e-13	3.74642e-12
DNMT1	-0.970972	8.69401	87.1131	1.8896e-13	3.74679e-12
RHOBTB1	1.04104	5.47165	87.096	1.89641e-13	3.75479e-12
SLC25A32	-1.11292	5.19044	87.0195	1.92728e-13	3.81033e-12
ANKRA2	1.45889	4.7774	86.969	1.94796e-13	3.84558e-12
OBSL1	1.0508	5.59376	86.7349	2.04673e-13	4.03126e-12
CENPU	-1.00257	5.97483	86.732	2.04798e-13	4.03126e-12
ENOPH1	-1.26448	5.16887	86.6618	2.07859e-13	4.08557e-12
IDH3A	-0.973236	6.72307	86.6414	2.08757e-13	4.09403e-12
SLC45A2	-0.629716	9.56191	86.6383	2.08894e-13	4.09403e-12
MTHFR	1.33291	4.68041	86.5149	2.14425e-13	4.19634e-12
NOL12	-1.01675	6.2272	86.4715	2.16404e-13	4.22894e-12
UQCC2	-0.858229	6.09678	86.4428	2.17723e-13	4.24858e-12
TMX1	-0.992359	5.66434	86.3464	2.22219e-13	4.33006e-12
EEF1E1	-1.21724	5.36979	86.1824	2.30085e-13	4.47688e-12
ERCC-00163	2.15587	3.36772	86.1667	2.30855e-13	4.48542e-12
TRIM4	1.34457	4.67589	86.0134	2.38493e-13	4.62718e-12
AURKB	-0.999762	7.82377	85.8723	2.45755e-13	4.76123e-12
TMEM97	-0.982338	6.20904	85.7531	2.52071e-13	4.87516e-12
DONSON	-1.5222	4.66717	85.7478	2.52356e-13	4.87516e-12
MAP7D1	-0.811626	6.63013	85.7119	2.54291e-13	4.90554e-12
CEBPD	1.49216	5.06596	85.6984	2.55021e-13	4.91261e-12
ZMYND19	-1.25859	4.75555	85.5874	2.61127e-13	5.02307e-12
HAUS8	-1.499	4.80923	85.562	2.62543e-13	5.03923e-12
NCAM1	1.22079	5.95858	85.559	2.62712e-13	5.03923e-12
ZNF226	1.2132	4.68213	85.5088	2.65539e-13	5.08623e-12
PPME1	-0.790151	6.71655	85.3817	2.72835e-13	5.21859e-12
FASTKD5	-0.813072	6.57365	85.2381	2.81334e-13	5.37355e-12
IFT81	0.91947	6.12834	85.144	2.87047e-13	5.47494e-12
SNRPB	-0.820064	8.65262	84.9952	2.96329e-13	5.64403e-12
ANP32E	-0.684087	7.57252	84.9669	2.98128e-13	5.6703e-12
ANKRD28	1.10832	5.31968	84.8957	3.02708e-13	5.74932e-12
DANCR	-0.921798	6.43155	84.6358	3.20052e-13	6.07022e-12
SP110	1.00617	5.53658	84.6192	3.2119e-13	6.08327e-12
USP40	1.12544	4.95473	84.6039	3.22248e-13	6.09477e-12
CFL1	-0.687671	9.89927	84.587	3.23421e-13	6.1084e-12
ARPC5	-0.783652	7.14762	84.4458	3.33373e-13	6.28363e-12
CAPZA1	-0.667157	7.60824	84.4423	3.33628e-13	6.28363e-12
POLL	1.29935	4.69817	84.4214	3.35124e-13	6.30304e-12
ARHGAP23	2.10265	3.52666	84.2026	3.51266e-13	6.59746e-12
MSRB2	0.781443	6.87653	84.0475	3.63201e-13	6.81215e-12
UBR7	-1.20934	5.05039	84.0358	3.64117e-13	6.81988e-12
H2AFV	-0.843329	7.7827	83.8562	3.78484e-13	7.07918e-12
APC2	2.95329	3.00618	83.833	3.80384e-13	7.10488e-12
AUP1	-0.72794	7.56323	83.7294	3.88985e-13	7.25551e-12
TMCC1-AS1	1.56587	3.90896	83.7135	3.90323e-13	7.27044e-12
DNAL4	1.39944	4.36932	83.6793	3.93213e-13	7.3142e-12
NFIC	-0.680779	7.56407	83.5603	4.03455e-13	7.49439e-12
SELT	-0.994193	5.75465	83.533	4.05846e-13	7.52847e-12
EXOSC8	-0.875327	5.83801	83.3345	4.23648e-13	7.84794e-12
IGFN1	2.70965	3.14748	83.1974	4.36424e-13	8.07354e-12
RFK	-1.24865	5.55783	83.1707	4.38958e-13	8.10292e-12
YPEL2	2.16585	3.74926	83.168	4.3921e-13	8.10292e-12
PPP2CA	-0.806529	6.75732	82.8883	4.66689e-13	8.59815e-12
RELL1	-1.51173	4.57847	82.8373	4.71888e-13	8.68209e-12
FBXO44	1.36574	4.59847	82.7514	4.80775e-13	8.83359e-12
HSPA9	-0.763759	7.76623	82.5117	5.06511e-13	9.29383e-12
CDC20	-0.731965	7.33132	82.4623	5.11989e-13	9.38161e-12
LOC100288152	2.76619	2.69515	82.452	5.13141e-13	9.38999e-12
MCM2	-0.968421	6.21486	82.423	5.16391e-13	9.4367e-12
FDPS	-0.705592	7.31822	82.3551	5.24092e-13	9.56451e-12
SLC29A1	-0.872086	6.28537	82.3393	5.25902e-13	9.5846e-12
KNOP1	0.624969	9.29807	82.1631	5.46506e-13	9.9467e-12
SLBP	-1.26191	5.33712	82.1391	5.49374e-13	9.98545e-12
GTSE1	-0.711226	7.22672	82.1323	5.5019e-13	9.98686e-12
COPS3	-0.916596	6.32768	82.0963	5.54533e-13	1.00522e-11
KPNA1	-0.815127	6.10569	82.0493	5.60262e-13	1.01425e-11
APCDD1	-0.823808	6.90943	82.0176	5.64145e-13	1.01991e-11
SF3B4	-0.87708	6.5938	81.9402	5.73769e-13	1.03593e-11
RFC2	-1.36175	4.54797	81.7904	5.92891e-13	1.06902e-11
BOLA3	-0.936081	7.29417	81.783	5.93849e-13	1.06932e-11
SRSF3	-0.632473	8.07914	81.7444	5.98888e-13	1.07696e-11
HNRNPR	-0.734223	8.248	81.6902	6.06036e-13	1.08837e-11
UQCRFS1	-1.10695	5.6895	81.5669	6.22625e-13	1.11668e-11
LYST	1.24808	5.52815	81.4714	6.358e-13	1.1388e-11
TIGAR	-1.4189	4.48299	81.453	6.38378e-13	1.1419e-11
MET	0.78993	7.3809	81.4343	6.41001e-13	1.14508e-11
TCEAL4	0.66663	7.37313	81.3901	6.47254e-13	1.15472e-11
CHPT1	-0.967548	6.16243	81.3087	6.58922e-13	1.17399e-11
SLC25A42	2.09125	3.1984	81.3008	6.60064e-13	1.17448e-11
NOP2	-0.838748	6.0155	81.2897	6.61671e-13	1.17579e-11
MTHFD1	-0.7601	6.77819	81.1838	6.77254e-13	1.2019e-11
ARF1	-0.681117	8.04781	81.0731	6.93937e-13	1.2299e-11
CSK	-0.853698	6.28554	80.9466	7.13525e-13	1.26296e-11
UBE2V2	-0.878906	6.61021	80.8785	7.243e-13	1.28035e-11
EIF4A3	-0.861214	7.27996	80.7749	7.41025e-13	1.30821e-11
SRXN1	-0.870036	6.93164	80.6053	7.69277e-13	1.35632e-11
CDK2AP2	-1.31282	6.19941	80.4729	7.92091e-13	1.39472e-11
CENPB	-0.744604	7.57253	80.4581	7.94683e-13	1.39746e-11
TYRP1	0.596842	10.6431	80.4465	7.96723e-13	1.39923e-11
ERCC-00092	-1.30993	6.53493	80.4348	7.98795e-13	1.40105e-11
CCNA2	-0.877125	6.26033	80.3929	8.06217e-13	1.41224e-11
MYO9A	1.36868	5.04357	80.3515	8.13635e-13	1.42262e-11
MTFP1	-0.997914	6.24556	80.3481	8.14247e-13	1.42262e-11
GINS4	-1.7736	4.29529	80.2978	8.2336e-13	1.43668e-11
RABIF	-1.34001	4.50123	80.2606	8.30158e-13	1.44668e-11
WDR60	1.01098	5.80421	80.2511	8.31905e-13	1.44786e-11
PHKA2-AS1	1.66935	4.09165	79.8531	9.086e-13	1.57931e-11
B4GALT1	-1.29252	5.12137	79.826	9.14074e-13	1.58678e-11
RNF126	-0.974659	7.03555	79.761	9.27362e-13	1.60778e-11
ABCF1	-0.626767	8.7746	79.6769	9.44847e-13	1.636e-11
GXYLT1	-1.07261	6.05734	79.6207	9.56727e-13	1.65406e-11
ELAVL1	-0.840816	6.40366	79.616	9.57721e-13	1.65406e-11
CDC42SE1	-0.783342	6.56621	79.4374	9.96534e-13	1.7175e-11
LRRC75A-AS1	0.68999	9.58816	79.4353	9.96995e-13	1.7175e-11
FKBP14	-1.02838	5.86536	79.4227	9.99807e-13	1.72015e-11
PITPNA	-0.763162	6.83094	79.2702	1.03432e-12	1.77728e-11
SOWAHC	-1.07235	5.81767	79.2517	1.0386e-12	1.78236e-11
SSX2IP	-1.13419	5.13073	79.1363	1.06567e-12	1.82649e-11
GABBR1	1.90789	3.95015	79.1274	1.0678e-12	1.82782e-11
CKS2	-1.3316	5.20351	79.045	1.0876e-12	1.85937e-11
NCAPG2	-1.11991	5.58286	78.9923	1.10049e-12	1.87903e-11
SEC11C	-0.898486	6.77287	78.9714	1.10562e-12	1.88541e-11
RNF213	1.03437	6.05894	78.8906	1.12577e-12	1.91735e-11
GARS	-0.721025	7.81452	78.8804	1.12832e-12	1.91929e-11
ATP6V0E2	-1.0989	5.16276	78.7928	1.15063e-12	1.95476e-11
TCEA2	1.5199	3.88274	78.7332	1.16607e-12	1.97851e-11
MSMO1	-1.71047	4.88236	78.6884	1.17783e-12	1.99596e-11
TARS	-0.561457	8.93776	78.605	1.20003e-12	2.03103e-11
ONECUT2	-1.20952	5.47053	78.5014	1.22819e-12	2.07611e-11
PARP14	1.30939	5.41373	78.4885	1.23173e-12	2.07948e-11
SV2A	-1.19816	4.94061	78.4723	1.23623e-12	2.08449e-11
TIMM8A	-1.28507	4.91595	78.3322	1.27567e-12	2.1483e-11
NEK9	1.22553	5.32169	78.2775	1.29143e-12	2.17213e-11
ATG2A	1.18519	5.35271	78.1418	1.33139e-12	2.23656e-11
ARID4A	1.17345	6.35187	78.1337	1.33381e-12	2.23786e-11
ERCC-00076	1.21799	6.56991	78.0546	1.35771e-12	2.27513e-11
GEMIN4	-1.08732	5.28828	78.0481	1.3597e-12	2.27565e-11
MRFAP1	-0.599919	8.599	77.9675	1.38459e-12	2.31444e-11
RAB32	0.787204	7.40742	77.9609	1.38664e-12	2.315e-11
NSUN2	-0.858605	7.16411	77.9436	1.39205e-12	2.32118e-11
DST	1.52801	6.6986	77.9376	1.39394e-12	2.32145e-11
POLD3	-1.40844	4.91254	77.9189	1.39981e-12	2.32836e-11
EPS15	0.952121	6.16185	77.9003	1.40567e-12	2.33406e-11
FAM222B	-0.995098	5.59524	77.8971	1.40668e-12	2.33406e-11
FAM210B	0.536886	9.16659	77.7843	1.44288e-12	2.39118e-11
GATAD2A	-0.67406	7.1071	77.6359	1.49192e-12	2.46944e-11
PGK1	-0.661991	8.49813	77.5992	1.50433e-12	2.48693e-11
ADI1	-0.833619	6.82321	77.5844	1.50935e-12	2.49218e-11
DEPTOR	5.61919	2.02414	77.5767	1.51197e-12	2.49347e-11
PARP1	-0.621896	8.4287	77.5669	1.51534e-12	2.49597e-11
ARID1B	0.871068	6.81804	77.5353	1.52618e-12	2.51077e-11
SPDL1	-0.923165	6.4077	77.4499	1.55587e-12	2.55651e-11
ERCC-00078	1.72614	4.84274	77.3602	1.58772e-12	2.60567e-11
DR1	-0.803578	6.05608	77.3444	1.59341e-12	2.61185e-11
PSMC2	-0.842965	6.56659	77.2952	1.61122e-12	2.63784e-11
YWHAH	-0.835962	7.06494	77.237	1.63254e-12	2.66951e-11
NPLOC4	-1.03467	5.87396	77.106	1.68167e-12	2.74653e-11
PATL1	-0.879557	7.18639	77.0179	1.71556e-12	2.79849e-11
TNFRSF14	0.722449	7.31331	76.9879	1.72723e-12	2.81413e-11
NSMCE1	0.755964	6.47945	76.8355	1.78795e-12	2.90957e-11
ANK3	0.934756	5.59306	76.7142	1.83786e-12	2.98719e-11
PRDX1	-0.715338	9.53052	76.6089	1.88232e-12	3.05578e-11
ROBO3	1.47132	4.30669	76.5932	1.88903e-12	3.06299e-11
STK40	-0.919543	5.61549	76.5333	1.91495e-12	3.1013e-11
RPL12	0.589	10.7302	76.4744	1.94074e-12	3.13931e-11
ARPC1B	-0.573976	8.45314	76.4637	1.94549e-12	3.14323e-11
FAM210A	-0.760481	6.53336	76.3235	2.00854e-12	3.24122e-11
GRWD1	-0.86598	6.54597	76.2202	2.05637e-12	3.31047e-11
ANKRD20A5P	2.79491	2.57036	76.2162	2.05824e-12	3.31047e-11
RRP15	-0.770532	6.58962	76.215	2.05879e-12	3.31047e-11
ZWILCH	-0.770899	6.93917	76.1475	2.09072e-12	3.35782e-11
RASAL2	1.16738	5.00852	76.1064	2.11041e-12	3.38379e-11
MTIF2	0.628334	8.06735	76.1033	2.1119e-12	3.38379e-11
COPA	0.744754	7.61179	76.0762	2.12496e-12	3.40068e-11
SPSB3	1.47418	4.41937	76.0272	2.14887e-12	3.43488e-11
CALCOCO2	1.00542	5.61414	76.0151	2.15481e-12	3.44031e-11
UQCR10	-0.75836	7.46023	75.9665	2.17883e-12	3.47456e-11
C5orf42	1.2255	4.79979	75.9105	2.20687e-12	3.51514e-11
RPL13A	0.576321	11.7318	75.8726	2.22604e-12	3.53976e-11
CDH7	1.57922	4.03719	75.8696	2.22757e-12	3.53976e-11
SIAH2	-1.25834	5.03104	75.7594	2.28441e-12	3.62584e-11
ERCC-00044	1.6036	4.91981	75.6737	2.32958e-12	3.69319e-11
POP1	-0.959734	6.01269	75.5949	2.37201e-12	3.75605e-11
METTL21A	-1.19852	4.84439	75.5854	2.37715e-12	3.7598e-11
VRK1	-1.06052	5.47135	75.4849	2.4325e-12	3.84283e-11
PKM	-0.632332	9.53262	75.376	2.49397e-12	3.93535e-11
ATP6V1D	-0.767452	6.85463	75.2639	2.55891e-12	4.03312e-11
CHD2	0.935652	7.99334	75.1548	2.62378e-12	4.13055e-11
SETDB2	1.11709	5.16214	75.1413	2.63194e-12	4.13857e-11
FKBP2	-0.811234	7.08406	75.1278	2.64014e-12	4.14664e-11
SRRT	-0.686488	7.72917	75.079	2.66987e-12	4.18848e-11
MLLT11	-1.58374	4.01745	75.0616	2.68056e-12	4.20037e-11
DDIAS	-2.43841	3.3301	75.0321	2.69881e-12	4.21931e-11
ERCC-00165	1.6963	4.61953	75.032	2.69889e-12	4.21931e-11
MALAT1	1.54708	11.9962	75.0198	2.70648e-12	4.22629e-11
ID3	-0.776291	7.67078	74.985	2.72822e-12	4.25533e-11
CCNG2	2.02189	3.66634	74.9417	2.75548e-12	4.2929e-11
GSTA4	1.1427	4.77115	74.8748	2.7982e-12	4.35444e-11
SNRNP25	-1.15167	4.90614	74.7154	2.90284e-12	4.51208e-11
CYHR1	1.27231	4.52712	74.7058	2.90924e-12	4.51684e-11
IWS1	-0.657605	7.39183	74.6543	2.944e-12	4.56556e-11
SRSF4	-0.815108	6.85399	74.5859	2.99082e-12	4.63285e-11
TLE1	0.72043	6.9008	74.4763	3.06739e-12	4.74603e-11
FTSJ2	-1.08819	5.04035	74.4135	3.11215e-12	4.80979e-11
PITPNB	-0.657416	7.2931	74.3736	3.14097e-12	4.84691e-11
CCDC50	0.609303	8.06592	74.3703	3.14334e-12	4.84691e-11
USP37	-1.18583	5.24093	74.3171	3.18224e-12	4.90131e-11
MARCKS	0.71381	7.9646	74.2649	3.22089e-12	4.95519e-11
CMC2	-1.03031	5.29973	74.0761	3.36466e-12	5.17049e-11
MID1	0.866606	6.05653	73.8264	3.56508e-12	5.47226e-11
TCEB3	-0.694482	7.03817	73.8042	3.58346e-12	5.49424e-11
SLC35B1	-0.936419	5.9793	73.7479	3.63061e-12	5.56022e-11
C11orf57	0.721526	6.64398	73.6357	3.72639e-12	5.70045e-11
SMS	0.597372	10.3012	73.5375	3.81237e-12	5.82539e-11
RXRB	1.19792	4.82644	73.517	3.83059e-12	5.84662e-11
C17orf89	-0.739869	7.41845	73.496	3.84935e-12	5.86713e-11
FARSB	-0.776196	6.89511	73.4923	3.8527e-12	5.86713e-11
MPV17L2	-1.92045	3.68796	73.4722	3.87075e-12	5.88798e-11
H2AFY	-0.757639	7.25929	73.3349	3.99632e-12	6.07216e-11
ACLY	-0.658824	7.21139	73.1898	4.13374e-12	6.27391e-11
CADM1	-0.98807	5.96287	73.1224	4.19918e-12	6.36609e-11
LDB3	0.774524	6.84635	73.1084	4.21295e-12	6.37981e-11
C2orf69	-0.997392	5.47603	73.0466	4.27408e-12	6.46514e-11
IMMP1L	-1.95247	3.65951	73.0101	4.31061e-12	6.51311e-11
SLC37A4	-1.3052	4.38102	72.9873	4.33365e-12	6.54063e-11
ZNF33B	1.318	4.40207	72.9596	4.36173e-12	6.57566e-11
SPTSSA	-1.09375	5.20869	72.9526	4.36891e-12	6.57915e-11
LOC340357	2.43352	2.82693	72.8214	4.50477e-12	6.77619e-11
MICAL2	-2.51304	3.56608	72.7721	4.55698e-12	6.84712e-11
ZCCHC10	-1.10925	5.55409	72.7635	4.56616e-12	6.85329e-11
TRMT6	-0.624689	7.66133	72.6706	4.66646e-12	6.99606e-11
PDE3A	0.802051	6.77553	72.6028	4.74112e-12	7.10013e-11
SFXN1	-0.94628	5.59498	72.5414	4.8098e-12	7.19502e-11
STON2	-3.1217	2.3833	72.4701	4.89072e-12	7.30797e-11
DAD1	-0.785394	6.68927	72.4628	4.8991e-12	7.31243e-11
LINC00657	0.649148	7.64236	72.4454	4.91912e-12	7.33421e-11
STON1	2.9992	2.2028	72.183	5.23143e-12	7.78795e-11
GPR143	0.613377	8.01774	72.1802	5.23497e-12	7.78795e-11
CARHSP1	-1.06734	5.67182	72.1267	5.30112e-12	7.87769e-11
ENO1	-0.65975	11.0023	72.1205	5.30885e-12	7.88053e-11
RAD54L	-1.76508	3.88234	72.0274	5.42624e-12	8.04529e-11
BHLHE41	0.646513	7.95122	72.0231	5.43175e-12	8.04529e-11
RTN4	-0.538598	9.25782	71.9535	5.52141e-12	8.16916e-11
HSPB11	-1.00332	5.36752	71.9236	5.56036e-12	8.21779e-11
RNASEH2A	-0.761985	6.40991	71.8849	5.61127e-12	8.28398e-11
AIMP2	-0.803687	7.07473	71.8584	5.64636e-12	8.32669e-11
PLTP	0.712783	6.64347	71.8496	5.65805e-12	8.33484e-11
HNRNPC	-0.60931	8.37634	71.7994	5.7253e-12	8.42473e-11
PPP1R14B	-0.709872	7.46222	71.7328	5.81587e-12	8.54869e-11
FAM83D	-1.14964	5.97519	71.7037	5.85589e-12	8.59818e-11
DHFR	-1.29251	4.45017	71.4691	6.18914e-12	9.07763e-11
ARMC6	-1.2309	4.66185	71.4337	6.24101e-12	9.14379e-11
WDR48	1.08801	4.99927	71.4237	6.2558e-12	9.15554e-11
EPS8	0.682009	7.21955	71.3553	6.35768e-12	9.29458e-11
FAM136A	-0.805436	6.22944	71.3364	6.38621e-12	9.32621e-11
EFNA1	2.24487	3.22178	71.316	6.41704e-12	9.36113e-11
TIMM22	-1.13345	4.93516	71.2509	6.51654e-12	9.49603e-11
MCL1	-0.670698	7.39579	70.9891	6.93317e-12	1.00839e-10
UTRN	1.41923	5.85334	70.9844	6.94103e-12	1.00839e-10
POLR2C	-0.680385	6.78699	70.9836	6.94231e-12	1.00839e-10
RUSC1	-1.20749	4.74705	70.9201	7.04756e-12	1.02258e-10
XRCC3	-1.75683	3.47738	70.9086	7.06673e-12	1.02426e-10
SOAT1	-1.03523	5.48188	70.7336	7.36638e-12	1.06655e-10
PSMD12	-0.847225	5.95697	70.6775	7.46528e-12	1.07971e-10
MOCOS	-1.40487	4.2906	70.5997	7.6046e-12	1.09869e-10
DPY19L1	-1.22365	5.07571	70.5401	7.71299e-12	1.11316e-10
FAM49B	-1.1013	6.40901	70.4578	7.86545e-12	1.13395e-10
CCDC88A	0.864224	8.49215	70.3966	7.98085e-12	1.14936e-10
ABTB1	2.58853	2.46582	70.3867	7.9997e-12	1.15085e-10
PSMA7	-0.520937	10.4562	70.371	8.02971e-12	1.15394e-10
PLEKHG4	0.934423	6.52748	70.3202	8.12742e-12	1.16674e-10
LOC100505715	1.8455	3.23299	70.1591	8.44563e-12	1.21114e-10
TPM1	0.748681	7.13158	70.0774	8.61191e-12	1.23367e-10
CYP4V2	1.98002	3.85657	69.9801	8.81426e-12	1.26132e-10
MTF2	-0.75125	6.43906	69.9263	8.9281e-12	1.27627e-10
VDAC3	-0.750567	6.95393	69.8679	9.05368e-12	1.29285e-10
CTNNAL1	-0.950841	5.78864	69.8454	9.10244e-12	1.29844e-10
MCMBP	-1.12115	5.15711	69.7957	9.21141e-12	1.3126e-10
ZDBF2	1.39966	4.46244	69.7844	9.23617e-12	1.31474e-10
SPC25	-1.39687	4.39832	69.6427	9.55489e-12	1.35735e-10
NUDT15	-1.23257	4.86183	69.6424	9.55556e-12	1.35735e-10
PIK3C3	1.00232	4.96851	69.6355	9.57131e-12	1.35816e-10
POLR3GL	0.92833	5.46363	69.5957	9.66295e-12	1.36973e-10
RNASEH1	-0.716051	6.97112	69.5178	9.84494e-12	1.39406e-10
PPM1N	1.94723	3.03998	69.4314	1.00512e-11	1.42178e-10
SOX6	0.73099	6.78711	69.4168	1.00865e-11	1.42528e-10
RAD1	-0.76186	6.18342	69.4068	1.01106e-11	1.4272e-10
PLSCR4	2.6666	2.81109	69.375	1.01881e-11	1.43663e-10
FANCD2	-0.940425	5.65456	69.3622	1.02193e-11	1.43954e-10
WARS	-0.697498	6.79167	69.2649	1.04609e-11	1.47204e-10
TMEM138	-0.822976	5.99138	69.2092	1.06017e-11	1.4903e-10
PELI2	1.14458	5.02641	69.1844	1.06651e-11	1.49766e-10
NCAPH2	-0.929131	5.93555	69.1504	1.07526e-11	1.50838e-10
DMXL2	1.28061	4.57597	69.0718	1.09579e-11	1.53435e-10
TARDBP	-0.779868	6.92652	69.0708	1.09605e-11	1.53435e-10
CSNK2A2	0.795606	6.00794	68.9533	1.12748e-11	1.57672e-10
ATP2A2	-0.855936	7.46914	68.6291	1.21913e-11	1.70313e-10
CIAPIN1	-0.747867	6.1859	68.6243	1.22052e-11	1.70331e-10
CLPTM1L	-0.714674	8.60743	68.531	1.24835e-11	1.74035e-10
STT3A	-0.858228	5.85525	68.478	1.26441e-11	1.76093e-10
DDX19A	-0.690699	6.59982	68.4287	1.27959e-11	1.78024e-10
HEXB	-0.756536	6.91585	68.3725	1.29709e-11	1.80272e-10
SERPINF1	0.723511	7.21507	68.3356	1.30871e-11	1.81701e-10
BUB1B	-0.875669	5.99238	68.2952	1.32157e-11	1.83133e-10
PTMA	-0.671535	10.9507	68.2947	1.32173e-11	1.83133e-10
SLCO4A1-AS1	1.46491	4.43069	68.265	1.33127e-11	1.84266e-10
TLCD1	-1.73685	3.44314	68.1489	1.36921e-11	1.89323e-10
BCAP31	-0.662315	7.4967	68.1192	1.37912e-11	1.90499e-10
FMN1	0.953897	6.95735	68.0608	1.39878e-11	1.93018e-10
MAPK1IP1L	-0.686218	6.35571	68.0339	1.40791e-11	1.94079e-10
WDR45	1.18316	5.3629	67.9277	1.44468e-11	1.98945e-10
SLIRP	-0.575609	9.33352	67.9003	1.45431e-11	2.00068e-10
CUL7	1.60209	3.99136	67.7778	1.49823e-11	2.05901e-10
KIAA0430	0.924587	5.75149	67.7008	1.52652e-11	2.09575e-10
C14orf93	1.30601	3.66894	67.6483	1.54614e-11	2.12053e-10
PSMG3	-0.848998	7.88778	67.5523	1.58268e-11	2.16844e-10
MTCH1	-0.700749	7.38247	67.5481	1.58429e-11	2.16846e-10
PAN2	1.66226	4.07794	67.5231	1.59397e-11	2.1795e-10
TBC1D16	0.518908	8.7056	67.4948	1.60496e-11	2.19232e-10
VDAC1	-0.621196	7.92819	67.4488	1.62307e-11	2.21482e-10
CHAF1B	-1.21835	4.55873	67.3576	1.65955e-11	2.2623e-10
CYTH2	0.990327	4.92593	67.328	1.67157e-11	2.27639e-10
TMBIM6	-0.563332	8.81472	67.2941	1.68544e-11	2.29298e-10
MRPL20	-0.575359	8.26279	67.2795	1.69143e-11	2.29881e-10
HSPA14	-1.1941	5.30744	67.206	1.72207e-11	2.33811e-10
MYOF	2.19289	3.09232	67.1779	1.7339e-11	2.35181e-10
PNPT1	-0.941157	5.55884	67.1545	1.74386e-11	2.36294e-10
COLGALT1	-0.68891	8.41595	67.133	1.753e-11	2.37296e-10
IER2	-0.883409	6.70781	67.1133	1.76148e-11	2.38204e-10
TRIM2	0.780414	6.52382	66.9527	1.832e-11	2.47495e-10
DUSP22	0.796558	6.48462	66.9466	1.83474e-11	2.47616e-10
ACYP1	-1.08957	4.98768	66.8459	1.88049e-11	2.53538e-10
MAPK6	-0.867882	5.91403	66.7635	1.91881e-11	2.58447e-10
SKA2	-0.67429	7.41117	66.7199	1.93943e-11	2.60964e-10
ELP2	0.893457	5.47813	66.6956	1.95098e-11	2.62248e-10
TPM2	1.83171	3.54553	66.6917	1.95285e-11	2.62248e-10
COL6A1	1.54563	4.30071	66.5992	1.99765e-11	2.67999e-10
OSBPL1A	0.705388	6.38707	66.5369	2.02842e-11	2.71857e-10
RBMS2	1.24309	4.0837	66.4695	2.06228e-11	2.7612e-10
FHOD1	-0.856988	6.81652	66.3769	2.1097e-11	2.82191e-10
SEPHS1	-0.905727	5.59263	66.0567	2.28259e-11	3.05015e-10
DECR1	1.03431	5.2266	66.0514	2.28558e-11	3.05112e-10
ZNF358	1.26544	4.54387	66.0397	2.29216e-11	3.0569e-10
TXNRD1	-0.819503	6.31704	65.97	2.33189e-11	3.10682e-10
HNMT	1.00176	5.27034	65.8614	2.39519e-11	3.188e-10
GALE	-0.743343	6.07652	65.8315	2.41291e-11	3.20844e-10
YWHAQ	-0.641948	7.64916	65.7337	2.47187e-11	3.2836e-10
NDUFAB1	-0.654164	8.51876	65.7271	2.47587e-11	3.28569e-10
TCF7	-1.06104	4.82221	65.7136	2.48415e-11	3.28861e-10
CKS1B	-0.990745	7.3924	65.7095	2.48664e-11	3.28861e-10
TCOF1	-0.676437	7.90152	65.7094	2.48671e-11	3.28861e-10
CCDC109B	-1.64867	3.45103	65.7077	2.4878e-11	3.28861e-10
PSMD5-AS1	1.74316	3.49173	65.6627	2.51559e-11	3.3221e-10
DAZAP2	-0.751524	6.81647	65.6128	2.54681e-11	3.36004e-10
ESPNL	2.9655	2.24826	65.6024	2.55333e-11	3.36537e-10
TPPP	0.795538	6.45224	65.4851	2.62852e-11	3.46109e-10
GALM	0.746135	6.4991	65.4601	2.64482e-11	3.47917e-10
MRPL49	-1.01562	5.63895	65.3866	2.69342e-11	3.5364e-10
SEMA3C	1.43404	4.51599	65.3849	2.6945e-11	3.5364e-10
GMPR2	0.912239	5.36439	65.3824	2.69617e-11	3.5364e-10
IK	0.549554	7.95607	65.3756	2.70072e-11	3.53894e-10
POLD4	1.05435	4.84598	65.3509	2.7173e-11	3.55721e-10
ACSL1	-1.04837	6.0445	65.2555	2.7823e-11	3.63879e-10
ETF1	-0.697166	6.91296	65.2028	2.81894e-11	3.68314e-10
ANKRD52	-1.06715	5.54944	65.1721	2.84046e-11	3.70767e-10
TTLL12	-0.760653	6.4922	65.1375	2.86498e-11	3.73607e-10
ENTPD1	0.922819	6.15159	65.1227	2.8755e-11	3.74619e-10
PIM2	-1.01314	5.20664	65.0351	2.9387e-11	3.82484e-10
C20orf194	1.4103	4.30931	64.9395	3.00935e-11	3.91302e-10
CNTRL	1.00889	5.81975	64.8631	3.06704e-11	3.98421e-10
TEAD1	0.754765	7.48328	64.8056	3.11121e-11	4.0377e-10
EEF2	0.534814	11.2089	64.7815	3.12996e-11	4.05814e-10
LDHB	-0.473941	10.011	64.7582	3.14817e-11	4.07785e-10
GSR	-0.725244	6.55014	64.7408	3.16179e-11	4.09156e-10
HMOX2	-0.769892	6.5822	64.6884	3.20333e-11	4.14136e-10
DOK3	1.09685	5.00252	64.6822	3.20829e-11	4.14382e-10
WDHD1	-1.25802	5.12206	64.6281	3.25183e-11	4.19605e-10
E2F3	-0.621977	6.98043	64.6203	3.25812e-11	4.20014e-10
C12orf76	1.76598	3.36409	64.5857	3.28633e-11	4.23186e-10
PSMC4	-0.594269	8.51821	64.5825	3.28897e-11	4.23186e-10
SMIM13	-1.07968	5.31967	64.5689	3.30014e-11	4.24219e-10
MRPL10	0.795686	5.77498	64.5422	3.32219e-11	4.26647e-10
RBM14	-1.14343	4.84085	64.5353	3.32788e-11	4.26973e-10
KMT2E	0.69989	7.31734	64.5027	3.35506e-11	4.30052e-10
EIF5A	-0.809608	7.32841	64.4986	3.35849e-11	4.30084e-10
RAB35	-1.13583	5.09941	64.4194	3.42555e-11	4.38256e-10
VMA21	-0.650671	7.679	64.3331	3.50008e-11	4.47369e-10
CORO1C	-0.693849	6.78061	64.181	3.63576e-11	4.64271e-10
PMP22	0.864907	6.45522	64.0595	3.74792e-11	4.78143e-10
ID1	-1.35409	4.57789	63.989	3.81467e-11	4.86199e-10
RBX1	-0.758576	7.35451	63.9728	3.83021e-11	4.87721e-10
PON2	-0.750311	6.12639	63.9194	3.88175e-11	4.93819e-10
FH	-0.7615	6.12003	63.8889	3.91157e-11	4.97144e-10
VPS28	0.803268	6.31956	63.8604	3.93964e-11	5.00242e-10
ORC1	-1.33447	4.14911	63.8208	3.97888e-11	5.0475e-10
CTNNA1	0.675263	7.66864	63.8107	3.98898e-11	5.05557e-10
PTK2B	3.78952	1.74669	63.7961	4.00368e-11	5.06946e-10
KCTD20	-0.731812	6.80074	63.697	4.10448e-11	5.19223e-10
FAM35A	-0.89576	5.47916	63.5988	4.207e-11	5.31693e-10
EED	-1.19198	5.11702	63.5673	4.24034e-11	5.35316e-10
RB1CC1	0.708521	7.0065	63.5643	4.24357e-11	5.35316e-10
GAPDHS	2.4472	3.36684	63.4816	4.33269e-11	5.46048e-10
TIPIN	-1.33784	4.61089	63.4349	4.38394e-11	5.51992e-10
NOL11	-0.695412	6.43187	63.417	4.40369e-11	5.53516e-10
CKAP2L	-0.752407	6.12322	63.4165	4.40422e-11	5.53516e-10
SLC52A2	-1.0539	5.32505	63.2709	4.56872e-11	5.73657e-10
SMC4	-0.703097	9.17843	63.2007	4.65025e-11	5.83352e-10
CBX7	1.77282	3.44472	63.1758	4.67951e-11	5.86478e-10
ALYREF	-1.04249	5.95527	63.169	4.68753e-11	5.8694e-10
AKAP9	1.51131	7.32198	63.0416	4.84066e-11	6.05552e-10
PAPOLA	-0.589432	7.3372	62.9969	4.89566e-11	6.11867e-10
CC2D2A	1.09407	4.36949	62.9649	4.93532e-11	6.16254e-10
BARD1	-1.18037	5.02242	62.9321	4.97634e-11	6.20803e-10
CHKA	-0.847406	7.06319	62.9097	5.0046e-11	6.23753e-10
GNB4	-0.740034	6.54443	62.8831	5.03834e-11	6.2738e-10
SENP7	1.30955	4.38082	62.795	5.15179e-11	6.40917e-10
SMCO4	-3.21894	2.24328	62.7824	5.1683e-11	6.42379e-10
LPCAT3	-1.26529	4.11398	62.6677	5.32054e-11	6.60695e-10
MFSD5	-1.03742	5.28828	62.6481	5.34692e-11	6.63361e-10
SUMO3	-0.70404	8.54373	62.6267	5.37599e-11	6.66356e-10
PRDX3	-0.908236	6.54178	62.593	5.42214e-11	6.71461e-10
NDUFA6	-0.610254	8.21498	62.5842	5.43419e-11	6.72338e-10
AUNIP	-1.80177	3.62917	62.5722	5.45081e-11	6.73778e-10
RPL10A	0.536949	10.7062	62.5552	5.47432e-11	6.76066e-10
RMI1	-1.67972	3.76002	62.4935	5.56055e-11	6.86088e-10
MAP2K3	-1.34204	5.39654	62.393	5.70419e-11	7.0317e-10
RBM8A	-0.565125	7.86398	62.3011	5.83876e-11	7.19104e-10
BCL11A	1.15222	4.66848	62.2591	5.90142e-11	7.2616e-10
ZNF503	-0.707282	6.2529	62.2554	5.90694e-11	7.26178e-10
FOXRED2	-0.554396	8.60104	62.2223	5.95685e-11	7.31649e-10
CCND1	-0.613381	8.68981	62.1582	6.05469e-11	7.42991e-10
SMIM12	-0.927759	5.83354	61.9738	6.34556e-11	7.77979e-10
KIAA0319L	0.705239	6.61488	61.9685	6.35407e-11	7.78316e-10
PRAME	0.469198	9.9143	61.936	6.4069e-11	7.84077e-10
RPL22	0.597614	8.56669	61.8841	6.49218e-11	7.93795e-10
CHD3	0.882902	7.05597	61.862	6.52876e-11	7.97546e-10
FAM69B	0.857433	5.74251	61.8456	6.55623e-11	8.0018e-10
PPIL1	-0.785605	6.30203	61.778	6.67023e-11	8.13359e-10
RAP1A	-0.790104	5.95739	61.6443	6.90159e-11	8.40813e-10
DSTYK	0.62816	8.33589	61.6278	6.93087e-11	8.43619e-10
LRRC8B	-1.09685	4.83594	61.5587	7.05429e-11	8.5787e-10
SNAR-G1	-1.03211	7.52991	61.5508	7.0685e-11	8.58826e-10
HOMER1	-1.12731	4.67727	61.4687	7.21837e-11	8.75719e-10
TEX2	-1.07824	5.08083	61.4676	7.22049e-11	8.75719e-10
NOP58	-0.535137	9.40815	61.4007	7.34494e-11	8.90014e-10
PPARGC1B	-1.68594	3.66107	61.3768	7.39004e-11	8.94678e-10
TRIP6	0.587788	7.00025	61.3644	7.4136e-11	8.96727e-10
PMPCB	0.758044	6.16953	61.3538	7.43373e-11	8.98359e-10
NOA1	0.943904	5.35764	61.3328	7.47379e-11	9.02394e-10
ERCC-00071	1.24622	4.66627	61.2217	7.68938e-11	9.27595e-10
HDAC6	1.24198	3.93915	61.176	7.78002e-11	9.37652e-10
PPP2R2A	-0.673886	6.95136	61.1727	7.78661e-11	9.37652e-10
MRPS11	-0.86155	5.64249	61.1662	7.79956e-11	9.38375e-10
YTHDF1	-0.710851	7.03927	61.1	7.93313e-11	9.53598e-10
HMG20B	0.762094	7.67099	61.029	8.07887e-11	9.69553e-10
HEXA	0.640928	6.82398	61.0284	8.0802e-11	9.69553e-10
ERCC-00131	-1.22302	5.10218	61.0218	8.09388e-11	9.70332e-10
SNRPF	-0.890447	7.2862	61.003	8.13307e-11	9.74167e-10
JMJD6	-1.16406	4.61082	60.8915	8.36928e-11	1.00157e-09
UBE2K	-0.610861	6.99718	60.7938	8.58213e-11	1.02614e-09
PITHD1	-0.891036	5.43264	60.6687	8.86273e-11	1.05875e-09
BSDC1	1.41981	4.34702	60.6382	8.93272e-11	1.06617e-09
UBE2Q2P1	1.9403	3.27861	60.5866	9.05224e-11	1.07948e-09
GNB1	-0.494288	8.62828	60.5704	9.09014e-11	1.08305e-09
ENC1	-1.84335	3.40534	60.5276	9.19081e-11	1.09408e-09
HSPA4	-0.62857	8.01043	60.4411	9.39817e-11	1.11778e-09
SCO2	-0.844087	6.20429	60.2921	9.76656e-11	1.16057e-09
FBXO2	3.11983	2.33299	60.2674	9.82898e-11	1.16696e-09
MYCBP2	0.992905	6.73066	60.2485	9.87714e-11	1.17165e-09
DNAJC3	-0.785997	6.64005	60.1591	1.0108e-10	1.19799e-09
TSPAN14	-0.724581	6.77711	60.1279	1.01899e-10	1.20663e-09
DZIP3	0.99879	5.31565	60.0167	1.04873e-10	1.24076e-09
ACTR1A	-0.732369	6.65676	59.9607	1.06403e-10	1.25777e-09
LTB4R	1.60232	3.61743	59.9093	1.0783e-10	1.27353e-09
AGFG1	-0.66152	6.73057	59.8831	1.08565e-10	1.28109e-09
SLC25A45	2.00702	3.12869	59.8795	1.08666e-10	1.28116e-09
P2RX6	2.61632	2.00708	59.79	1.11217e-10	1.31009e-09
MAU2	0.815771	6.00079	59.6592	1.15055e-10	1.35412e-09
SNRNP70	-0.587226	7.11752	59.6053	1.16676e-10	1.37201e-09
KLHDC2	1.00581	4.86012	59.5731	1.17656e-10	1.38233e-09
EZR	-0.860988	5.71279	59.5541	1.18238e-10	1.38796e-09
PSMG1	-0.879497	5.3637	59.5101	1.19599e-10	1.40272e-09
GSPT1	-0.518344	8.29435	59.4797	1.20547e-10	1.41262e-09
SUV39H1	-1.48372	3.75738	59.4699	1.20855e-10	1.41499e-09
CHAC2	-2.68664	2.56512	59.4489	1.21515e-10	1.4215e-09
COMMD4	-0.652738	6.56171	59.4169	1.22533e-10	1.43216e-09
GLRX2	-1.10072	5.15775	59.4	1.23071e-10	1.43721e-09
SAMD1	-1.37499	3.74591	59.3938	1.23271e-10	1.4383e-09
ACTB	-0.711585	9.31841	59.3061	1.26118e-10	1.47025e-09
ZMPSTE24	-0.943343	5.28153	59.27	1.27308e-10	1.48284e-09
SEMA5A	0.712081	8.49987	59.2577	1.27717e-10	1.48634e-09
COA5	0.944142	5.60081	59.1801	1.30327e-10	1.5154e-09
TMEM50B	-1.70887	3.94176	59.1526	1.31262e-10	1.52497e-09
TTI1	-0.76399	6.71272	59.1445	1.31541e-10	1.52689e-09
KLC4	1.61938	3.34439	59.1081	1.32797e-10	1.54015e-09
FARP1	0.635223	7.22125	59.0942	1.33279e-10	1.54441e-09
DLGAP4	0.784201	5.66007	59.0792	1.33802e-10	1.54914e-09
C2orf74	0.904622	5.07312	58.9843	1.37155e-10	1.58661e-09
ACOT7	-0.745621	6.58837	58.963	1.3792e-10	1.5941e-09
TNNT1	1.20919	4.40553	58.9449	1.38575e-10	1.6003e-09
MEX3C	-1.21342	4.29261	58.9094	1.39865e-10	1.61382e-09
GNG5	-0.617973	7.42606	58.8699	1.41316e-10	1.62917e-09
NRM	-1.33205	4.1821	58.8464	1.42186e-10	1.6378e-09
DUT	-0.586488	8.03375	58.8396	1.42441e-10	1.63934e-09
SMARCA1	1.03231	4.90034	58.8279	1.42877e-10	1.64297e-09
RBL1	-0.994969	5.12247	58.6981	1.47809e-10	1.69823e-09
PRKX	0.995786	5.02563	58.6887	1.48174e-10	1.70098e-09
SRSF10	-0.60577	7.47726	58.6497	1.49695e-10	1.71698e-09
ZNF629	1.26546	4.28569	58.5852	1.52245e-10	1.74475e-09
GLRX5	-0.725697	7.16556	58.5641	1.5309e-10	1.75295e-09
AMOTL2	1.3241	4.02046	58.4497	1.5775e-10	1.80387e-09
RFC4	-0.816281	5.91758	58.4484	1.57804e-10	1.80387e-09
RPP25	-1.19229	5.28067	58.3102	1.63631e-10	1.8689e-09
OSER1-AS1	3.06555	2.50164	58.2657	1.65556e-10	1.88929e-09
MRPS34	-0.633402	7.64698	58.2504	1.66221e-10	1.89529e-09
OSTM1	-0.737392	6.30684	58.1884	1.68952e-10	1.9248e-09
FOXC1	-0.646835	6.67445	58.185	1.69105e-10	1.92492e-09
ITGA6	-1.05472	5.54112	58.1387	1.71174e-10	1.94683e-09
NKD2	1.36932	3.98557	58.1148	1.72257e-10	1.95692e-09
EAPP	0.777093	5.78715	58.1118	1.72391e-10	1.95692e-09
GTF2A2	-0.816803	5.97003	58.1095	1.72495e-10	1.95692e-09
CLCN7	0.747359	6.58138	58.0972	1.73053e-10	1.96161e-09
PACSIN2	-0.755362	6.51003	58.091	1.73338e-10	1.96319e-09
GGH	-1.10424	4.96681	58.0792	1.73874e-10	1.96762e-09
ERCC-00162	1.35647	4.69662	58.044	1.75496e-10	1.98431e-09
PLA2G6	2.0593	2.96088	58.007	1.7721e-10	2.00201e-09
FAM81A	-1.43794	3.69289	57.9918	1.77923e-10	2.00789e-09
FHL2	0.840729	6.07181	57.9896	1.78027e-10	2.00789e-09
APTX	-0.821465	5.44541	57.9627	1.79291e-10	2.02046e-09
KIF3B	-0.61765	6.69173	57.908	1.81894e-10	2.04808e-09
GPR153	0.901824	5.24153	57.9041	1.82078e-10	2.04846e-09
UCN2	-3.21857	2.2143	57.8964	1.82452e-10	2.05095e-09
ZDHHC6	-0.717937	6.20192	57.8704	1.83703e-10	2.0633e-09
HECA	1.23994	4.43126	57.831	1.85622e-10	2.08313e-09
C16orf59	-1.22746	4.36698	57.7029	1.92005e-10	2.15297e-09
BAZ2A	0.692779	7.53665	57.6945	1.92427e-10	2.15592e-09
GATAD1	0.797268	6.25745	57.6372	1.95364e-10	2.18701e-09
DHX33	-0.600618	6.81442	57.6186	1.96325e-10	2.19595e-09
NFKBIB	-0.837913	5.50654	57.5718	1.98766e-10	2.22142e-09
DDX5	-0.582208	8.04918	57.5357	2.00672e-10	2.24087e-09
ZNF446	1.57586	3.79064	57.5054	2.02287e-10	2.25615e-09
SAMD5	1.48505	3.50678	57.5038	2.02374e-10	2.25615e-09
CHEK2	-0.977036	4.78756	57.4356	2.06056e-10	2.29531e-09
SNRPB2	-0.535953	9.84439	57.3736	2.09467e-10	2.33138e-09
HDGF	-0.469915	8.9402	57.3616	2.1013e-10	2.33684e-09
NUP85	-0.776331	6.09847	57.2495	2.16462e-10	2.40527e-09
WDFY1	0.829367	5.96188	57.2237	2.17948e-10	2.4198e-09
ARF4	-0.716463	7.17979	57.2196	2.18186e-10	2.42046e-09
ID4	1.15438	4.42131	57.1793	2.20533e-10	2.44448e-09
KIAA1109	1.32631	4.80927	57.0801	2.26411e-10	2.50758e-09
HIF1A	-0.841975	5.97491	57.0755	2.26689e-10	2.50861e-09
SCML1	-1.46423	4.64431	57.0649	2.27326e-10	2.5136e-09
FAM222A	-1.57897	3.79532	57.0038	2.31047e-10	2.55265e-09
MCUR1	-0.728994	5.95734	56.9591	2.33803e-10	2.58099e-09
L3MBTL2	-0.74285	5.54044	56.9113	2.36794e-10	2.61188e-09
DFNB59	3.70627	1.39617	56.8919	2.38013e-10	2.62319e-09
PDPR	0.941843	5.51587	56.8713	2.39324e-10	2.63549e-09
CHSY1	-0.858169	5.68801	56.8608	2.3999e-10	2.64067e-09
CUL1	-0.739661	6.13626	56.8414	2.41231e-10	2.65217e-09
PCAT6	1.651	3.82934	56.7595	2.46547e-10	2.70841e-09
EGR1	-1.59975	4.46512	56.7311	2.48419e-10	2.72676e-09
TSR2	-0.953199	5.42528	56.3915	2.71954e-10	2.9819e-09
WDR45B	-0.703109	6.48689	56.3895	2.72104e-10	2.9819e-09
CNPPD1	0.744246	6.15499	56.3114	2.77834e-10	3.04223e-09
TMX2	-0.740029	6.76107	56.2553	2.82033e-10	3.0857e-09
UQCR11	-0.597015	7.70463	56.2325	2.83758e-10	3.10207e-09
RHOG	-0.89999	5.31352	56.1777	2.87947e-10	3.14532e-09
NUP188	-0.893272	5.71599	56.151	2.90008e-10	3.16528e-09
CCT3	-0.5504	8.70108	56.1412	2.90772e-10	3.17105e-09
PYGL	0.721147	6.34258	56.0997	2.94023e-10	3.20393e-09
ALG5	-0.749704	6.4354	56.0872	2.95006e-10	3.21205e-09
SLC27A1	1.41867	4.11025	55.9588	3.0533e-10	3.32178e-09
SUB1	-0.617509	7.66704	55.907	3.09598e-10	3.36551e-09
ADRBK2	0.882221	5.448	55.8722	3.12499e-10	3.39431e-09
THG1L	1.12233	4.88009	55.8055	3.18142e-10	3.45284e-09
HEBP1	0.912467	5.30136	55.7944	3.19089e-10	3.46033e-09
PHAX	-0.699799	6.0405	55.7903	3.19443e-10	3.4614e-09
CCSAP	-0.99065	5.45703	55.7346	3.24253e-10	3.51071e-09
MRPL13	-0.913904	5.76844	55.7255	3.25044e-10	3.51645e-09
TK2	1.26834	4.22308	55.7037	3.26951e-10	3.53426e-09
TUG1	0.566075	7.20473	55.6187	3.34508e-10	3.61306e-09
CDC27	-0.65792	6.40324	55.5939	3.36745e-10	3.63432e-09
SAR1B	-1.26929	4.80659	55.574	3.3855e-10	3.65089e-09
ABHD17C	-0.873271	5.89279	55.5698	3.38939e-10	3.65217e-09
TMC6	-0.685275	6.13591	55.5174	3.43745e-10	3.70101e-09
HINT1	-0.539215	9.31005	55.5038	3.45002e-10	3.71158e-09
STAT6	0.687227	6.62878	55.4705	3.48107e-10	3.74201e-09
FURIN	-0.888647	5.89034	55.3926	3.55492e-10	3.81836e-09
TTC3	0.649002	7.51363	55.3804	3.56657e-10	3.82783e-09
NAV2	1.06389	7.87847	55.3766	3.5702e-10	3.82869e-09
ABCF2	-0.685344	6.13119	55.3374	3.60818e-10	3.86374e-09
EIF3J-AS1	1.30659	4.11005	55.3369	3.60859e-10	3.86374e-09
PIGW	-1.18022	4.39407	55.3021	3.64266e-10	3.89713e-09
VBP1	-0.774138	6.01927	55.2858	3.65868e-10	3.91117e-09
SUMF2	0.667293	6.49849	55.2794	3.66498e-10	3.91482e-09
ERCC-00095	-1.06839	5.73543	55.149	3.79618e-10	4.04943e-09
UBXN1	0.640072	8.11539	55.1482	3.79699e-10	4.04943e-09
HSBP1	-0.534134	7.7769	55.1271	3.81867e-10	4.06934e-09
IFI27L2	0.820296	5.76126	55.095	3.85191e-10	4.10153e-09
KAT6B	0.919272	5.04768	54.9991	3.95303e-10	4.20589e-09
WWTR1	-0.563375	7.64364	54.9946	3.95784e-10	4.20769e-09
RANGAP1	-0.661362	7.83053	54.8411	4.1256e-10	4.38217e-09
HCG11	1.08473	4.69299	54.8386	4.12844e-10	4.38217e-09
ABRACL	-0.826681	5.93834	54.8298	4.13827e-10	4.38917e-09
ITGAE	-1.35851	4.2694	54.7984	4.17361e-10	4.42317e-09
LHFP	-0.972802	5.28077	54.7878	4.18554e-10	4.43235e-09
BAZ1B	-0.729944	7.46834	54.7732	4.20214e-10	4.44644e-09
SLC25A11	-0.656337	6.49065	54.7608	4.21623e-10	4.45787e-09
ATP9A	1.14612	4.99187	54.7505	4.22803e-10	4.46685e-09
YWHAZ	-0.457798	8.68344	54.627	4.37198e-10	4.61532e-09
SIRT5	1.02413	4.61788	54.6146	4.38666e-10	4.6272e-09
PGF	-2.17987	2.82146	54.5027	4.52193e-10	4.76518e-09
SEC61A1	-0.701738	6.55018	54.5006	4.52451e-10	4.76518e-09
MFGE8	1.107	5.357	54.459	4.57586e-10	4.81551e-09
SIGMAR1	-0.592068	7.06565	54.3775	4.67835e-10	4.91954e-09
SCARB1	-0.658431	6.54841	54.3353	4.7323e-10	4.97241e-09
SLC25A10	-1.91319	2.96201	54.2638	4.82521e-10	5.06609e-09
PLK4	-1.69709	3.59684	54.0935	5.05408e-10	5.30111e-09
PVRL3	-0.955131	4.9878	54.0909	5.05768e-10	5.30111e-09
STX16	0.749731	7.0683	54.0887	5.06081e-10	5.30111e-09
CTDSP2	0.742797	6.20654	54.0336	5.13732e-10	5.37708e-09
SPATA20	0.969498	5.60866	54.0243	5.15033e-10	5.38654e-09
TOPBP1	-0.644225	6.37302	54.0089	5.17202e-10	5.40504e-09
CEP290	0.950149	6.52932	53.9463	5.26104e-10	5.49383e-09
MLF2	-0.559362	7.56441	53.9398	5.27045e-10	5.4994e-09
XPNPEP1	-0.672274	7.02553	53.9184	5.30131e-10	5.52734e-09
LRP1	2.36039	2.49815	53.898	5.33085e-10	5.55386e-09
WDR82	-0.702577	6.69658	53.8792	5.35834e-10	5.5782e-09
MIEF1	-0.48416	8.03703	53.8746	5.36507e-10	5.58091e-09
IMPACT	0.708781	6.04813	53.8158	5.4518e-10	5.66677e-09
EIF2B3	-0.837713	5.67197	53.7787	5.50742e-10	5.72019e-09
EXOC3	0.619964	6.37152	53.7468	5.55562e-10	5.76582e-09
XRCC6	-0.481313	8.47327	53.728	5.58417e-10	5.79101e-09
ACVR2B	1.25348	4.44375	53.7119	5.60888e-10	5.81218e-09
SORBS1	0.932555	5.47703	53.6515	5.70218e-10	5.90433e-09
FAM175A	1.46011	3.30816	53.5934	5.79362e-10	5.99443e-09
TLN2	0.976597	6.2678	53.5814	5.81266e-10	6.00953e-09
ABCB7	0.718582	5.86748	53.5406	5.87793e-10	6.07236e-09
SCFD2	-0.890863	5.51732	53.5194	5.91207e-10	6.10297e-09
HCCS	-0.723595	6.34455	53.5085	5.92974e-10	6.11654e-09
SRSF6	-0.645149	7.60338	53.4578	6.01273e-10	6.19742e-09
CEP68	1.10011	4.94834	53.4172	6.07997e-10	6.26195e-09
SASS6	-0.923148	5.68989	53.3818	6.13928e-10	6.31822e-09
HDGFRP3	-0.699792	6.60199	53.3193	6.24543e-10	6.42258e-09
PSMA3	-0.882396	6.36596	53.3115	6.25875e-10	6.43139e-09
NAP1L4	-0.608553	7.99965	53.2657	6.33794e-10	6.50488e-09
RPS19BP1	-0.751595	6.85912	53.2646	6.33989e-10	6.50488e-09
EXOC3-AS1	1.29296	3.87291	53.2401	6.38272e-10	6.54386e-09
TOR1AIP2	-0.543126	7.45425	53.2336	6.39411e-10	6.55058e-09
SLF1	-0.974951	5.07996	53.177	6.49411e-10	6.64799e-09
FSTL1	0.771594	5.74044	53.0868	6.6572e-10	6.80412e-09
NOP10	-0.66753	7.35349	53.0858	6.65892e-10	6.80412e-09
SKA1	-1.43337	4.00217	53.0843	6.66172e-10	6.80412e-09
PIK3R3	1.03798	4.6951	53.0722	6.68403e-10	6.82174e-09
HMGN1	-0.655578	7.16209	53.0387	6.74584e-10	6.87964e-09
LOC100507577	1.33568	4.80618	52.9746	6.86573e-10	6.99663e-09
YTHDF2	-0.599143	7.32604	52.9173	6.97489e-10	7.10251e-09
BRIX1	-0.640418	7.21263	52.8915	7.02469e-10	7.14322e-09
TMEM11	-1.09826	4.82418	52.8911	7.02542e-10	7.14322e-09
RHOC	-0.65732	6.39096	52.8458	7.11357e-10	7.22741e-09
STMN1	-0.532556	8.9565	52.7303	7.34365e-10	7.45557e-09
LSM3	-0.724998	6.18281	52.7103	7.38439e-10	7.49131e-09
LINC00342	1.81933	3.18101	52.6598	7.48805e-10	7.59077e-09
CEP95	0.879353	5.21994	52.6553	7.49721e-10	7.59437e-09
TMEM167A	-0.810418	5.81325	52.65	7.50822e-10	7.59983e-09
ITPKB	0.660934	6.36329	52.5852	7.6437e-10	7.73117e-09
BCL2	1.08809	4.71143	52.5723	7.67103e-10	7.75302e-09
ATAD5	-1.19943	4.85874	52.522	7.77827e-10	7.85553e-09
PAICS	-0.671142	7.79518	52.3915	8.06412e-10	8.13814e-09
GRAMD1A	1.09105	4.33686	52.374	8.10321e-10	8.17149e-09
NDUFB2	-0.544614	7.24686	52.3453	8.16787e-10	8.23056e-09
ALDH3B1	1.66659	3.10098	52.3346	8.19205e-10	8.24878e-09
DCTN1	0.719978	7.45173	52.329	8.20472e-10	8.25539e-09
C14orf169	-0.954723	4.8364	52.2147	8.46855e-10	8.51452e-09
NR1D2	1.24343	4.41355	52.1523	8.61643e-10	8.65676e-09
WDR43	-0.494609	9.0562	52.135	8.65785e-10	8.69191e-09
LOC100506548	0.806366	6.02694	52.1288	8.67277e-10	8.70044e-09
NCKAP5	1.54166	4.04136	52.0119	8.95865e-10	8.98057e-09
SLC25A6	0.494945	9.76158	52.0076	8.96925e-10	8.98453e-09
ACBD4	2.21128	2.56523	51.9749	9.05103e-10	9.05974e-09
GALNT1	-0.602561	6.54769	51.9572	9.09567e-10	9.09769e-09
ZNF207	-0.578943	6.78263	51.9518	9.1092e-10	9.10449e-09
JUN	1.00482	4.67317	51.8841	9.28217e-10	9.27051e-09
TXLNA	-0.682589	6.44843	51.791	9.5255e-10	9.50652e-09
SNHG5	0.648824	9.84621	51.7882	9.53297e-10	9.50696e-09
FAM98A	-0.752233	6.08854	51.7481	9.64009e-10	9.60388e-09
MRPL35	-0.61885	6.89668	51.7465	9.64436e-10	9.60388e-09
SNU13	-0.496961	8.98911	51.704	9.75907e-10	9.71095e-09
CYP27A1	0.759762	6.3661	51.4117	1.05873e-09	1.05274e-08
KPNA4	-0.611347	7.04159	51.3728	1.07029e-09	1.06345e-08
MED12	1.27263	4.60968	51.3527	1.07632e-09	1.06865e-08
BAG5	-0.848178	5.53859	51.3237	1.08505e-09	1.07654e-08
GNPDA1	-0.599261	7.69129	51.2038	1.12204e-09	1.11242e-08
TKFC	1.06972	4.55371	51.1344	1.14404e-09	1.1334e-08
ZIC1	-1.16946	4.27557	51.1225	1.14785e-09	1.13634e-08
MICA	-1.29387	4.16828	51.0829	1.16065e-09	1.14817e-08
SLC35B4	-0.648704	6.31697	51.0775	1.16242e-09	1.14908e-08
PDCD10	-0.717352	6.275	51.0725	1.16402e-09	1.14982e-08
INPP4B	0.556347	6.86501	51.0325	1.17715e-09	1.16194e-08
MBD4	-0.6425	6.54169	51.0241	1.17991e-09	1.16382e-08
SAAL1	-0.827247	5.28145	50.9884	1.19176e-09	1.17465e-08
CCDC117	-0.960897	5.55587	50.9416	1.20752e-09	1.18889e-08
GOLGA2	0.763417	7.19027	50.9402	1.20797e-09	1.18889e-08
MRPL42	-0.831939	5.68086	50.9033	1.22053e-09	1.20038e-08
DMXL1	1.22855	4.15043	50.8933	1.22396e-09	1.20288e-08
MFSD2A	-3.31988	2.21186	50.8161	1.25075e-09	1.22832e-08
AAMDC	1.25555	4.43068	50.7161	1.28636e-09	1.26237e-08
DACT1	1.44663	4.48762	50.7092	1.28886e-09	1.2639e-08
RAB17	0.899443	5.72203	50.6891	1.29615e-09	1.27014e-08
SELK	-0.7216	6.28542	50.6837	1.29812e-09	1.27114e-08
FRAT1	2.80929	2.47381	50.6451	1.31231e-09	1.2841e-08
MYH9	0.927224	7.71698	50.6197	1.32169e-09	1.29235e-08
PHLDA1	0.503566	7.50659	50.584	1.33503e-09	1.30445e-08
SQLE	-0.819333	5.78506	50.5514	1.34734e-09	1.31553e-08
SLC25A33	-1.22029	4.47497	50.5289	1.35589e-09	1.32292e-08
CLPTM1	-1.01151	4.85086	50.4855	1.37255e-09	1.33821e-08
[truncated: 12,136 more rows]

## Sheet: ST1E
Column1	logFC	logCPM	F	PValue	FDR
[truncated: 13,523 more rows]

[truncated: 6 more sheets: ST1F, ST1G, ST1H, ST1I, ST1J, ST1K]
