# Supplementary material for: MITF, TFEB, and TFE3 drive distinct adaptive gene expression programs and immune infiltration in melanoma
Source: Cell Rep. Author manuscript; Available in PMC 2026 Jan 23. (PMC12828906; doi:10.1016/j.celrep.2025.116499)
Supplement: 3 [file NIHMS2132725-supplement-3.xlsx]

## Sheet: ST2A
Symbol	logFC	FC	logCPM	F	PValue	FDR
Tagln2	12.2885	5002.83	2.14141	164.666	1.08069e-10	5.95369e-09
Gucy1a1	9.70609	835.265	2.56527	149.094	2.48226e-10	1.24216e-08
Cpa6	9.63996	797.842	1.42019	100.604	6.09799e-09	1.92223e-07
Tslrn1	9.54279	745.876	3.02124	291.24	5.72873e-12	4.27342e-10
Notch1	9.03983	526.331	1.33721	87.6557	1.79709e-08	4.99606e-07
Sytl4	9.02765	521.907	-0.150673	114.469	7.17546e-09	2.21535e-07
Acta2	8.58681	384.493	4.99578	96.2039	2.52406e-08	6.67709e-07
Cep126	8.12542	279.251	0.384182	61.3107	1.3214e-06	1.99416e-05
Slc13a2	8.10474	275.277	-0.372852	34.8894	1.88838e-05	0.000178182
Unc13b	8.06478	267.757	1.13975	82.2762	5.38603e-09	1.74357e-07
Srpk3	7.85539	231.584	-0.455308	41.351	1.27683e-05	0.000129516
5330434G04Rik	7.78686	220.841	-0.346423	43.1014	3.04896e-06	4.01073e-05
Mlip	7.55803	188.449	-0.339768	124.384	3.89629e-09	1.32562e-07
Ttn	7.53274	185.175	0.561431	52.6665	7.77576e-07	1.2723e-05
Gal3st2	7.40943	170.005	3.94664	56.9305	4.48762e-07	7.97283e-06
B3gnt3	7.10052	137.237	-0.208654	51.5771	1.7471e-06	2.52196e-05
Prkag3	7.03381	131.035	-0.363375	46.004	1.97082e-06	2.78794e-05
Zfp985	7.02659	130.381	2.10481	54.5644	1.81424e-07	3.68057e-06
Fbp2	6.82986	113.761	-0.642882	27.9517	6.49537e-05	0.000494984
Nlrp4e	6.7633	108.632	-0.63368	27.3461	0.000110579	0.000763687
Nostrin	6.7606	108.428	2.11814	41.0313	7.24751e-06	8.11964e-05
Ephb6	6.72271	105.618	0.799882	95.3768	1.40338e-09	5.52611e-08
Enpep	6.65394	100.702	-1.19536	16.4325	0.0007016	0.00352267
Plekha6	6.60113	97.0819	1.57501	68.4603	2.71303e-08	7.12986e-07
Vwa1	6.4236	85.8411	-1.20785	15.721	0.000726776	0.00362182
Ankrd1	6.17586	72.2967	0.779854	72.785	3.33479e-08	8.55786e-07
Serpinb1a	6.13341	70.2003	0.920696	49.2422	6.96829e-07	1.16074e-05
Xlr	6.04627	66.086	-0.861204	17.1668	0.00122673	0.00554497
Col6a3	5.85538	57.8957	1.60667	70.9806	1.98439e-08	5.45365e-07
5830444B04Rik	5.79321	55.4536	-0.979217	15.3126	0.00116148	0.00529789
Vav1	5.74182	53.513	-0.175213	30.685	1.30832e-05	0.00013182
Dbh	5.71769	52.6254	4.66886	107.197	3.67796e-09	1.25847e-07
Ntrk3	5.67945	51.249	0.460997	92.6415	1.83449e-09	6.86363e-08
LOC115489947	5.63464	49.6817	-1.21625	5.8518	0.0249015	0.0630013
Elovl4	5.55413	46.9852	0.301291	50.8227	1.91937e-06	2.74097e-05
Gm24105	5.33928	40.4839	2.62944	138.388	4.05606e-11	2.43754e-09
1700013G24Rik	5.33719	40.4254	1.91357	15.8975	0.0012456	0.00560918
Kirrel3	5.29054	39.1391	1.31587	55.3993	1.60316e-07	3.28006e-06
Gldnos	5.15613	35.6574	-1.36131	5.56572	0.0308347	0.0745571
Hapln1	5.1521	35.5578	2.08327	80.6967	3.39908e-08	8.6673e-07
Mtus1	5.07882	33.797	-1.06843	35.5185	6.96985e-06	7.86728e-05
Krt81	5.0173	32.3861	1.18096	37.8423	4.54189e-06	5.5548e-05
Nat8f3	4.9676	31.2893	-0.390928	15.9486	0.000586295	0.00304296
Enpp3	4.92948	30.4734	0.624916	36.3966	5.91597e-06	6.84497e-05
Slc39a2	4.75224	26.9505	-0.01854	19.205	0.000224205	0.00136064
Apol10b	4.7351	26.6322	-0.766784	6.16782	0.022716	0.0587972
Efcab1	4.68932	25.8004	0.166085	79.4675	7.34678e-09	2.26243e-07
Olfm3	4.55302	23.4744	0.963341	11.5714	0.00406896	0.0147508
Duoxa1	4.53945	23.2548	-0.0511295	19.0045	0.000285218	0.00166527
Duox2	4.53498	23.1828	-0.547475	23.2532	0.000169066	0.0010835
Pcdh10	4.53495	23.1823	-1.01008	8.94564	0.0107124	0.0321399
Prelp	4.47121	22.1803	4.19256	109.502	3.86132e-10	1.8115e-08
Cdhr5	4.43811	21.6772	-0.645411	41.6418	1.49868e-06	2.20307e-05
Fhod3	4.43473	21.6265	-0.327398	17.3551	0.000451257	0.00244236
Btbd16	4.42258	21.4452	2.10096	153.634	1.44819e-11	9.66266e-10
Col11a1	4.39208	20.9966	0.398506	34.3639	8.68208e-06	9.43636e-05
Gfpt2	4.28707	19.5225	0.833248	34.9266	5.37639e-06	6.33043e-05
Mogat1	4.27218	19.3221	1.91328	80.9659	1.38885e-08	3.96203e-07
Col6a1	4.2546	19.0881	-0.716945	26.7229	5.79646e-05	0.000450877
Hecw2	4.23244	18.7972	-0.902982	41.7566	1.46808e-06	2.16339e-05
Lhfpl4	4.21105	18.5205	3.75782	79.2702	3.89514e-08	9.66511e-07
Thrsp	4.20709	18.4698	1.20222	34.8676	5.44069e-06	6.38113e-05
Mir100hg	4.18259	18.1588	-0.0640693	3.66959	0.0693801	0.139714
Krt14	4.13481	17.5672	1.74248	7.6306	0.0147867	0.0417953
Ncam2	4.11272	17.3003	0.27955	37.3812	3.31346e-06	4.28822e-05
Nacad	4.09868	17.1326	1.20625	82.9286	5.01736e-09	1.63302e-07
Nlrc4	4.07771	16.8855	-1.17432	12.1362	0.00226101	0.0091677
Il13ra1	3.9918	15.9093	1.63475	63.2962	5.29823e-08	1.24039e-06
Casp12	3.92368	15.1755	2.41231	21.3303	0.000154512	0.00100782
Bcan	3.90776	15.0091	4.09321	294.669	1.81917e-14	2.29981e-12
Slc43a3	3.90762	15.0076	-0.420825	6.20161	0.025324	0.0638148
Serpine2	3.90501	14.9805	-1.64118	2.92218	0.103977	0.19106
Cntn1	3.88083	14.7315	-0.750025	28.5105	2.86239e-05	0.000253333
Myom1	3.86818	14.6028	3.80919	129.792	7.57694e-11	4.33329e-09
Il2rb	3.85972	14.5175	-0.905187	20.8064	0.000143936	0.000950342
Casq2	3.83578	14.2785	4.4119	246.659	1.17139e-13	1.30263e-11
Cfap100	3.80807	14.007	4.36956	192.852	1.47407e-12	1.26454e-10
Tgfb1i1	3.79413	13.8723	-1.07547	8.06472	0.00936968	0.0288612
Abca8a	3.7756	13.6952	3.36658	49.2661	4.11231e-07	7.40462e-06
A630077J23Rik	3.76627	13.607	1.40909	37.8748	3.01362e-06	3.97379e-05
Lctl	3.70438	13.0355	-0.860935	23.5715	6.96843e-05	0.000522741
Esr1	3.69441	12.9458	1.30853	42.4246	1.30307e-06	1.976e-05
Pmfbp1	3.65235	12.5738	-0.549982	21.3496	0.000257812	0.00153392
Nat8f7	3.63848	12.4535	-0.245284	25.0653	4.79969e-05	0.000389225
Gm2381	3.62802	12.3636	-0.575557	3.41177	0.0826071	0.159478
Mbp	3.61825	12.2801	9.37734	350.981	2.85029e-15	4.89028e-13
Myh14	3.56666	11.8487	2.70573	113.209	2.8163e-10	1.38622e-08
Pde2a	3.56065	11.7994	-0.882215	16.5685	0.00048498	0.00258871
Sv2a	3.52953	11.5476	-0.112163	16.5795	0.000483358	0.0025835
Rny3	3.5254	11.5146	5.72576	191.911	1.54929e-12	1.31035e-10
Dnm3	3.5141	11.4248	0.230462	31.8772	2.06497e-05	0.000191894
Jph2	3.47555	11.1236	3.26817	109.661	3.80879e-10	1.80093e-08
Il16	3.44924	10.9226	-0.619379	11.7208	0.00260232	0.0102613
Postn	3.44607	10.8986	1.42922	83.8373	4.54885e-09	1.49676e-07
Gp1bb	3.43996	10.8525	-0.412367	40.1761	1.95663e-06	2.77439e-05
Ctso	3.37015	10.3399	0.615096	5.38482	0.0296956	0.0723563
Il6ra	3.36505	10.3034	0.791578	41.2127	1.61928e-06	2.363e-05
Islr	3.36041	10.2703	-0.0980069	8.86076	0.00682532	0.0224213
Rcan2	3.33426	10.0858	-0.245002	17.7439	0.000341493	0.00194468
Klhdc8a	3.32349	10.0109	-0.111495	13.5444	0.00142471	0.00625851
St8sia5	3.32038	9.98928	-0.283532	25.2242	4.61642e-05	0.000376652
Scrg1	3.31349	9.94166	2.59087	93.7536	1.64392e-09	6.32805e-08
Kank4os	3.29508	9.81565	-0.00395847	17.0441	0.000420219	0.00229955
1600014C23Rik	3.28704	9.76108	-0.604817	22.008	0.000104401	0.000729049
Col9a1	3.26557	9.61687	3.72585	146.838	2.26569e-11	1.45513e-09
Nat8f5	3.25813	9.56742	1.27148	33.7897	6.77682e-06	7.69279e-05
Plxna4os1	3.24673	9.49214	-0.99019	2.34558	0.144444	0.245857
Chst11	3.23651	9.42511	3.40272	90.8501	2.19397e-09	8.05797e-08
Kcnk10	3.23167	9.39353	0.881287	4.38133	0.0541996	0.115455
Orm3	3.20832	9.24271	-0.228096	20.0636	0.000214743	0.00131183
Cyp2b13	3.20822	9.24212	-0.596077	2.08108	0.167709	0.275863
Prkg2	3.17672	9.04251	8.16454	326.559	6.13674e-15	8.98808e-13
Asb2	3.08616	8.49231	4.64198	199.005	1.07042e-12	9.59382e-11
Eda2r	3.08186	8.46703	-0.29117	37.8952	4.49872e-06	5.52727e-05
Tmeff2	3.07837	8.44661	2.76204	89.0083	2.64509e-09	9.45461e-08
Azin2	3.07729	8.44027	-0.536227	16.9674	0.00042999	0.00234629
Gp9	3.04945	8.27895	-0.339593	19.9018	0.000184474	0.00116485
Thsd1	3.03568	8.2003	-0.139525	24.1896	5.96308e-05	0.000460051
Arhgap28	3.02634	8.14738	1.31079	27.5044	4.91887e-05	0.000397067
Prkn	3.02548	8.14257	-1.06944	11.644	0.0024259	0.00968933
Robo4	3.02391	8.1337	0.109807	19.369	0.000214078	0.0013091
Cdyl2	3.01563	8.08714	1.0237	32.9982	1.13287e-05	0.00011734
Synm	3.00132	8.00731	2.72976	53.7105	2.06183e-07	4.09976e-06
Runx1t1	3.00092	8.0051	1.72729	14.3486	0.000972282	0.00459671
Vdr	2.99399	7.96673	3.47237	188.376	1.87136e-12	1.53938e-10
Spata18	2.99214	7.95656	0.254769	24.84	5.07324e-05	0.000406527
Aldh1a3	2.97761	7.87678	3.22293	134.827	5.23253e-11	3.0957e-09
Fam178b	2.96326	7.79882	3.98951	332.234	5.11112e-15	7.74275e-13
Ddah2	2.9596	7.77906	2.31884	128.039	8.64466e-11	4.89728e-09
Apba1	2.95608	7.7601	1.28633	62.6661	5.76513e-08	1.32993e-06
Scn1b	2.94379	7.69432	0.154657	26.6148	3.30248e-05	0.000285755
4833415N18Rik	2.93529	7.64908	0.839838	22.2244	9.86311e-05	0.00069639
Gdf15	2.9333	7.63856	0.767796	29.6651	1.63824e-05	0.000158672
1110015O18Rik	2.90493	7.48981	-0.0125405	10.2723	0.00530749	0.0182697
Slc36a3	2.88258	7.37467	-0.88465	9.78393	0.00478553	0.0167857
Ptpru	2.88081	7.36564	0.446433	28.9494	1.92356e-05	0.000180767
Zfp652os	2.87323	7.32702	-0.048852	20.6657	0.000149545	0.000980723
B230311B06Rik	2.87104	7.31592	-0.285661	29.1888	1.82248e-05	0.000173302
Dysf	2.87043	7.31283	2.39123	66.7412	3.37533e-08	8.62504e-07
Rnf125	2.84766	7.1983	0.696375	30.2375	1.44317e-05	0.000143362
Iqca1l	2.84688	7.19445	0.330475	26.399	3.47636e-05	0.000297035
Zfp992	2.79748	6.95226	-0.945367	15.3876	0.000943753	0.00448535
Car4	2.78397	6.88746	-1.03756	13.1872	0.00159842	0.00687817
Ptgs1	2.7739	6.83952	2.36609	105.098	5.68454e-10	2.51924e-08
Rbfox3	2.75498	6.75045	-0.532373	4.66535	0.0427084	0.0960179
Cbr1	2.74438	6.70104	-0.332531	11.4232	0.00262357	0.0103207
Dok7	2.74034	6.6823	3.43244	233.003	2.11534e-13	2.28876e-11
Plekhb1	2.73294	6.64807	0.367787	17.1959	0.000401596	0.00221551
Ephb3	2.72942	6.63188	-0.285172	2.04038	0.174176	0.283834
Mrgprf	2.7268	6.61984	0.841439	2.89381	0.110074	0.199546
Epb41l3	2.72332	6.60391	0.511449	21.4613	0.000120685	0.000822134
Slit2	2.71993	6.58843	3.69585	165.233	7.01313e-12	5.13583e-10
Cyp1b1	2.71807	6.57994	-0.150147	1.92849	0.185708	0.298136
Prss35	2.71756	6.57759	1.1275	3.00118	0.107539	0.195927
Spaar	2.71702	6.57515	0.26071	11.7951	0.00230011	0.00929799
Hspb7	2.71554	6.56838	3.36909	77.6765	8.99612e-09	2.70785e-07
Zfp979	2.68246	6.41948	1.05813	24.2104	5.93209e-05	0.000458459
Dpysl3	2.66052	6.32263	5.83894	368.959	1.67259e-15	3.09043e-13
Zfp791	2.63442	6.20925	-0.329785	15.8661	0.000601432	0.00311077
C630004L07Rik	2.61772	6.1378	0.0284383	11.3533	0.00268981	0.0105227
Pllp	2.61705	6.13492	-0.479768	12.8743	0.00158465	0.00682381
Gm13112	2.61213	6.11406	0.220457	21.9596	0.000105741	0.000735304
Tmem74b	2.60924	6.10184	-0.495958	13.0959	0.00147028	0.00642814
Mdga1	2.6049	6.08347	-0.830795	22.2891	0.000121282	0.0008248
Noxo1	2.59747	6.05225	0.311195	17.6218	0.000353973	0.00200435
Tspan2	2.59641	6.04778	3.34673	81.7169	5.7256e-09	1.81972e-07
Hrh1	2.59243	6.03113	-0.773831	6.24082	0.0210255	0.0553037
Rny1	2.57202	5.94642	4.08489	159.573	9.93282e-12	7.10079e-10
Gm12866	2.56079	5.90029	-0.972628	5.98179	0.0235236	0.0604447
Tbc1d9	2.54762	5.84668	-0.104591	22.0768	0.000164318	0.00105986
Plch2	2.54257	5.82626	1.56514	99.2946	9.66518e-10	4.01657e-08
Hmgcs2	2.54253	5.8261	0.734723	10.313	0.00425941	0.0153298
Htra1	2.54076	5.81896	1.37441	15.1572	0.00075071	0.00371642
Klf5	2.53888	5.81139	1.84215	68.3705	2.74387e-08	7.17949e-07
Atoh8	2.53459	5.79412	3.83369	76.9009	9.83187e-09	2.92279e-07
Gm8126	2.53048	5.77764	-0.424992	6.69669	0.016576	0.0456811
Gja3	2.52994	5.77548	1.64612	34.0545	6.41834e-06	7.34836e-05
Ctsf	2.52814	5.76828	1.55658	103.958	6.29704e-10	2.73023e-08
Gbx2	2.52382	5.75102	-0.328973	12.5192	0.0017887	0.00753764
Dlgap1	2.51956	5.73407	-0.954122	5.09049	0.0340367	0.0804528
Haao	2.51881	5.73108	-0.79951	9.97615	0.00481129	0.0168465
Jmjd8	2.50923	5.69315	1.59639	29.7563	1.60532e-05	0.000156017
Tnni1	2.50492	5.67619	-0.158064	10.4916	0.00367568	0.0136166
Acsl6	2.48858	5.61224	-0.137522	21.0045	0.000136424	0.000905723
6030440G07Rik	2.48261	5.58909	-0.847491	16.0554	0.000567299	0.00295714
Agfg2	2.4816	5.58516	1.83804	61.0831	1.35073e-07	2.81959e-06
Drd1	2.46466	5.51998	-0.587873	10.5934	0.0035408	0.013182
Dtna	2.45804	5.49469	6.0352	524.397	3.7799e-17	8.73012e-15
Laptm5	2.44976	5.46327	0.436047	14.0748	0.0010628	0.00493398
Hrct1	2.44961	5.46268	2.51828	70.1572	2.19577e-08	5.8996e-07
Loxl4	2.44797	5.4565	-0.480144	9.65288	0.00541639	0.01857
Il2rg	2.4409	5.42979	0.172789	11.0213	0.00303022	0.0115643
Sapcd1	2.4284	5.38296	1.08809	24.5859	5.40245e-05	0.000428556
Mro	2.42114	5.35592	1.61241	30.1954	1.45662e-05	0.000144221
Col1a1	2.41905	5.3482	1.11083	33.8797	6.65263e-06	7.5661e-05
Siglecg	2.40728	5.30473	2.43634	9.72611	0.00575392	0.019499
Thnsl2	2.40694	5.3035	1.89886	75.1436	1.20559e-08	3.49739e-07
Hsd11b1	2.38577	5.22621	3.20695	32.5871	8.70363e-06	9.44269e-05
Tmem53	2.3729	5.1798	0.798276	30.9681	1.23014e-05	0.000125736
Fmo5	2.37214	5.17708	0.4737	12.7901	0.00163062	0.00700391
Ebf4	2.35376	5.11156	0.0488786	14.0659	0.0010659	0.00494456
Lcp1	2.33715	5.05302	3.77286	61.1844	7.04954e-08	1.58549e-06
Mfsd4a	2.33262	5.03719	-0.0875186	20.8852	0.000140893	0.000931276
Gm40733	2.32284	5.00316	0.916024	59.5372	8.85384e-08	1.94752e-06
Gm15816	2.3226	5.00233	1.31934	41.7303	1.47502e-06	2.17096e-05
Atp2b4	2.30935	4.9566	3.57076	57.1679	1.23909e-07	2.61537e-06
Lims2	2.28724	4.88123	3.94337	32.9445	8.07498e-06	8.87288e-05
4930470H14Rik	2.27842	4.85146	-1.23102	1.93973	0.184508	0.296963
Atp8b5	2.27721	4.84738	-0.820867	8.27922	0.00912198	0.0283161
Cyp3a13	2.25784	4.78275	0.93917	32.3217	9.20475e-06	9.90583e-05
Gm35546	2.25483	4.77279	0.768586	4.74369	0.0411646	0.0931751
Akap3	2.24526	4.74123	1.84607	58.4561	1.03085e-07	2.23072e-06
Hectd2	2.23599	4.71085	0.302463	21.1663	0.000130607	0.000876193
Chadl	2.23286	4.70066	2.92087	70.4224	2.12512e-08	5.73544e-07
Hsd17b11	2.22637	4.67955	5.28851	404.485	6.2474e-16	1.27172e-13
Pfkp	2.21201	4.63319	5.92015	348.634	3.06153e-15	5.17872e-13
Naip5	2.21191	4.63288	-1.24993	3.08023	0.0940926	0.176314
Gramd2	2.20129	4.59891	-0.394996	8.50938	0.00783985	0.025095
Rad9b	2.19765	4.58733	0.390981	19.6463	0.000198068	0.00123062
Efhc1	2.19701	4.58527	1.02655	21.1643	0.000130677	0.000876193
Adm	2.1967	4.5843	0.0138463	7.13038	0.013781	0.0394354
Col18a1	2.19388	4.57535	-0.907392	3.78642	0.0641952	0.131388
Sox6os	2.18912	4.56028	0.461009	12.4954	0.00180335	0.00758609
Slc8a2	2.18497	4.54718	-0.443667	8.67401	0.00734521	0.0237803
Fam171b	2.1777	4.52432	3.35668	169.324	5.4889e-12	4.14602e-10
Upb1	2.17056	4.50197	-1.30745	5.0171	0.0375054	0.0867732
Gm12530	2.16317	4.47899	0.133796	8.90525	0.00670755	0.0221191
5033406O09Rik	2.15143	4.44269	4.62082	133.887	5.60202e-11	3.29805e-09
Aipl1	2.15027	4.4391	-0.611399	16.2402	0.000536008	0.00282345
Sorbs2	2.13511	4.3927	4.76572	34.7207	5.60454e-06	6.53501e-05
S100b	2.13292	4.38603	9.86659	270.769	4.42478e-14	5.31416e-12
Ddit4	2.13059	4.37898	6.89462	158.859	1.03867e-11	7.38129e-10
Dach2	2.12235	4.35401	-1.03039	6.30549	0.0214404	0.0561613
Nmnat2	2.1184	4.34211	3.24911	117.426	1.9875e-10	1.02446e-08
Nox4	2.11815	4.34136	-1.10653	11.9845	0.00215244	0.00879578
Mst1	2.11387	4.32849	-1.06672	4.82952	0.0384879	0.0886195
Lrrc15	2.11369	4.32797	-0.751225	14.5143	0.000921613	0.00439752
Nfatc4	2.11117	4.32043	-1.16883	3.82132	0.0630692	0.129514
Rnf208	2.10537	4.30309	0.62103	24.3176	5.77531e-05	0.000450042
Zfp536	2.09106	4.26062	4.71407	73.2514	1.50795e-08	4.23142e-07
Nfix	2.09042	4.25872	5.75045	257.492	7.48534e-14	8.5618e-12
Gm15663	2.08414	4.24024	-0.538659	8.33501	0.0084042	0.026485
Mmp15	2.08319	4.23743	1.75863	35.7109	4.59544e-06	5.59182e-05
E130310I04Rik	2.08171	4.2331	-0.23696	2.37302	0.137318	0.236536
Mthfd2l	2.07316	4.20809	-0.207486	5.58295	0.028049	0.0690872
Pdk2	2.06953	4.1975	1.96429	40.6116	1.80638e-06	2.59506e-05
Kif5a	2.06714	4.19054	0.0187512	12.1283	0.00204726	0.00840889
Tnfrsf9	2.06488	4.18398	-0.057219	9.72199	0.00489896	0.0170788
Trnp1	2.05916	4.16745	3.75342	207.974	6.81947e-13	6.65869e-11
Enah	2.05659	4.16003	7.89243	600.644	8.61579e-18	2.29946e-15
Gm29483	2.0557	4.15744	-0.158822	8.9452	0.00660371	0.0218486
Rwdd2a	2.05337	4.15073	-0.269666	12.028	0.00212	0.00867799
Gchfr	2.049	4.13819	-0.483012	7.1247	0.0138141	0.0395043
Gm38414	2.04882	4.13767	2.50853	53.7535	2.04852e-07	4.08683e-06
Adamtsl2	2.03477	4.09757	3.11756	78.6825	8.02518e-09	2.44006e-07
Sgms2	2.03387	4.09503	2.45697	65.7504	3.8356e-08	9.59698e-07
Vcam1	2.03372	4.09459	-0.600382	1.92925	0.183166	0.295397
Amn	2.03232	4.09062	1.78318	39.8957	2.06053e-06	2.891e-05
Lmod1	2.03204	4.08982	4.87495	192.076	1.53584e-12	1.30819e-10
Tmem151b	2.03125	4.08758	1.95464	58.7923	9.83006e-08	2.139e-06
Serpinb9b	2.03059	4.08572	1.2839	32.8179	8.29191e-06	9.0863e-05
Aatk	2.02964	4.08302	2.74185	107.453	4.61514e-10	2.10752e-08
Pde10a	2.02891	4.08097	2.61901	141.095	3.35477e-11	2.07684e-09
Hgsnat	2.01365	4.03801	7.41395	329.074	5.65701e-15	8.38775e-13
Gm15517	2.00996	4.02771	0.522588	14.8507	0.000827396	0.00402962
Rab11fip5	2.00745	4.02071	1.70556	25.75	4.06244e-05	0.000338114
Aldh1l2	2.007	4.01945	5.88631	353.757	2.62071e-15	4.56156e-13
Egln3	1.99834	3.99539	1.54103	24.762	5.1719e-05	0.000413545
6430571L13Rik	1.99459	3.98502	0.193575	20.2381	0.000168106	0.00107887
Ttll11	1.97897	3.94211	1.80416	16.4316	0.00050558	0.00268199
Scml4	1.97883	3.94172	-0.398722	10.022	0.00437559	0.0156594
Pgap4	1.97446	3.92982	3.90928	200.557	9.88796e-13	9.09562e-11
Ascl2	1.96362	3.90038	-0.69533	5.61632	0.0276351	0.0682495
Rap1gap	1.95581	3.87932	4.0682	138.377	4.05919e-11	2.43754e-09
Mapre3	1.95067	3.86555	5.47348	168.704	5.69485e-12	4.27342e-10
Obscn	1.94897	3.861	3.0771	22.9064	8.2609e-05	0.000604223
Gm4890	1.94716	3.85614	0.664684	18.0219	0.000314819	0.00181778
Jakmip3	1.94633	3.85393	-0.468644	2.23558	0.148684	0.251506
Itgb4	1.9447	3.84957	1.55003	30.9235	1.2421e-05	0.000126636
Mal	1.94091	3.83949	4.08683	68.0453	2.85882e-08	7.44782e-07
Rnd1	1.93868	3.83355	0.0862883	16.7678	0.000456606	0.00246707
Foxp2	1.92931	3.80873	1.50695	46.3558	6.62057e-07	1.10897e-05
H3c13	1.92537	3.79834	1.3999	28.1267	2.32021e-05	0.000211584
Pnck	1.92498	3.79731	2.01462	44.6662	8.81284e-07	1.42452e-05
Gpr17	1.92136	3.78779	0.425619	1.59687	0.231588	0.352652
Slc7a4	1.92071	3.78609	0.593713	12.4472	0.0020378	0.00837288
Palld	1.91535	3.77205	5.11043	340.004	3.99765e-15	6.40157e-13
Bbox1	1.91342	3.76701	-1.67533	1.14868	0.301191	0.429354
4933417D19Rik	1.90833	3.75374	0.258695	22.2377	9.82877e-05	0.000695996
Duox1	1.90344	3.74105	1.26123	40.257	1.92771e-06	2.74636e-05
Slc5a1	1.90097	3.73465	1.02128	21.1626	0.000130736	0.000876193
Stard10	1.89958	3.73103	2.51904	51.1554	3.05047e-07	5.70657e-06
Tcf15	1.88536	3.69446	0.597583	12.4187	0.00185159	0.00775097
Rnf207	1.87843	3.67676	-0.680834	5.05303	0.0346385	0.0815065
Gm4371	1.874	3.66548	0.0419418	11.9293	0.00219437	0.00894582
Wnt5b	1.86746	3.64889	0.0461731	16.4085	0.000509158	0.00269977
Tmem221	1.86715	3.64812	-0.934837	4.50846	0.0448888	0.0998361
Vwa5b2	1.86352	3.63895	-1.09042	5.98968	0.0225863	0.0586065
Olfml3	1.86097	3.63253	2.60259	52.4451	2.49894e-07	4.84069e-06
Ggnbp1	1.84346	3.5887	-0.678833	9.82693	0.00470848	0.0165541
Col27a1	1.83856	3.57652	2.92408	85.5974	3.77118e-09	1.2867e-07
Tspan15	1.83477	3.56714	2.39937	38.8361	2.51102e-06	3.3961e-05
Cttnbp2	1.81815	3.52629	0.650832	27.7099	2.55452e-05	0.000230156
Gm4961	1.81619	3.52151	-0.924368	3.42441	0.0773401	0.152072
S100a16	1.81167	3.51047	5.33932	310.254	1.05579e-14	1.45193e-12
Ckb	1.80584	3.49634	6.91847	307.721	1.15136e-14	1.53643e-12
Apbb1	1.80077	3.48407	2.65233	64.9762	4.24286e-08	1.02529e-06
Fam89a	1.79115	3.46092	5.60414	124.455	1.1373e-10	6.20863e-09
Slc41a2	1.79069	3.45979	0.136096	12.5304	0.00178182	0.00751655
2310057J18Rik	1.79031	3.45888	1.96564	24.817	5.10216e-05	0.000408513
Ndrg2	1.78377	3.44324	0.618909	17.0177	0.000423562	0.00231332
Gstm7	1.78344	3.44246	1.82383	46.8376	6.11012e-07	1.04237e-05
2310069B03Rik	1.78155	3.43795	0.123862	12.6092	0.0017344	0.00736048
Ndrg4	1.77892	3.4317	3.05965	31.3038	1.14396e-05	0.000118133
Col1a2	1.7691	3.40841	4.32321	156.745	1.18682e-11	8.21578e-10
Pf4	1.76901	3.40819	-0.463953	4.69225	0.0410895	0.0930577
Gm29932	1.76345	3.39509	0.219219	10.3422	0.00388399	0.0142086
Slc17a8	1.76331	3.39476	0.0842572	17.0489	0.000419618	0.00229805
Aspa	1.76273	3.39339	-0.247512	4.41344	0.049514	0.107553
Cnp	1.75322	3.37111	2.48719	37.7427	3.09084e-06	4.04809e-05
Nxph4	1.75298	3.37054	0.266666	14.9781	0.00079454	0.00389805
Bdnf	1.75016	3.36397	2.26223	71.5899	1.84224e-08	5.098e-07
Gm7628	1.75007	3.36375	-0.2216	8.48436	0.00791821	0.0253054
Mrvi1	1.74943	3.36225	-0.629137	5.33015	0.0304527	0.0738118
Cyp2j9	1.74834	3.35971	0.707716	14.155	0.00103536	0.004848
Zfr2	1.74594	3.35413	0.990619	28.6385	2.064e-05	0.000191894
Tstd1	1.73815	3.33607	0.466672	11.7823	0.00231049	0.00932737
Car5b	1.73735	3.33422	0.852957	19.5247	0.00020492	0.00126534
Emid1	1.73708	3.3336	0.659708	11.9218	0.00220015	0.00896635
2810414N06Rik	1.73437	3.32733	1.54711	37.8679	3.01757e-06	3.97379e-05
Armc2	1.73267	3.32341	0.494969	19.3125	0.000217505	0.00132601
Mmp11	1.7325	3.32304	2.98799	84.6562	4.16725e-09	1.39024e-07
Mical2	1.73226	3.32248	0.573235	10.2946	0.00395302	0.0144172
Nedd9	1.72924	3.31552	0.0839964	4.42508	0.0478692	0.104719
Mcub	1.72803	3.31275	1.19318	15.6639	0.000640398	0.00326728
Clca3a1	1.72676	3.30983	-1.0091	1.76641	0.197074	0.312205
Gm33454	1.72115	3.29699	-0.863646	8.55688	0.00769348	0.0247386
Gm14161	1.7184	3.29071	-0.56741	1.59087	0.220052	0.339651
Chmp4c	1.71604	3.28533	-1.48389	1.80692	0.199357	0.314789
Grk4	1.71603	3.28531	1.65793	25.1836	4.66256e-05	0.000379129
Cdkl2	1.71341	3.27936	3.63011	86.0049	3.61258e-09	1.23963e-07
Col4a2	1.70612	3.26283	2.58107	42.3104	1.32979e-06	1.99884e-05
Akr1cl	1.70505	3.26041	-0.805361	3.38191	0.0790766	0.154199
Cacna1a	1.70501	3.26031	3.55681	110.972	3.40355e-10	1.62855e-08
Ptprv	1.70018	3.24942	-1.0237	4.21517	0.0518026	0.111556
Itgb2	1.69994	3.24887	-1.15339	5.2254	0.0329526	0.0785238
Trpm4	1.69324	3.23382	1.22445	23.124	7.81139e-05	0.000575904
Padi4	1.69215	3.23138	0.666001	21.3599	0.000123999	0.000839951
Dusp8	1.68939	3.2252	4.90402	215.578	4.71699e-13	4.72092e-11
Enpp1	1.68933	3.22507	0.72299	12.2926	0.00193389	0.00802837
Jsrp1	1.68382	3.21278	-0.534563	7.77874	0.0105266	0.0317001
Gm6634	1.67898	3.20201	-0.677636	5.75063	0.0251399	0.063484
Rac3	1.67548	3.19425	-0.150543	7.11826	0.0138516	0.0395903
Fsd1l	1.67459	3.19228	-0.682002	4.9289	0.03672	0.0853672
Batf3	1.66563	3.17252	1.27473	19.3733	0.000213816	0.00130843
Gpat3	1.662	3.16454	-0.115872	10.0612	0.00431198	0.0154819
Eef1a2	1.66098	3.16231	-1.14405	1.37686	0.252842	0.377268
Gsto2	1.66061	3.16149	-0.356822	9.42545	0.00548467	0.0187506
Zeb1	1.66036	3.16096	-1.07426	2.23026	0.152078	0.255877
Tmem220	1.65903	3.15805	4.34801	132.032	6.41691e-11	3.74112e-09
D230017M19Rik	1.65582	3.15102	-0.769805	5.22572	0.0319596	0.076629
1700029J07Rik	1.65129	3.14114	0.373943	7.46329	0.0119892	0.0351024
Padi2	1.64748	3.13286	5.26441	187.889	1.92113e-12	1.56958e-10
1700012D01Rik	1.64679	3.13137	-0.506965	6.86993	0.0153904	0.0430559
Atf5	1.64604	3.12974	7.36501	141.58	3.24358e-11	2.02893e-09
Cdnf	1.64309	3.12333	-0.796729	4.96505	0.0360997	0.0842514
Cdk3	1.64215	3.1213	-0.284737	13.8857	0.0011307	0.00518705
Kcnq5	1.64118	3.1192	0.605375	18.5087	0.000273427	0.00160973
Gm41611	1.63772	3.11173	1.90253	48.6533	4.53845e-07	8.03935e-06
Calcrl	1.63707	3.11033	1.63137	22.7687	8.55999e-05	0.000621557
Pygm	1.63475	3.10535	1.77639	36.5319	3.90829e-06	4.9409e-05
Tmem204	1.63449	3.10477	-0.481065	6.71442	0.0164502	0.04542
Asap3	1.63351	3.10266	0.415118	12.8087	0.00162031	0.00696243
Rgs2	1.63348	3.10261	2.4745	30.2272	1.44648e-05	0.000143572
Igfbp6	1.63328	3.10218	0.650607	11.0507	0.00299824	0.0114751
Trp53inp2	1.63164	3.09864	5.5803	65.5845	3.91916e-08	9.66511e-07
Sulf2	1.63125	3.09782	6.24268	115.044	2.41686e-10	1.2145e-08
Tal1	1.62945	3.09395	2.14138	26.6284	3.29186e-05	0.000285247
Flrt1	1.62913	3.09327	-0.202305	5.26489	0.0323661	0.0774335
Camk2a	1.6262	3.08699	2.93395	21.7447	0.00011192	0.000770294
Pik3c2b	1.62553	3.08555	-0.77513	3.91669	0.0601047	0.125007
Thrb	1.61655	3.0664	0.247178	5.64038	0.0273408	0.0676838
Tmem185b	1.61473	3.06255	3.2362	32.6872	8.52227e-06	9.27106e-05
2900005J15Rik	1.60679	3.04573	0.00805943	7.60533	0.0113045	0.0334896
Rn7sk	1.5931	3.01698	0.671842	6.76803	0.0160759	0.044538
Baalc	1.58775	3.0058	1.3216	12.7052	0.00167841	0.00717358
Arhgef9	1.58773	3.00577	2.06968	30.5336	1.35235e-05	0.000135461
Gm13283	1.57357	2.97641	0.674286	15.2153	0.000737051	0.00365936
Car7	1.56864	2.96625	-0.316075	8.77846	0.00704925	0.0230286
Irf6	1.56386	2.95644	-0.383361	9.75209	0.00484347	0.0169296
Artn	1.563	2.95467	1.1323	8.50482	0.00835607	0.0263888
Zfp521	1.56103	2.95064	-0.157023	3.77644	0.0657512	0.13389
Rgs12	1.55971	2.94795	6.23868	199.222	1.05859e-12	9.55911e-11
Rab3a	1.55927	2.94704	4.50663	160.572	9.33385e-12	6.71255e-10
Prkcg	1.55793	2.9443	2.50175	24.7379	5.20285e-05	0.000415743
Abca5	1.55722	2.94287	2.57063	40.3805	1.88447e-06	2.70077e-05
Slc2a9	1.55395	2.93619	2.91937	45.9281	7.11283e-07	1.1799e-05
1110017D15Rik	1.55151	2.93123	-0.0367574	6.34344	0.0193211	0.0515773
Iglon5	1.54971	2.92759	-1.2847	1.75507	0.199732	0.315338
Fam161a	1.5497	2.92756	-0.840794	6.9066	0.0151517	0.0425965
Ttc39aos1	1.54405	2.91613	0.774387	12.4386	0.00183893	0.00770604
Guca1a	1.54199	2.91197	4.49433	43.477	1.08265e-06	1.69525e-05
Nudt18	1.54179	2.91156	4.2048	105.808	5.33626e-10	2.39136e-08
4430402I18Rik	1.53899	2.9059	1.32875	23.7126	6.7237e-05	0.000508191
Aldh1b1	1.53412	2.89612	2.53761	63.2334	5.34282e-08	1.24839e-06
Cdrt4	1.53267	2.8932	1.82058	32.1345	9.57708e-06	0.000102514
Adssl1	1.53031	2.88848	2.76758	22.2708	9.74406e-05	0.000691644
Paqr4	1.52822	2.8843	5.11288	155.794	1.26081e-11	8.65275e-10
Gm16023	1.52723	2.88232	-0.373265	8.10291	0.00922613	0.0285656
Cpm	1.52702	2.88189	3.10217	67.2317	3.17002e-08	8.16994e-07
Sync	1.52274	2.87337	-0.794632	4.84663	0.0381768	0.0881228
Nebl	1.52245	2.87278	0.701235	27.0679	2.96742e-05	0.000260898
Adam23	1.52126	2.87043	3.72903	63.6914	5.02647e-08	1.18369e-06
Gpr157	1.52101	2.86992	2.4352	43.5716	1.06493e-06	1.67187e-05
Tubb3	1.51471	2.85741	8.15577	354.633	2.55253e-15	4.50821e-13
Trim7	1.51406	2.85612	2.21462	55.6079	1.5547e-07	3.19725e-06
Cyb5r2	1.51275	2.85353	2.84418	49.2142	4.14665e-07	7.45529e-06
Syt4	1.50661	2.84141	9.61754	336.608	4.44795e-15	6.93764e-13
Zdhhc15	1.50549	2.83921	4.80154	175.982	3.72446e-12	2.94281e-10
C030034I22Rik	1.50352	2.83534	0.805508	15.3047	0.000716592	0.00358445
Mfap3l	1.50145	2.83127	1.16004	10.8176	0.00326235	0.0122939
Btg2	1.49933	2.82711	2.6382	45.1843	8.06657e-07	1.31273e-05
Gm15506	1.49588	2.82036	-0.174417	6.29345	0.0197488	0.0524974
Rdh5	1.49477	2.81819	2.02978	35.0805	5.21242e-06	6.17368e-05
Myl2	1.49425	2.81717	0.00722942	8.95821	0.00657025	0.021786
Gm26559	1.49335	2.81542	2.50481	64.1616	4.72281e-08	1.12097e-06
2010001A14Rik	1.49151	2.81183	2.34999	19.8055	0.000189473	0.00118767
Mettl27	1.49136	2.81154	3.21059	93.5919	1.67024e-09	6.38841e-08
Aqp1	1.487	2.80306	-0.584239	4.66384	0.0416524	0.0940135
Ehd3	1.48113	2.79168	7.27757	104.138	6.19607e-10	2.69619e-08
Cpa4	1.48016	2.78979	1.06089	4.24777	0.0509774	0.110053
Shpk	1.47847	2.78653	0.855136	13.8478	0.00114484	0.00523793
Pmp22	1.4783	2.7862	5.85899	140.473	3.50331e-11	2.15768e-09
Npr2	1.47668	2.78307	6.44135	101.382	7.96224e-10	3.40308e-08
Zfhx4	1.47638	2.7825	2.43736	20.7858	0.000177762	0.00113139
Eva1c	1.47579	2.78135	1.81337	24.4661	5.56553e-05	0.00043975
4921528I07Rik	1.47353	2.77701	-1.08465	1.07261	0.3113	0.440366
Dbi	1.47317	2.77631	12.352	128.369	8.43197e-11	4.79943e-09
C130060C02Rik	1.47238	2.77479	-0.886369	2.27388	0.145407	0.247252
Cfap46	1.47121	2.77254	0.491992	8.57445	0.00764007	0.0245927
Fcho1	1.46805	2.76648	-0.663336	4.85506	0.0390777	0.0895997
Lrrc51	1.46741	2.76526	1.19482	14.705	0.000866852	0.00418444
Slc36a3os	1.46347	2.7577	-0.122272	7.62471	0.0112145	0.0332886
Armcx3	1.46291	2.75664	3.01112	78.853	7.87224e-09	2.41188e-07
Sfn	1.46248	2.75582	2.9153	33.0723	7.86247e-06	8.68134e-05
Scel	1.45658	2.74458	-0.689914	3.12483	0.0905924	0.171233
Enpp2	1.45642	2.74426	3.0101	60.0528	8.24015e-08	1.83267e-06
4930429B21Rik	1.45422	2.74008	-0.719255	4.38395	0.0476878	0.104437
Eml1	1.45292	2.73762	1.83282	14.1316	0.00104328	0.00487919
Gm8273	1.45286	2.7375	0.766154	25.415	4.40642e-05	0.000360744
Il17d	1.45244	2.7367	1.58461	27.5765	2.63485e-05	0.000235955
Faim2	1.44966	2.73144	0.163795	8.40798	0.00816276	0.0259129
S100a13	1.44696	2.72633	6.0897	139.574	3.73092e-11	2.28614e-09
Vaultrc5	1.4439	2.72055	0.208093	8.4677	0.00797084	0.0254465
Adam11	1.43884	2.71103	0.793883	13.1184	0.00145921	0.00638672
Gm9530	1.43548	2.70473	-0.583438	5.33096	0.0304413	0.073799
Spa17	1.43522	2.70424	3.87549	58.2157	1.06662e-07	2.29984e-06
Mexis	1.43442	2.70274	-0.115141	6.93428	0.0149742	0.0422062
Tmod1	1.42434	2.68393	6.33683	230.569	2.35816e-13	2.46274e-11
Magt1	1.42404	2.68336	8.91986	265.524	5.43027e-14	6.45718e-12
Pcdhb5	1.42188	2.67935	0.708081	15.1162	0.000760502	0.00375561
Slc35e3	1.42055	2.67687	-0.443755	2.48059	0.129139	0.225627
B3galt5	1.41832	2.67273	2.14313	43.5409	1.07063e-06	1.67863e-05
Bach2	1.41569	2.66788	2.5791	35.1169	5.17439e-06	6.14075e-05
Calml4	1.41118	2.65954	2.2623	22.3715	9.4907e-05	0.000676058
Idua	1.40797	2.65363	2.92906	46.0531	6.96495e-07	1.16074e-05
Mturn	1.40751	2.65278	0.808189	14.4795	0.000932011	0.00443481
Neat1	1.40589	2.64982	7.71826	47.0885	5.86136e-07	1.00708e-05
Pcdhb4	1.40586	2.64977	-0.156086	4.82063	0.0386507	0.0889262
Fahd1	1.40336	2.64516	3.14626	45.861	7.1937e-07	1.19066e-05
Celf5	1.40226	2.64316	0.256383	6.91621	0.0150899	0.0424623
Naif1	1.40185	2.64241	0.521586	11.6055	0.00245916	0.00979586
Grb14	1.40101	2.64086	-0.298268	3.91186	0.0614607	0.127075
Abcc10	1.39907	2.63731	1.47063	16.0094	0.000575393	0.00299284
Lrrc27	1.39825	2.63582	3.34514	68.4265	2.72461e-08	7.14467e-07
Slc2a6	1.39795	2.63527	3.52509	56.6498	1.3354e-07	2.79897e-06
Gm14637	1.39548	2.63075	-0.456906	5.29372	0.0309691	0.0747617
Kcnh2	1.39481	2.62954	2.38077	25.2028	4.64067e-05	0.000377861
Niban3	1.39314	2.6265	1.52187	13.5967	0.00124381	0.0056053
Mfsd6	1.39209	2.62458	5.60095	200.317	1.00096e-12	9.10726e-11
Gnrh1	1.39081	2.62225	0.0826092	6.92772	0.0150161	0.0422943
P2rx5	1.39024	2.62122	2.91302	28.7545	2.01035e-05	0.000187748
Kifc2	1.38747	2.61619	-0.0134137	6.69142	0.0166137	0.0457638
Snapc5	1.3847	2.61117	2.87444	38.5299	2.66039e-06	3.56998e-05
Sh3tc1	1.38053	2.60365	-0.196711	9.33971	0.00566807	0.0192788
Col5a3	1.38037	2.60335	4.64617	41.0967	1.65367e-06	2.40735e-05
Ddit4l	1.37846	2.59991	1.60263	6.14878	0.0228991	0.0591521
Nat8	1.37821	2.59945	3.80777	73.333	1.49333e-08	4.21999e-07
Abat	1.37694	2.59716	3.93898	85.2069	3.9303e-09	1.33341e-07
Tmem100	1.37604	2.59555	-1.14469	1.55143	0.228366	0.34903
Lyz2	1.37436	2.59252	0.302697	2.64808	0.117522	0.209736
Gfap	1.37361	2.59118	3.462	25.1449	4.70691e-05	0.000382476
Chchd10	1.37233	2.58888	9.57672	224.745	3.07161e-13	3.12628e-11
Hip1r	1.3718	2.58794	3.47853	66.1654	3.63499e-08	9.17148e-07
Cyp39a1	1.36959	2.58398	3.39684	74.7504	1.26253e-08	3.6362e-07
Slc18a1	1.36536	2.57641	-0.1262	3.28556	0.0831825	0.160186
Izumo4	1.36532	2.57634	0.899748	5.12921	0.0334269	0.0794021
Ccdc28b	1.364	2.57398	1.69913	24.3417	5.74068e-05	0.000448378
Relb	1.36238	2.57108	2.67436	46.4074	6.56376e-07	1.10099e-05
Thtpa	1.36039	2.56755	3.43995	51.5693	2.86025e-07	5.4012e-06
Dclk1	1.35991	2.56669	7.45823	169.679	5.37493e-12	4.08562e-10
Cd302	1.35594	2.55964	2.04912	28.9808	1.90994e-05	0.000179909
Hspb6	1.35478	2.55759	7.13008	187.538	1.95796e-12	1.58886e-10
Fgfr3	1.351	2.55088	2.26473	27.4665	2.70314e-05	0.000241194
Gm4419	1.34936	2.54798	0.916794	21.5855	0.000116754	0.000800353
Arrb1	1.34922	2.54774	4.43479	78.3981	8.28757e-09	2.50715e-07
Ttc21a	1.34547	2.54112	-0.704631	4.10748	0.0546377	0.116203
Clvs1	1.34462	2.53963	5.22381	153.933	1.42056e-11	9.53128e-10
Cytl1	1.34286	2.53653	0.38624	2.18492	0.156079	0.260819
Sparcl1	1.33543	2.5235	7.88529	86.2293	3.52837e-09	1.21769e-07
Enpp5	1.33301	2.51927	4.39975	99.7617	9.2523e-10	3.87178e-08
Dnaaf4	1.33281	2.51892	0.376557	8.73978	0.00715729	0.0232888
Espn	1.3309	2.5156	5.88389	75.8008	1.11659e-08	3.28683e-07
Gm15860	1.33013	2.51426	-0.865404	4.51151	0.0448225	0.0997439
Bfsp2	1.32898	2.51225	7.69921	144.913	2.58034e-11	1.64654e-09
Abca8b	1.32844	2.51131	1.37996	19.2241	0.000222999	0.00135469
Il17b	1.32248	2.50096	2.70857	11.8066	0.00229087	0.00926688
Neurl1b	1.31706	2.49157	2.37426	16.8875	0.000440433	0.00239674
Nupr1	1.31608	2.48989	5.99385	98.363	1.05497e-09	4.3243e-08
Gstm6	1.31605	2.48984	2.2948	25.7927	4.02074e-05	0.000335341
Fhl2	1.31021	2.47978	-0.146657	4.35757	0.0483058	0.105482
Map2	1.30206	2.46581	4.79196	81.8318	5.65397e-09	1.81562e-07
Zfp983	1.3018	2.46536	1.60303	21.5159	0.000118939	0.000812135
Zdhhc1	1.30071	2.4635	0.608794	13.9711	0.00109945	0.00507277
Tspan17	1.29145	2.44775	5.4347	61.7013	6.5691e-08	1.48578e-06
Ccno	1.28967	2.44471	-0.487986	3.7394	0.065749	0.13389
Rab17	1.28732	2.44075	5.69027	112.759	2.92495e-10	1.42799e-08
Rbpjl	1.28494	2.43671	-0.481219	4.68666	0.0411995	0.093219
BC025920	1.28474	2.43639	0.618027	10.5909	0.00354406	0.01319
Gas7	1.28448	2.43595	7.01819	315.683	8.78732e-15	1.25638e-12
Pon3	1.28412	2.43534	5.0642	90.3975	2.29648e-09	8.3578e-08
Me3	1.283	2.43344	1.40066	13.1452	0.0014461	0.00633393
Gm10785	1.28192	2.43163	0.648838	7.30189	0.0128234	0.0371196
Calr4	1.28083	2.42979	1.46911	13.6266	0.00123154	0.00555835
Tmem71	1.28032	2.42892	2.95368	55.522	1.57447e-07	3.23151e-06
Gja1	1.2801	2.42855	2.8537	32.7954	8.33108e-06	9.11259e-05
Hyal1	1.27681	2.42302	3.65019	50.2972	3.49029e-07	6.38027e-06
Syn3	1.27443	2.41903	0.215127	11.7641	0.00232531	0.00936832
B230206L02Rik	1.27056	2.41255	3.85339	58.509	1.02315e-07	2.2203e-06
Gm1976	1.27025	2.41203	2.03333	22.5074	9.16054e-05	0.000658791
Il18	1.26702	2.40663	3.37774	36.4174	3.99705e-06	5.02666e-05
4930481A15Rik	1.26668	2.40608	-0.506362	4.74575	0.0400527	0.0913073
Apobr	1.26637	2.40555	1.30417	18.1391	0.000304262	0.00176446
Slc25a27	1.26622	2.4053	1.31502	10.7688	0.00332091	0.0124794
Vipr2	1.26576	2.40455	0.443743	9.89031	0.00459737	0.0162778
Pmepa1	1.26503	2.40332	4.99126	107.754	4.49512e-10	2.06055e-08
Gm16537	1.2647	2.40277	0.605877	10.2619	0.00400127	0.0145666
L1cam	1.26428	2.40207	4.87429	67.5987	3.0253e-08	7.83058e-07
Arvcf	1.26291	2.3998	3.05485	35.152	5.13805e-06	6.11443e-05
Slc22a15	1.2604	2.39562	2.40865	29.0518	1.87959e-05	0.000177747
Glipr2	1.26003	2.395	3.72573	73.1784	1.52116e-08	4.25855e-07
Dgka	1.25958	2.39426	2.33023	30.7471	1.29072e-05	0.000130485
Nmrk2	1.25944	2.39403	-0.402511	3.6158	0.0700423	0.140788
Ephb2	1.25931	2.39381	2.03667	13.0855	0.00147544	0.00644595
Map1a	1.25777	2.39125	5.96985	79.8001	7.07841e-09	2.19668e-07
Isoc2b	1.25734	2.39054	3.10782	31.1646	1.17888e-05	0.000121219
H2-DMa	1.25708	2.39012	1.02112	13.0525	0.00149197	0.00650585
Mrgpre	1.25627	2.38878	3.49694	58.8147	9.79912e-08	2.139e-06
A330049N07Rik	1.25543	2.38738	0.247411	5.37151	0.0298779	0.0727268
Snord14c	1.25434	2.38559	-0.204814	2.0213	0.168745	0.277126
Gm572	1.25193	2.3816	-0.201577	3.70507	0.0669104	0.135742
Rras	1.24714	2.3737	5.3885	156.763	1.18544e-11	8.21578e-10
Gm11734	1.24651	2.37267	2.73505	43.1839	1.13964e-06	1.77524e-05
Trim2	1.24648	2.37262	6.10559	169.712	5.36444e-12	4.08562e-10
9530062K07Rik	1.2436	2.36789	0.0724693	5.09827	0.0339132	0.0802337
Acss1	1.2435	2.36772	1.8196	28.788	1.99512e-05	0.000186615
Prrg1	1.2431	2.36707	1.13039	13.5322	0.00127069	0.00570077
Ephx1	1.24251	2.36609	6.93505	181.729	2.69286e-12	2.15609e-10
Pygo1	1.23894	2.36025	4.61449	82.7406	5.12066e-09	1.66214e-07
Bach2os	1.2383	2.3592	-0.756892	4.53086	0.0444051	0.0990906
Gpr153	1.23783	2.35844	1.62076	14.1261	0.00104515	0.00488555
Dlg3	1.23314	2.35077	4.33356	55.004	1.69956e-07	3.45962e-06
Tlr1	1.23216	2.34919	-0.338905	2.9945	0.0971657	0.180896
Phf1	1.22974	2.34525	2.34109	19.1423	0.000228212	0.00138356
Chac1	1.22953	2.34491	5.90846	136.232	4.72905e-11	2.81168e-09
Rgs3	1.22766	2.34187	4.63546	48.385	4.73994e-07	8.3348e-06
Rnf157	1.22752	2.34164	6.42189	52.0499	2.65542e-07	5.09451e-06
Gm3625	1.22549	2.33835	1.03325	15.6357	0.000646037	0.00329046
Spi1	1.22334	2.33487	-0.776577	4.83467	0.0383941	0.0884789
2700012I20Rik	1.22315	2.33456	0.466767	9.75026	0.00484682	0.0169364
Dnajc12	1.22146	2.33183	2.04125	22.4008	9.41844e-05	0.000672226
Cpeb1	1.22071	2.33061	4.54345	80.1194	6.83077e-09	2.13639e-07
Lipa	1.21942	2.32853	6.47536	150.269	1.80344e-11	1.17078e-09
Ppargc1a	1.21812	2.32643	7.47418	94.0696	1.59379e-09	6.17466e-08
Paqr5	1.21514	2.32163	0.508786	11.1323	0.00291142	0.0112143
4921504A21Rik	1.21469	2.32091	-0.479469	3.34059	0.0808081	0.156887
Kcna5	1.21467	2.32088	0.87495	7.16815	0.0135635	0.0389057
Ptpn7	1.21402	2.31983	1.32795	6.55065	0.0176545	0.0479599
Nfib	1.21359	2.31914	6.9237	119.912	1.62622e-10	8.5662e-09
Ddn	1.213	2.31819	0.683761	7.76866	0.0105701	0.0317686
Cort	1.21244	2.3173	3.72314	34.8254	5.48724e-06	6.41691e-05
Creb5	1.21066	2.31443	4.26791	65.6028	3.90983e-08	9.66511e-07
A530016L24Rik	1.21042	2.31405	1.02882	15.7467	0.000624115	0.00320463
Gm5617	1.20976	2.31299	3.62323	36.8266	3.68964e-06	4.69911e-05
9030612E09Rik	1.20724	2.30895	-0.0607504	5.06666	0.0344182	0.0810992
Tbc1d8	1.20711	2.30875	0.0598248	5.42274	0.0291829	0.0713967
Garnl3	1.20691	2.30842	1.50023	12.2426	0.00196761	0.00814301
Arhgap33	1.20558	2.3063	-0.547339	2.67324	0.115885	0.207591
Hhatl	1.20336	2.30275	-0.430997	3.00304	0.0967183	0.180147
Mxd4	1.20076	2.29861	3.80269	58.0671	1.08941e-07	2.34477e-06
Zfp978	1.19652	2.29186	-0.397813	3.25371	0.0845936	0.162388
Efna1	1.1924	2.28533	-0.430376	1.92623	0.178688	0.289341
Hpn	1.19129	2.28357	0.412476	10.8086	0.00327309	0.012319
Igsf3	1.18979	2.2812	4.85733	63.4154	5.21463e-08	1.22559e-06
Gdpd5	1.18899	2.27993	1.64535	13.2885	0.00137824	0.0060878
Mrps36	1.18872	2.27951	0.572676	5.22189	0.0320165	0.0767347
A630066F11Rik	1.18859	2.27929	1.08729	12.3205	0.0019153	0.00796496
Mylk3	1.18778	2.27801	-0.639631	2.63318	0.118504	0.211037
Ulk4	1.18684	2.27653	1.75037	17.564	0.000360061	0.0020302
1700019D03Rik	1.18617	2.27548	3.0578	36.2969	4.09276e-06	5.14164e-05
I730030J21Rik	1.18594	2.27512	2.26008	25.2958	4.53641e-05	0.000370628
Mtss2	1.18592	2.27509	6.06701	94.5268	1.52416e-09	5.94325e-08
Nat9	1.18353	2.27131	3.7939	46.84	6.10763e-07	1.04237e-05
2010320M18Rik	1.18036	2.26634	3.15229	46.8888	6.05842e-07	1.03649e-05
A830082N09Rik	1.17512	2.25812	0.760921	11.4731	0.00257744	0.0101859
Cavin2	1.17499	2.25792	8.44104	97.1197	1.18703e-09	4.80008e-08
Cacnb1	1.17478	2.25758	0.383933	6.68008	0.016695	0.0459442
4930594M22Rik	1.1743	2.25683	0.0728014	7.0535	0.0142358	0.0405146
Plaat3	1.17303	2.25484	5.41541	86.6031	3.39279e-09	1.17767e-07
Mpnd	1.17222	2.25358	7.10198	82.9944	4.98168e-09	1.62582e-07
1700056E22Rik	1.17197	2.25319	0.685586	9.92	0.00454633	0.0161256
2410022M11Rik	1.17097	2.25162	2.00729	27.495	2.68526e-05	0.000239955
Prex2	1.17021	2.25044	2.80273	20.0586	0.000176633	0.00112599
Enho	1.16888	2.24837	7.06161	154.963	1.32954e-11	8.97069e-10
Cntnap1	1.16816	2.24726	2.09184	19.7589	0.000191945	0.00119941
Hlf	1.1674	2.24607	1.49868	14.0988	0.00105451	0.00491261
Itga6	1.16698	2.24541	7.27158	131.914	6.47311e-11	3.75565e-09
Pak3	1.1642	2.24109	2.63534	13.3838	0.00133506	0.00593197
Stmn4	1.16402	2.24081	-0.0169029	5.88747	0.0236409	0.060694
Gjc3	1.16216	2.23792	6.75302	112.143	3.08118e-10	1.49818e-08
Hyi	1.16096	2.23606	5.01078	70.7762	2.03471e-08	5.56648e-07
Gm11266	1.15931	2.2335	1.02103	17.2006	0.000401033	0.00221342
Klrg2	1.15877	2.23267	2.73094	27.6053	2.61729e-05	0.000234755
Aspdh	1.15874	2.23262	-0.705116	1.65029	0.211917	0.33032
Chic1	1.15508	2.22697	5.6821	113.052	2.85368e-10	1.39889e-08
C1qtnf1	1.15488	2.22666	0.596279	8.39366	0.00820952	0.0260065
Filip1l	1.15465	2.22631	7.27013	88.5483	2.77288e-09	9.82369e-08
Fstl3	1.15438	2.22588	4.36411	33.4547	7.2619e-06	8.12818e-05
Taf13	1.15331	2.22424	5.0183	17.6365	0.000352448	0.00199665
Ano1	1.15301	2.22377	-0.597859	1.57893	0.221733	0.341631
Pbxip1	1.15232	2.22271	7.59801	90.4157	2.29226e-09	8.3578e-08
Tubb2a	1.15225	2.2226	5.38325	93.6955	1.65333e-09	6.34391e-08
Mcoln2	1.15164	2.22166	3.51886	50.4362	3.41461e-07	6.26243e-06
Gramd1c	1.1503	2.2196	-0.203451	2.91119	0.101658	0.187543
Fgf11	1.14994	2.21905	-0.332334	3.28616	0.0831562	0.160177
2310039H08Rik	1.14929	2.21805	4.54973	96.0454	1.3157e-09	5.26717e-08
Nfil3	1.1491	2.21776	4.56616	62.9677	5.53624e-08	1.28857e-06
Cyp4f13	1.14454	2.21075	2.0914	32.4612	8.93751e-06	9.66152e-05
Thsd7a	1.14438	2.21051	5.34123	40.2594	1.92686e-06	2.74636e-05
A030001D20Rik	1.14137	2.2059	3.07518	42.3188	1.3278e-06	1.99835e-05
Cd248	1.13986	2.2036	1.1362	5.90068	0.0235015	0.0604267
Dnajb14	1.13977	2.20345	5.00758	61.3252	6.91502e-08	1.55815e-06
2210406O10Rik	1.13751	2.20001	-0.00638178	5.53843	0.0276789	0.0683155
Cyp4f41-ps	1.13627	2.19812	0.44234	7.28982	0.0128883	0.0372626
Gm38521	1.13607	2.19782	1.19681	10.9292	0.00313283	0.0118879
Spag4	1.13606	2.1978	1.89899	15.859	0.000602753	0.00311357
Gm17382	1.13577	2.19736	-0.162047	3.67256	0.068032	0.13753
Smim1	1.13556	2.19704	4.0193	48.1462	4.92755e-07	8.6394e-06
AA467197	1.13508	2.1963	0.52093	12.0451	0.00210737	0.00863509
Tmem63a	1.13182	2.19136	7.07148	120.506	1.55091e-10	8.2784e-09
Ccdc9b	1.13011	2.18875	4.88587	35.9941	4.34455e-06	5.39752e-05
Sema3b	1.12974	2.18819	6.14364	102.142	7.42577e-10	3.19654e-08
Slc25a35	1.12701	2.18406	1.85726	13.0232	0.00150679	0.00654961
E130317F20Rik	1.12672	2.18361	0.953538	9.49243	0.00534593	0.0183757
Htra3	1.12392	2.17938	5.43838	93.8909	1.62193e-09	6.26345e-08
Cdh19	1.12342	2.17863	3.749	28.7731	2.00187e-05	0.0001871
Stc1	1.12178	2.17616	2.27684	6.93333	0.0149803	0.0422133
Dpf3	1.12141	2.1756	-0.517462	3.99528	0.0577807	0.121242
C130046K22Rik	1.11442	2.16508	1.01852	10.5541	0.0035922	0.0133444
Reck	1.1144	2.16505	0.233659	7.33091	0.0126688	0.0367873
Sema3c	1.11439	2.16503	2.77879	29.8827	1.56091e-05	0.000152665
Itpr3	1.11415	2.16467	0.0358197	6.74989	0.0162015	0.0448547
Spin2c	1.1125	2.1622	-0.570878	6.09201	0.023455	0.0603201
Trib3	1.11158	2.16082	6.17139	81.7472	5.70662e-09	1.81972e-07
0610009L18Rik	1.11021	2.15877	1.95426	11.0625	0.0029855	0.0114373
Pde11a	1.10946	2.15764	7.94303	106.936	4.82973e-10	2.18887e-08
Rab7b	1.10674	2.15358	3.38391	14.1016	0.00105354	0.00491189
Mroh1	1.1017	2.14608	4.83849	69.8377	2.28432e-08	6.09658e-07
Pfn4	1.10157	2.14589	0.636617	10.9196	0.00314375	0.0119256
Nppb	1.09976	2.1432	1.80452	21.3557	0.000124138	0.000840414
Trim14	1.09462	2.13556	3.60809	34.7933	5.52291e-06	6.44607e-05
Adhfe1	1.09436	2.13518	1.06455	15.2366	0.000732118	0.00364239
Tmem25	1.09415	2.13487	2.11018	22.1667	0.000100136	0.000704527
Cdh1	1.09211	2.13186	0.552651	10.6431	0.00347686	0.0129801
Phospho1	1.09185	2.13147	1.64498	9.90671	0.0045691	0.0161974
Cpt1c	1.09148	2.13093	4.43717	62.2263	6.11751e-08	1.39945e-06
Gm5512	1.09146	2.13089	0.202178	6.18644	0.0207004	0.054676
Psd3	1.08873	2.12686	1.06107	5.7799	0.0248106	0.0628507
Pkia	1.0884	2.12639	6.7019	83.1049	4.92247e-09	1.61087e-07
Mlycd	1.0883	2.12623	3.23061	25.8976	3.92026e-05	0.000329247
Cpeb2	1.08649	2.12357	2.46959	29.6591	1.64043e-05	0.000158755
Sft2d3	1.08644	2.1235	4.28345	34.4156	5.96239e-06	6.88542e-05
Rab10os	1.0848	2.12109	3.52212	54.019	1.96836e-07	3.95317e-06
Gabbr1	1.08426	2.12029	3.45399	18.556	0.000269737	0.00159348
Gm9776	1.08381	2.11962	1.3659	11.3665	0.00267714	0.0104902
Rabgap1l	1.08293	2.11834	3.04548	47.1939	5.76014e-07	9.93956e-06
Frat2	1.08276	2.11808	0.902485	7.48435	0.0118848	0.0348392
Tmem88b	1.08268	2.11796	1.07602	7.14445	0.0136996	0.039221
9530077C05Rik	1.08144	2.11615	-0.127481	3.4084	0.0779891	0.152847
1810062O18Rik	1.08073	2.1151	-0.149648	4.94011	0.0365263	0.0850494
Deptor	1.08014	2.11424	8.00479	79.901	6.99912e-09	2.1777e-07
P3h2	1.0775	2.11038	5.67455	99.7096	9.29738e-10	3.87713e-08
Gpr108	1.0771	2.10979	5.36949	109.348	3.91308e-10	1.82428e-08
Pqlc3	1.07667	2.10916	1.08609	4.75451	0.0398859	0.0910183
Wdr93	1.07601	2.1082	0.00660493	3.91634	0.0601152	0.125007
Fam114a1	1.07596	2.10813	5.03635	121.281	1.45831e-10	7.85394e-09
Wnt9a	1.07552	2.10748	-0.258992	3.59852	0.0706678	0.141737
5930430L01Rik	1.07258	2.10319	1.94179	12.1794	0.00201124	0.00828646
Hdhd3	1.0723	2.10279	1.86697	16.6987	0.000466225	0.00250755
Plekhd1	1.07096	2.10083	0.130615	5.17922	0.0326573	0.0779931
Adal	1.07082	2.10063	1.45057	8.0274	0.00951237	0.0292034
Rgs7bp	1.07066	2.1004	5.26604	89.9076	2.41334e-09	8.70397e-08
Adamtsl5	1.06976	2.09909	4.81233	93.0131	1.76826e-09	6.63648e-08
Dusp14	1.0697	2.09899	3.65172	52.5161	2.47193e-07	4.81165e-06
Rasl10b	1.06958	2.09883	0.0644784	4.67394	0.0414513	0.0936299
Cox20	1.06927	2.09837	7.70412	141.965	3.15824e-11	1.98589e-09
Retsat	1.06859	2.09738	6.34582	68.2298	2.79298e-08	7.2921e-07
Mmaa	1.06461	2.0916	2.12224	15.8602	0.000602536	0.00311357
Myo18a	1.06413	2.0909	7.49377	46.0286	6.99373e-07	1.16336e-05
Letm2	1.06398	2.0907	1.80901	13.5155	0.00127777	0.00572397
Zbtb3	1.06394	2.09063	-0.5403	3.79476	0.0639241	0.1309
Cetn4	1.06245	2.08848	2.07127	11.7463	0.00233997	0.00941474
Plat	1.06235	2.08832	-0.375373	4.00673	0.0574506	0.120753
Zfp786	1.06206	2.08791	0.768657	4.83505	0.0383871	0.0884789
Arhgef10	1.06156	2.08719	3.06836	28.4588	2.15029e-05	0.000198501
Wfs1	1.06045	2.08558	2.58985	24.275	5.83714e-05	0.000453161
Slc29a3	1.06027	2.08531	5.67534	92.439	1.87171e-09	6.98114e-08
F8	1.05986	2.08474	0.679302	3.55	0.0724586	0.144748
Cdkl5	1.05964	2.0844	-0.0357895	5.80147	0.0245709	0.0624412
Tfeb	1.05928	2.08388	2.99425	27.9219	2.43227e-05	0.000220298
Eme2	1.05917	2.08374	2.92445	42.911	1.19565e-06	1.84573e-05
Ndrg1	1.05914	2.08369	4.12385	87.1068	3.21896e-09	1.12711e-07
Grik4	1.05838	2.0826	0.990615	8.4717	0.00795818	0.0254196
Fbxo41	1.05776	2.0817	2.87398	27.1124	2.93654e-05	0.000259132
Manba	1.05698	2.08057	1.14702	9.93597	0.00451913	0.0160576
Wscd1	1.05616	2.0794	0.482915	4.16458	0.0531132	0.113587
Sema4f	1.05585	2.07895	3.34986	46.0051	7.02141e-07	1.16635e-05
H1f0	1.05584	2.07893	8.36775	170.526	5.11285e-12	3.96163e-10
Carmn	1.05397	2.07624	1.78771	6.88636	0.015283	0.0428751
2610035D17Rik	1.05341	2.07542	4.20442	64.4987	4.51736e-08	1.08075e-06
Ahnak2	1.0534	2.07542	7.1156	29.0021	1.90081e-05	0.00017919
Gm35486	1.05195	2.07333	2.0522	13.6671	0.00121516	0.00550304
Klf1	1.05116	2.0722	-0.352818	3.06981	0.0933024	0.175154
Efna2	1.05093	2.07187	-0.151923	4.64043	0.0421228	0.0949146
Cfap54	1.04952	2.06985	5.8324	84.8707	4.07318e-09	1.36645e-07
Lin7c	1.04904	2.06915	4.91805	87.9416	2.95186e-09	1.03964e-07
Dnaic1	1.04738	2.06678	8.46845	127.222	9.19706e-11	5.16153e-09
Synpo	1.047	2.06623	7.01404	86.6994	3.35876e-09	1.16924e-07
Tst	1.04663	2.0657	0.495066	6.75321	0.0161785	0.0448013
Gm4532	1.04659	2.06564	0.231798	5.66853	0.0260899	0.0653336
2700046G09Rik	1.04637	2.06533	2.16504	16.2666	0.00053169	0.00280543
Macrod1	1.04489	2.06321	4.47233	58.3775	1.04241e-07	2.25168e-06
Zfp174	1.04436	2.06244	-0.287026	3.76271	0.0649735	0.132755
Cpe	1.04432	2.06239	9.43955	79.9252	6.98024e-09	2.17747e-07
Zmat1	1.04355	2.06129	2.6461	21.7759	0.000111	0.000766155
Mapk13	1.04268	2.06006	3.35645	19.5609	0.000202857	0.00125583
Mppe1	1.04264	2.06	3.71921	42.3447	1.32169e-06	1.99416e-05
Ccng1	1.04151	2.05839	6.32002	74.8916	1.24174e-08	3.59357e-07
Nr4a3	1.03961	2.05567	4.29908	41.5087	1.535e-06	2.25096e-05
Cdk15	1.03876	2.05446	6.019	104.322	6.09408e-10	2.67116e-08
Tgfb2	1.03666	2.05147	5.11791	66.184	3.62625e-08	9.1687e-07
Ahsg	1.03663	2.05144	1.75736	8.65352	0.00740485	0.0239387
Cbr2	1.03588	2.05037	2.23426	7.4564	0.0120235	0.0351859
Unc13d	1.03511	2.04927	-0.719128	1.53085	0.228672	0.349364
Zkscan7	1.0338	2.0474	1.52368	16.1186	0.000556379	0.00290906
Tmem52	1.03376	2.04736	-0.436255	2.52497	0.125934	0.221049
Rnu2-10	1.03334	2.04675	-0.363149	1.46429	0.238739	0.360796
Pgap6	1.03307	2.04637	3.24213	49.8892	3.72321e-07	6.77511e-06
Ddit3	1.03277	2.04594	7.95498	84.9047	4.05848e-09	1.36645e-07
F830010H11Rik	1.03143	2.04405	-0.589537	4.36513	0.0481277	0.10517
Pgap1	1.03143	2.04405	3.67993	40.9423	1.7007e-06	2.46684e-05
Zfp784	1.03073	2.04306	0.749866	5.87677	0.0237545	0.0609207
Csrp2	1.03065	2.04295	4.60195	57.0834	1.25426e-07	2.63812e-06
Tmem44	1.02873	2.04023	2.51991	23.0158	8.03152e-05	0.0005896
Arfgef3	1.02864	2.0401	3.087	27.9536	2.41452e-05	0.000219353
Pomc	1.02822	2.03951	2.28946	20.9865	0.000137088	0.000909123
Asb10	1.02481	2.0347	1.45253	19.0287	0.000235678	0.00141808
Gm14853	1.0245	2.03426	0.783391	4.57143	0.0435441	0.097568
2900009J06Rik	1.02231	2.03117	0.534186	6.81353	0.0157658	0.0438811
Smarcd3	1.02204	2.03079	4.29901	25.7559	4.05663e-05	0.000337865
Ankfn1	1.02202	2.03076	4.69634	31.954	9.95183e-06	0.000105865
Tmco3	1.02194	2.03064	4.54388	57.4158	1.1957e-07	2.53716e-06
Lrrc56	1.02134	2.0298	-0.372587	4.20804	0.051985	0.111809
Acad12	1.01969	2.02748	-0.124516	3.86181	0.0617907	0.127554
Col8a1	1.01888	2.02634	2.48323	4.85549	0.0380169	0.0878045
Selenbp1	1.01711	2.02387	3.79819	10.458	0.0037214	0.0137435
Rora	1.01513	2.02109	4.48383	39.8535	2.0767e-06	2.91028e-05
H3c6	1.01464	2.0204	-0.42443	3.77612	0.064532	0.131987
Gm5817	1.01446	2.02015	1.0837	6.57026	0.0175053	0.0476516
Coq8a	1.01139	2.01585	2.30238	12.8862	0.00157826	0.00680607
Aktip	1.01015	2.01412	4.3483	80.4914	6.55411e-09	2.05522e-07
Myl6b	1.00882	2.01226	2.54306	13.6307	0.00122986	0.00555288
Pex6	1.00807	2.01122	4.69811	42.2078	1.3543e-06	2.02807e-05
Srgap3	1.00802	2.01115	1.50956	3.67172	0.0680614	0.137566
Tbc1d9b	1.00623	2.00865	7.45021	42.4794	1.29046e-06	1.96431e-05
Mxra8	1.00481	2.00667	4.62114	77.526	9.15196e-09	2.74788e-07
Ccnd2	1.00393	2.00546	11.2913	141.498	3.26206e-11	2.02991e-09
Yjefn3	1.00294	2.00408	3.3912	21.0716	0.000133976	0.000892927
Zbtb11os1	1.00191	2.00264	1.78321	7.65939	0.0110553	0.0329302
LOC115487230	1.00063	2.00087	-0.512893	3.19113	0.0874471	0.166414
Srr	1.00011	2.00016	3.8963	46.5718	6.38619e-07	1.07571e-05
Hcfc1r1	0.997873	1.99705	4.67528	81.4387	5.90317e-09	1.87064e-07
Fbxo32	0.99676	1.99551	3.07809	14.8739	0.000821303	0.00400806
Atf3	0.995313	1.99351	3.28306	37.529	3.22037e-06	4.19032e-05
Aldh1l1	0.995059	1.99316	3.28607	31.3771	1.12604e-05	0.000117191
Slc46a3	0.993912	1.99158	1.12461	8.01961	0.00954243	0.0292732
Tnfaip2	0.992026	1.98898	7.12564	162.312	8.38208e-12	6.10114e-10
Pyroxd2	0.990539	1.98693	2.17403	11.4352	0.00261239	0.0102902
Prox1	0.988121	1.9836	4.07282	30.6998	1.30412e-05	0.000131507
Adcy3	0.987666	1.98297	3.47685	35.7134	4.59314e-06	5.59182e-05
Gm38250	0.986301	1.9811	0.654026	4.79706	0.039086	0.0896015
Gm42788	0.984165	1.97817	2.9298	18.6437	0.000263031	0.00156154
Fzd4	0.983646	1.97746	1.36226	11.5837	0.00247821	0.00986194
Plekhg1	0.98323	1.97689	4.11433	37.5133	3.23014e-06	4.19849e-05
2810032G03Rik	0.982947	1.9765	0.868943	5.72023	0.0254871	0.0641854
Pcdh19	0.982088	1.97532	0.976917	6.38615	0.0189638	0.0508381
Svil	0.98165	1.97472	2.22496	17.3012	0.000389207	0.00216106
Tph2	0.979619	1.97194	3.84967	15.3799	0.000699851	0.00351682
Dhrs3	0.979507	1.97179	3.52702	25.6714	4.14038e-05	0.000344124
Tram2	0.979325	1.97154	-0.483332	1.69578	0.205941	0.323103
Bbc3	0.979318	1.97153	4.4298	42.6228	1.25808e-06	1.91989e-05
Gm36738	0.978481	1.97039	0.391332	4.49881	0.0450988	0.10021
Zmat3	0.978357	1.97022	6.39443	130.546	7.16271e-11	4.13578e-09
Tpcn1	0.976953	1.9683	4.88802	42.8748	1.20331e-06	1.84804e-05
Vegfa	0.9769	1.96823	4.73196	34.9577	5.34283e-06	6.30328e-05
4930455G09Rik	0.976437	1.9676	2.94355	35.4868	4.80515e-06	5.79839e-05
Herpud1	0.976059	1.96709	7.02315	151.334	1.68177e-11	1.09772e-09
Rfx2	0.975094	1.96577	1.12535	11.5158	0.00253858	0.0100622
E330033B04Rik	0.974037	1.96433	1.79676	14.9506	0.000801507	0.00392902
Gm45916	0.973384	1.96344	1.7471	9.97345	0.00445599	0.0158849
Gm3604	0.973089	1.96304	-0.0528435	2.32594	0.14109	0.241347
2810029C07Rik	0.971084	1.96031	1.76107	10.6597	0.00345578	0.0129055
Ache	0.966209	1.9537	2.58661	24.433	5.61161e-05	0.000441937
Rmdn2	0.965889	1.95327	2.88654	8.62385	0.00749216	0.0242009
Des	0.964605	1.95153	4.34058	17.2227	0.000398397	0.00220394
Clip2	0.964095	1.95084	3.72706	20.6366	0.000150734	0.000986548
Map1b	0.963903	1.95058	6.85157	69.2884	2.44572e-08	6.48412e-07
Garem2	0.963644	1.95023	0.389752	5.74386	0.0252168	0.0636514
Gm20740	0.963475	1.95	0.242379	3.86869	0.0615763	0.127286
Nudt17	0.961367	1.94715	0.765256	7.60364	0.0113124	0.0334964
Gm9828	0.96056	1.94606	0.0106753	3.13371	0.0901639	0.170692
Hsd17b7	0.959015	1.94398	4.67435	52.0005	2.67573e-07	5.12528e-06
Gm35607	0.957946	1.94254	0.74026	6.17487	0.0208063	0.0548559
Plpp5	0.957358	1.94175	3.01938	36.1606	4.20411e-06	5.265e-05
Negr1	0.956261	1.94028	1.27929	7.63058	0.0111874	0.0332246
Ticam1	0.955139	1.93877	4.41686	57.0877	1.25349e-07	2.63812e-06
Hspg2	0.954342	1.9377	5.21204	22.4537	9.2894e-05	0.000664628
Slc9a9	0.95392	1.93713	2.8601	19.8445	0.000187429	0.00117793
Ppp1r3f	0.952704	1.9355	2.77059	28.2804	2.2398e-05	0.0002055
Abca3	0.952536	1.93527	3.54838	29.623	1.65368e-05	0.000159781
Stpg1	0.95041	1.93242	-0.157022	2.845	0.1054	0.192935
4732419C18Rik	0.950283	1.93225	1.91844	8.85314	0.00684574	0.0224822
Rasl11b	0.950232	1.93218	2.96022	15.9234	0.000590875	0.00306276
Plxna4	0.950073	1.93197	2.58309	20.6537	0.000150033	0.000982498
5830454E08Rik	0.949807	1.93161	-0.47167	3.02226	0.0957204	0.178676
Mgst1	0.949517	1.93123	1.85322	4.79969	0.0390371	0.0895922
Gadd45a	0.947019	1.92788	2.67524	16.7639	0.000457133	0.0024686
E130311K13Rik	0.94675	1.92753	2.98059	24.2625	5.8554e-05	0.000454285
Tcp11l2	0.946703	1.92746	1.31194	6.77757	0.0160104	0.044422
Dhrs2	0.946149	1.92672	3.89515	23.5688	6.97318e-05	0.000522771
Crem	0.945488	1.92584	3.56634	15.255	0.000727892	0.00362588
Phka1	0.945417	1.92574	4.36414	33.0355	7.92305e-06	8.72189e-05
Cep170b	0.944325	1.92429	7.80498	101.285	8.03396e-10	3.42155e-08
Sod3	0.943949	1.92379	4.93674	31.41	1.11809e-05	0.000116565
Haghl	0.943392	1.92304	3.63461	36.6516	3.81782e-06	4.83672e-05
Gpt2	0.94294	1.92244	5.5818	60.6927	7.54213e-08	1.6868e-06
Wt1	0.942546	1.92192	0.670532	0.5039	0.486584	0.609626
Pag1	0.942247	1.92152	1.72817	10.8739	0.00319636	0.0120946
Med12l	0.942232	1.9215	1.82185	9.8871	0.00460293	0.0162927
Pisd-ps2	0.941802	1.92093	-0.0563779	2.57394	0.122506	0.216781
Gm46764	0.940943	1.91978	0.026956	3.3552	0.0801912	0.155992
Igsf21	0.940323	1.91896	0.37268	5.07793	0.0342371	0.0807994
Basp1	0.940027	1.91856	5.49272	104.503	5.99568e-10	2.63766e-08
Akap6	0.939793	1.91825	3.83924	35.0894	5.20307e-06	6.1687e-05
H3c3	0.938051	1.91594	3.55578	23.2232	7.61545e-05	0.000564578
Icosl	0.937712	1.91549	-0.617674	1.609	0.217528	0.336837
Atp10b	0.937675	1.91544	1.86243	9.69687	0.00494581	0.0172171
Tns1	0.937377	1.91504	6.06518	50.9348	3.15744e-07	5.87921e-06
Lpcat2	0.937347	1.915	4.41782	38.4108	2.72113e-06	3.64334e-05
Zfp469	0.936905	1.91442	2.33808	14.6828	0.000873046	0.00420589
Hacd4	0.936278	1.91358	3.99512	49.9036	3.71472e-07	6.76992e-06
Airn	0.935358	1.91237	0.545949	6.03043	0.0221805	0.0577473
S100a4	0.934509	1.91124	7.56579	94.5814	1.51608e-09	5.93099e-08
Calcoco1	0.932274	1.90828	4.57304	38.2838	2.78748e-06	3.72387e-05
Gm7967	0.932272	1.90828	0.816977	2.71358	0.113316	0.203762
4921531C22Rik	0.931789	1.90764	1.85852	11.0058	0.00304724	0.0116035
Btbd19	0.93131	1.90701	4.49704	64.1999	4.69895e-08	1.11871e-06
Lbhd2	0.931297	1.90699	0.0425194	1.67205	0.209031	0.326713
Stau2	0.929535	1.90466	2.49725	13.5849	0.00124866	0.00562084
Smim14	0.929419	1.90451	5.56677	11.3641	0.00267945	0.0104958
Arhgef4	0.928999	1.90395	0.0696658	4.75914	0.0397979	0.0908349
Sesn2	0.928795	1.90368	2.49277	11.4368	0.00261086	0.0102876
Chd5	0.928628	1.90346	1.73716	10.2714	0.00398728	0.0145289
Magi2	0.928515	1.90332	2.92281	22.5729	9.00569e-05	0.00064921
Mvp	0.927286	1.9017	3.97899	22.4883	9.20624e-05	0.00066089
Trp53cor1	0.92652	1.90069	4.157	33.9185	6.59981e-06	7.51315e-05
Smim19	0.926051	1.90007	5.6946	84.9097	4.05633e-09	1.36645e-07
C130050O18Rik	0.925686	1.89959	-0.757613	2.40731	0.134646	0.233011
1700007L15Rik	0.924109	1.89751	1.68287	8.89913	0.00672361	0.0221599
Arpc1b	0.92402	1.89739	9.92337	95.7462	1.35418e-09	5.36754e-08
Cebpd	0.923759	1.89705	3.97869	7.91985	0.00993713	0.0302599
Acacb	0.923737	1.89702	2.56818	14.9947	0.000790353	0.00388544
Kantr	0.922933	1.89597	1.48497	10.9501	0.00310927	0.011806
Gipc3	0.922672	1.89562	0.57315	4.3223	0.0491463	0.106929
Endod1	0.922176	1.89497	4.32698	49.2693	4.11015e-07	7.40462e-06
Gm43868	0.92208	1.89484	-0.372546	2.95271	0.0993894	0.184236
Tbc1d24	0.921892	1.8946	3.14802	32.2168	9.41135e-06	0.0001011
Nos3	0.921529	1.89412	2.15468	10.4347	0.00375358	0.0138284
Pbld2	0.919081	1.89091	0.440353	6.04474	0.02204	0.0574436
Gstt2	0.919055	1.89088	2.17161	14.7879	0.000844165	0.00409137
Lysmd4	0.918279	1.88986	3.30484	42.1137	1.3772e-06	2.05724e-05
Yipf4	0.918104	1.88963	4.21862	33.2815	7.52758e-06	8.37095e-05
Bcl3	0.91788	1.88934	2.09056	8.9241	0.00665832	0.021999
Tbc1d30	0.917809	1.88924	0.536062	3.3032	0.0824129	0.159207
Rhoq	0.915855	1.88669	6.34355	98.2693	1.06434e-09	4.34371e-08
Tgfb3	0.915772	1.88658	5.02984	35.785	4.52832e-06	5.54385e-05
Rnf170	0.915553	1.88629	4.08657	30.9782	1.22746e-05	0.000125569
Clybl	0.915523	1.88625	5.74373	24.4583	5.57632e-05	0.000440023
Mpv17l2	0.915012	1.88558	6.07209	58.9729	9.58301e-08	2.09639e-06
Gstk1	0.912981	1.88293	6.37276	93.2338	1.73016e-09	6.55495e-08
Vamp5	0.909366	1.87822	6.19204	124.796	1.10768e-10	6.07456e-09
Hlx	0.909179	1.87798	2.17306	17.9994	0.000316891	0.00182798
Cyb5rl	0.909087	1.87786	3.29621	19.4524	0.000209116	0.00128613
Ankrd12	0.907314	1.87555	6.03769	46.7892	6.15942e-07	1.04929e-05
Fbxo7	0.906955	1.87508	7.55993	93.4207	1.69861e-09	6.45578e-08
Nedd4l	0.906153	1.87404	8.03492	74.8339	1.2502e-08	3.60934e-07
Gm829	0.905986	1.87382	2.22692	14.8799	0.000819735	0.00400204
Sh3bgr	0.905752	1.87352	1.11659	2.68063	0.115409	0.206876
Med9os	0.90546	1.87314	0.829991	6.60413	0.0172508	0.0470761
Ltbp3	0.903721	1.87089	5.11503	83.212	4.86585e-09	1.59669e-07
Lhpp	0.903283	1.87032	3.45252	23.649	6.83279e-05	0.00051385
Smad9	0.902464	1.86926	0.00034603	2.35062	0.139097	0.238719
Opn3	0.902318	1.86907	3.21741	15.3156	0.000714134	0.00357663
Srgap1	0.902219	1.86894	4.69269	38.6565	2.59752e-06	3.50125e-05
BC037704	0.899805	1.86581	-0.412863	2.35136	0.139038	0.238652
3000002C10Rik	0.899143	1.86496	0.400223	4.79866	0.0390562	0.0895997
Gm26688	0.896743	1.86186	2.73353	18.439	0.000278971	0.00163756
Morn2	0.896582	1.86165	5.5671	33.8591	6.68088e-06	7.59105e-05
Fam135a	0.896551	1.86161	5.96969	81.7966	5.67581e-09	1.81777e-07
Fgl1	0.895886	1.86075	0.488798	2.7526	0.110896	0.200611
Mir22hg	0.895243	1.85992	2.12337	10.1546	0.00416413	0.01505
Wbp1	0.895234	1.85991	5.94227	106.754	4.90785e-10	2.20761e-08
Comtd1	0.894728	1.85926	6.39506	56.6234	1.34052e-07	2.80483e-06
Cyp2j6	0.894607	1.8591	5.86123	43.7678	1.02915e-06	1.62207e-05
Sh3d19	0.894382	1.85881	3.25257	29.0953	1.86128e-05	0.000176181
Fam71e1	0.893692	1.85792	0.149439	3.05546	0.0940244	0.17625
Dgkh	0.89291	1.85692	4.02914	26.7781	3.1772e-05	0.000276309
Hdac9	0.892279	1.85611	1.45967	4.5905	0.0431459	0.0968203
H2-DMb1	0.891936	1.85566	3.92205	25.9173	3.90169e-05	0.000327917
Nxpe4	0.891866	1.85557	0.857881	3.53379	0.0730681	0.145603
Arhgef2	0.891589	1.85522	7.65132	155.127	1.3157e-11	8.92741e-10
Tnfsf12	0.891534	1.85515	1.62729	13.323	0.00136244	0.00602685
Nmrk1	0.89142	1.855	1.69294	19.9328	0.000182893	0.0011573
Myo1h	0.889937	1.85309	1.34812	8.66511	0.00737104	0.0238422
Tet1	0.887638	1.85015	3.62323	19.7353	0.000193211	0.00120632
Eef2k	0.886492	1.84868	4.71242	50.5706	3.34311e-07	6.15808e-06
Snca	0.886113	1.84819	4.99192	33.6579	6.9634e-06	7.86728e-05
Slc22a18	0.884603	1.84626	5.31907	50.4347	3.41539e-07	6.26243e-06
Ttc39c	0.884378	1.84597	1.87441	11.4473	0.00260119	0.0102613
Rab3il1	0.883766	1.84519	1.94505	10.0635	0.0043082	0.0154776
Elovl7	0.883741	1.84515	4.77735	49.1612	4.18203e-07	7.48527e-06
Tha1	0.883153	1.8444	2.53935	16.2525	0.000533997	0.00281408
Dpep1	0.88282	1.84398	0.282018	3.40965	0.0779379	0.152797
Slpi	0.882469	1.84353	1.70519	9.97428	0.00445461	0.0158848
Slc12a5	0.881402	1.84216	1.08064	7.54381	0.0115955	0.0341665
Tincr	0.881164	1.84186	-0.230505	3.0694	0.0933229	0.175154
Pld1	0.88077	1.84136	2.67949	21.2252	0.000128556	0.000867226
Prickle2	0.880118	1.84053	3.1452	24.2949	5.80811e-05	0.000451199
Serpinb8	0.879677	1.83996	-0.884256	1.88613	0.184384	0.296803
Samd14	0.879381	1.83959	4.06929	26.948	3.05231e-05	0.000267264
Bcl6	0.879366	1.83957	3.04269	14.943	0.000803436	0.00393526
Ccdc13	0.878382	1.83831	5.00947	31.5988	1.07366e-05	0.000112617
Ccdc15	0.877865	1.83765	6.73708	63.9385	4.8643e-08	1.14954e-06
Nipsnap2	0.877759	1.83752	5.60012	49.4106	4.01829e-07	7.26801e-06
Trim65	0.877165	1.83676	0.144381	2.36153	0.138227	0.237735
C030037D09Rik	0.8756	1.83477	2.33179	17.5182	0.000364965	0.00205016
Cox7a2l	0.874694	1.83362	7.42046	50.1068	3.59694e-07	6.56524e-06
Inafm1	0.874178	1.83296	3.31579	24.2284	5.9055e-05	0.000457286
Klc1	0.873922	1.83264	9.13261	144.852	2.59113e-11	1.64654e-09
Pde4b	0.873039	1.83152	6.03784	66.8029	3.3487e-08	8.57524e-07
Lamb2	0.872494	1.83083	6.09636	30.2053	1.45347e-05	0.000144034
Cfap126	0.872191	1.83044	2.01561	12.3121	0.00192088	0.0079843
Ttc12	0.872036	1.83024	4.48724	61.9417	6.35798e-08	1.4462e-06
Klf6	0.869833	1.82745	6.84851	44.3342	9.33051e-07	1.4861e-05
Slc1a4	0.869755	1.82735	5.42743	46.4369	6.53151e-07	1.09711e-05
Itgal	0.867941	1.82506	0.562927	5.89962	0.0235127	0.0604297
Pcx	0.865857	1.82242	1.74753	7.66067	0.0110495	0.0329293
Fchsd1	0.865342	1.82177	2.59861	10.847	0.00322778	0.0121791
Tulp2	0.864761	1.82104	4.13612	38.9397	2.46256e-06	3.34563e-05
Man2a2	0.864637	1.82088	5.47926	55.3033	1.62602e-07	3.32117e-06
Gramd3	0.864042	1.82013	3.98886	37.0299	3.54659e-06	4.541e-05
Ppm1l	0.863824	1.81986	5.11319	40.9199	1.70763e-06	2.47092e-05
Prph	0.863732	1.81974	-0.282342	2.23084	0.149095	0.252024
Trpc1	0.863354	1.81926	0.333566	3.40333	0.0781958	0.153078
Ndst3	0.86277	1.81853	3.6538	24.8394	5.07397e-05	0.000406527
Gys1	0.862592	1.8183	6.32812	39.1359	2.37355e-06	3.23935e-05
B930095G15Rik	0.862326	1.81797	3.3817	20.8871	0.000140821	0.000931276
Gdpd1	0.861516	1.81695	6.80371	90.2857	2.3226e-09	8.40195e-08
Tcn2	0.859931	1.81495	3.95686	35.5548	4.74041e-06	5.74493e-05
Atl1	0.858378	1.813	3.02914	23.6565	6.81982e-05	0.00051376
Snx24	0.857239	1.81157	3.24257	21.1345	0.000131728	0.000880877
1810034E14Rik	0.857127	1.81143	2.36863	22.8591	8.36245e-05	0.000609793
Gtpbp2	0.856484	1.81062	4.05209	15.3477	0.000706971	0.00354667
Disp1	0.855461	1.80934	5.29012	38.3273	2.76458e-06	3.6974e-05
Prkcz	0.85536	1.80921	2.12374	12.1145	0.00205707	0.00844631
Glb1l	0.855227	1.80904	0.473564	3.16821	0.0885202	0.168216
Syt11	0.855175	1.80898	6.53359	64.1918	4.70399e-08	1.11871e-06
1700028J19Rik	0.855119	1.80891	-0.439165	1.77828	0.195631	0.310661
4930480K23Rik	0.854605	1.80826	0.575751	4.58665	0.043226	0.0969803
Hcn3	0.854589	1.80824	1.24295	5.48458	0.0283678	0.0696922
Ctns	0.853715	1.80715	4.43093	24.3886	5.67393e-05	0.000445676
Serpina11	0.853271	1.80659	-0.874915	1.05276	0.315716	0.44451
Gab3	0.852783	1.80598	2.85311	14.812	0.000837678	0.0040665
H2aj	0.852594	1.80574	6.62521	31.6081	1.07152e-05	0.00011249
Slc38a7	0.852505	1.80563	4.80138	25.8742	3.94239e-05	0.000330835
Pctp	0.852269	1.80534	4.77237	44.926	8.42969e-07	1.36627e-05
C030006K11Rik	0.851387	1.80423	3.97173	23.1961	7.66837e-05	0.0005671
Phykpl	0.851337	1.80417	4.78118	48.0305	5.02137e-07	8.77827e-06
Plekhn1	0.848975	1.80122	1.07078	4.31003	0.0494425	0.107418
Btbd8	0.848267	1.80034	2.65048	7.02569	0.0144044	0.0408975
Mitf	0.848225	1.80028	9.6982	81.3069	5.98935e-09	1.89295e-07
Ccdc189	0.848183	1.80023	1.62577	6.13381	0.0211871	0.0556356
Cspg4	0.846748	1.79844	1.03134	3.47103	0.0754852	0.14901
Tmem202	0.846246	1.79782	-0.352947	2.05277	0.165602	0.273198
Loxl2	0.845491	1.79688	2.90059	9.77302	0.00480529	0.0168402
Shisa4	0.845309	1.79665	5.76238	70.6666	2.06227e-08	5.62905e-07
Rhbdd1	0.845044	1.79632	4.33918	47.041	5.90758e-07	1.01357e-05
Trim46	0.844412	1.79553	1.343	5.71542	0.0255425	0.0642929
Hebp1	0.844036	1.79506	0.0796241	2.48779	0.128612	0.224903
Stom	0.843847	1.79483	4.66381	22.3938	9.43569e-05	0.000672864
Lamc2	0.843694	1.79464	-1.14506	0.174739	0.679875	0.771804
Cdkn1c	0.843385	1.79425	2.87524	10.4519	0.00372983	0.0137662
Ulk2	0.843227	1.79406	4.73947	60.2754	7.98967e-08	1.78026e-06
Rnf19a	0.843126	1.79393	3.82357	18.9382	0.000241816	0.00144704
Ccdc169	0.843069	1.79386	0.174029	2.25041	0.147404	0.249623
Dis3l2	0.842111	1.79267	2.99596	19.0037	0.000237355	0.00142734
Gm19439	0.84123	1.79158	2.34774	12.2687	0.00194994	0.00808399
Gm10638	0.839604	1.78956	-0.407772	2.45296	0.131183	0.228269
Zc2hc1a	0.839523	1.78946	5.27683	70.8068	2.02709e-08	5.5583e-07
Rhoc	0.83864	1.78836	8.87503	62.6607	5.7693e-08	1.32993e-06
Fam131b	0.837332	1.78674	2.75278	17.9249	0.000323858	0.00186102
AA986860	0.837268	1.78666	0.966814	3.52271	0.0734885	0.146125
Sema6c	0.83719	1.78657	-0.715349	1.22759	0.279515	0.406265
Ctnnbip1	0.836766	1.78604	4.59996	21.5828	0.000116839	0.000800477
Cerkl	0.836259	1.78541	-0.040945	2.15791	0.155605	0.260316
Mttp	0.836033	1.78514	3.79187	17.5412	0.000362491	0.00204007
Hddc3	0.835584	1.78458	3.01349	19.4227	0.000210867	0.00129342
Gm15408	0.835301	1.78423	0.114594	4.1576	0.0532969	0.113856
Arxes1	0.833785	1.78236	0.210121	3.54961	0.0737332	0.146478
Plppr2	0.833238	1.78168	2.76692	11.6462	0.00242403	0.00968806
Gm5424	0.833067	1.78147	3.10598	21.1658	0.000130625	0.000876193
Dclk2	0.832585	1.78087	5.94536	48.6885	4.51271e-07	8.00556e-06
Gm32282	0.832574	1.78086	0.796613	3.78258	0.0643207	0.131591
Glce	0.831864	1.77998	3.37707	18.4852	0.000275281	0.00161748
Tmem64	0.831064	1.779	4.1853	39.6166	2.16997e-06	3.01636e-05
Grik2	0.830955	1.77886	3.56985	18.9831	0.000238752	0.00143246
Cmtm3	0.830856	1.77874	4.42894	18.4261	0.000280013	0.00163967
Trim67	0.830374	1.77815	-0.0382135	4.10675	0.0546576	0.116225
Gm38560	0.829089	1.77656	0.310416	2.30024	0.143202	0.244063
Myl4	0.828808	1.77622	-0.478928	1.70528	0.20472	0.321607
Spata33	0.826895	1.77386	0.449385	2.32687	0.141015	0.241251
Gm5105	0.826651	1.77356	-1.39003	0.445046	0.511443	0.632717
Copz2	0.826156	1.77295	3.88127	21.948	0.000106065	0.000735897
4930555K19Rik	0.826106	1.77289	-0.0720304	2.82637	0.106482	0.194442
Wfdc1	0.825493	1.77214	0.857396	6.52455	0.0178554	0.048407
Fbxl2	0.825488	1.77213	2.78426	23.3883	7.30081e-05	0.000544275
Dst	0.825301	1.77191	7.33733	24.611	5.36886e-05	0.000426455
Prune1	0.822889	1.76894	5.16531	39.4268	2.24797e-06	3.09967e-05
Hmox1	0.821611	1.76738	3.59116	19.6514	0.000197788	0.00122952
Sorbs1	0.821363	1.76707	7.64803	123.003	1.27342e-10	6.92028e-09
Ackr3	0.821063	1.76671	1.13045	3.62194	0.0698218	0.140439
A630026N12Rik	0.820898	1.76651	0.734401	3.51613	0.0737391	0.146478
Nagk	0.817043	1.76179	6.73721	67.8174	2.94251e-08	7.63272e-07
Ddx25	0.816704	1.76138	4.35662	33.105	7.809e-06	8.64388e-05
Slc38a3	0.816591	1.76124	-0.658603	2.7716	0.109738	0.199075
Elfn2	0.816218	1.76078	-0.193868	2.48595	0.128747	0.225105
Dop1a	0.814671	1.7589	3.55892	22.218	9.87971e-05	0.000696743
Tgfb1	0.814257	1.75839	0.373298	2.80294	0.107861	0.196303
Dhrs7	0.813777	1.75781	4.62253	53.9407	1.99163e-07	3.99323e-06
Cdk18	0.813616	1.75761	4.88035	37.2104	3.42464e-06	4.39596e-05
Tmcc3	0.81302	1.75688	4.32991	27.939	2.42266e-05	0.000219721
Tgm2	0.81178	1.75538	3.54856	13.0845	0.00147597	0.00644595
Il34	0.811261	1.75474	0.704369	2.18287	0.153339	0.257279
Pik3r1	0.809702	1.75285	5.3164	29.565	1.6752e-05	0.00016147
1700113A16Rik	0.808598	1.75151	-0.128819	2.34288	0.139719	0.239512
Akr1c12	0.80761	1.75031	-1.38791	0.977538	0.333263	0.462662
Tlcd5	0.806789	1.74931	2.2016	7.82637	0.0103234	0.0311783
Adamts1	0.806726	1.74924	7.09176	46.7372	6.21283e-07	1.05608e-05
Naglu	0.806105	1.74848	6.51594	30.0184	1.5147e-05	0.000148867
Ccdc106	0.806044	1.74841	-0.750424	1.03031	0.320817	0.450118
Neurl2	0.80237	1.74396	3.02941	20.7335	0.000146811	0.000967198
Atp10d	0.801973	1.74348	-0.467502	2.13905	0.157343	0.262348
Fam228b	0.801793	1.74327	2.48096	17.1782	0.000403713	0.00222413
Fry	0.801758	1.74322	1.17382	3.10277	0.0916677	0.172912
Cox7b	0.801273	1.74264	8.99296	27.0873	2.95395e-05	0.000260095
Abhd15	0.800991	1.7423	1.48278	8.83381	0.00689779	0.0226222
Ypel5	0.800623	1.74185	4.60405	31.6502	1.0619e-05	0.000111774
Nrp2	0.80009	1.74121	8.04409	28.6938	2.03822e-05	0.000190054
Timp2	0.799406	1.74038	9.76918	28.3682	2.19522e-05	0.000201718
Osbpl1a	0.79905	1.73995	6.40264	42.8991	1.19817e-06	1.84656e-05
Hoxb13	0.798677	1.7395	2.31013	9.41361	0.0055096	0.0188144
Peli3	0.798404	1.73918	2.59636	13.2331	0.00140409	0.00618601
Acsf2	0.797972	1.73866	2.06522	10.0498	0.00433031	0.0155291
A430046D13Rik	0.797724	1.73836	0.954134	5.14555	0.0331734	0.0788935
Gm13029	0.796771	1.73721	-0.0650538	2.80129	0.107959	0.196443
Mylk	0.79597	1.73624	9.57988	34.629	5.70958e-06	6.64447e-05
Hebp2	0.794473	1.73444	5.90751	27.2949	2.81365e-05	0.00024994
Per3	0.794276	1.73421	0.327543	2.39599	0.135521	0.234112
Morn1	0.793698	1.73351	0.624214	3.99237	0.0578649	0.12138
Enpp4	0.793622	1.73342	5.92119	29.8623	1.56798e-05	0.000153226
Clstn1	0.79359	1.73338	6.52517	43.0818	1.16026e-06	1.80035e-05
Kctd17	0.792995	1.73267	7.2539	34.628	5.71074e-06	6.64447e-05
Dync1i1	0.792476	1.73204	5.59612	36.2797	4.10664e-06	5.15369e-05
Aldh4a1	0.7921	1.73159	4.39137	31.3504	1.13253e-05	0.00011734
Fbxo2	0.791413	1.73077	7.08406	41.996	1.40645e-06	2.09053e-05
Mapk9	0.791121	1.73042	5.20196	70.0287	2.23091e-08	5.98064e-07
Sil1	0.791074	1.73036	5.20328	27.5737	2.63657e-05	0.000235955
Edil3	0.790937	1.7302	0.65541	1.75402	0.198594	0.313914
Zfp839	0.790027	1.72911	4.98829	35.9583	4.37549e-06	5.42869e-05
H2bc9	0.789922	1.72898	0.575925	2.98355	0.0977426	0.181801
Mien1	0.789868	1.72892	6.98802	37.3073	3.36105e-06	4.33579e-05
Klf2	0.789462	1.72843	2.20761	6.61957	0.0171362	0.0468059
Lipg	0.789181	1.72809	-0.93413	0.440617	0.514177	0.634988
Map3k5	0.789071	1.72796	4.77587	24.3554	5.72108e-05	0.000448184
Mdfic	0.78776	1.72639	4.51609	51.5002	2.89109e-07	5.44165e-06
H2bc6	0.786709	1.72513	1.16718	4.71423	0.04066	0.0922764
Myl6	0.785944	1.72422	7.60251	35.3886	4.90031e-06	5.89706e-05
Rundc3a	0.785131	1.72325	3.25915	19.8104	0.000189213	0.00118666
Myorg	0.78372	1.72156	1.56494	6.83377	0.0156299	0.0435837
Faah	0.781291	1.71867	3.73164	30.7122	1.3006e-05	0.000131372
Reep5	0.780695	1.71796	6.97674	41.229	1.61451e-06	2.36179e-05
Maf	0.780367	1.71757	2.29485	13.0288	0.00150392	0.00654005
Chsy3	0.779881	1.71699	5.12782	6.87314	0.0153694	0.043027
Gm15798	0.779723	1.7168	-0.4774	1.95072	0.17606	0.285934
Stk17b	0.778904	1.71583	3.33917	31.7467	1.04019e-05	0.000109874
Capns2	0.778899	1.71582	-0.658976	0.758801	0.392853	0.523426
Dbp	0.778427	1.71526	3.78969	26.7162	3.2241e-05	0.000279982
Kctd21	0.777675	1.71437	1.54975	6.95456	0.0148457	0.0419324
Sobp	0.77709	1.71367	6.56915	65.1484	4.14834e-08	1.00447e-06
Gm46735	0.776973	1.71353	-0.204313	2.06039	0.164852	0.272187
Notch2	0.776954	1.71351	3.71133	7.77258	0.0105532	0.0317561
Zfp703	0.775746	1.71208	6.08758	29.7236	1.61703e-05	0.000156997
Bnip3	0.775421	1.71169	6.25805	9.67092	0.00499473	0.0173573
Serinc5	0.774945	1.71112	1.31189	7.24679	0.0131228	0.0378494
Elac1	0.773883	1.70987	1.99066	11.427	0.00262002	0.0103134
Col11a2	0.773603	1.70953	1.31643	2.53008	0.125571	0.220677
1110046J04Rik	0.772427	1.70814	0.72026	3.53113	0.0731687	0.145779
Ypel2	0.772076	1.70773	2.71725	14.5386	0.000914434	0.00437195
Kctd12	0.768643	1.70367	3.25404	13.1559	0.00144094	0.00631826
Cdk5rap3	0.768097	1.70302	4.58878	31.9924	9.87081e-06	0.000105312
4732491K20Rik	0.768037	1.70295	3.03133	22.1215	0.000101328	0.000711252
Mbnl2	0.768003	1.70291	8.77176	81.7141	5.72735e-09	1.81972e-07
Ppip5k2	0.767372	1.70217	6.73134	75.6551	1.13569e-08	3.32673e-07
Slc35b2	0.76728	1.70206	6.2912	95.4142	1.39832e-09	5.52428e-08
Dnajb5	0.766854	1.70156	0.62578	1.68758	0.207003	0.324134
H3c1	0.766763	1.70145	0.688259	4.69564	0.0410229	0.0929595
Ldhb	0.766473	1.70111	6.73342	90.6753	2.23295e-09	8.17616e-08
2810433D01Rik	0.766445	1.70107	0.759548	5.35973	0.0300405	0.0730484
Pkp2	0.765924	1.70046	3.79248	20.0371	0.000177686	0.00113139
Adamtsl4	0.765854	1.70038	3.99562	36.8098	3.70177e-06	4.70458e-05
Trp53inp1	0.765516	1.69998	4.73409	31.4942	1.09804e-05	0.000114768
1110020A21Rik	0.764811	1.69915	-0.409037	2.46835	0.13004	0.226739
Cnksr3	0.764524	1.69881	2.44884	14.0238	0.00108066	0.00499952
Hoxb8	0.764181	1.69841	2.61962	10.7855	0.00330077	0.0124153
Mark3	0.763936	1.69812	7.46892	116.324	2.1747e-10	1.11141e-08
Gm5069	0.763663	1.6978	0.963166	3.50034	0.0743452	0.147341
Ccdc28a	0.763597	1.69772	3.74926	26.9432	3.05576e-05	0.000267264
Plekhb2	0.762213	1.69609	7.01214	59.5538	8.83339e-08	1.94752e-06
Pam	0.761781	1.69558	4.96852	19.7327	0.000193352	0.00120632
Mthfd1l	0.761657	1.69544	8.27608	43.5719	1.06487e-06	1.67187e-05
Ccne2	0.761098	1.69478	5.8198	23.3619	7.35024e-05	0.00054762
B3glct	0.760408	1.69397	5.17245	65.4318	3.9978e-08	9.75885e-07
Atp11b	0.76004	1.69354	5.59666	27.2677	2.83158e-05	0.000251347
Cd46	0.759501	1.6929	-0.240286	1.63949	0.213367	0.331978
Map6	0.759337	1.69271	5.11803	18.5138	0.000273024	0.00160858
Acox3	0.758811	1.6921	3.64372	20.3394	0.000163491	0.00105623
9430060I03Rik	0.758566	1.69181	1.10707	3.49586	0.0745179	0.14761
Plin1	0.758537	1.69177	-0.635269	1.41793	0.246087	0.36953
Slc41a3	0.757981	1.69112	2.64003	7.6334	0.0111744	0.0331942
Platr27	0.757665	1.69075	0.455491	4.11189	0.0545184	0.116031
Pink1	0.757607	1.69068	4.19885	27.5626	2.64339e-05	0.000236389
1810065E05Rik	0.757279	1.6903	0.0443997	2.45261	0.131209	0.228281
Rbpms2	0.756596	1.6895	1.33028	7.35229	0.0125562	0.0365133
Ddr2	0.756329	1.68919	7.92741	35.7584	4.55232e-06	5.56181e-05
Gpr162	0.755587	1.68832	2.90559	10.172	0.00413736	0.0149713
Plvap	0.755166	1.68783	-0.198914	2.1935	0.152386	0.256231
Wdr47	0.755116	1.68777	2.89669	8.76998	0.0070728	0.0230764
Frat1	0.753961	1.68642	-0.326608	1.6163	0.216522	0.335723
Card14	0.75382	1.68625	3.55622	20.0192	0.000178568	0.00113577
Ptp4a3	0.752901	1.68518	5.73005	39.2803	2.3103e-06	3.16382e-05
Epb41l4a	0.752296	1.68447	5.17525	52.4716	2.48882e-07	4.82887e-06
Ano8	0.752243	1.68441	3.9373	29.5727	1.67233e-05	0.000161323
Ahrr	0.752226	1.68439	2.70311	10.3663	0.00384953	0.0141169
Gdf9	0.75217	1.68432	0.190713	1.00993	0.325546	0.454733
C1qtnf6	0.751761	1.68385	6.25629	48.5805	4.59219e-07	8.12257e-06
Fbxl17	0.751455	1.68349	4.23944	38.554	2.64832e-06	3.55775e-05
Adgrg1	0.750125	1.68194	7.24908	73.2868	1.50159e-08	4.23142e-07
Wdcp	0.749334	1.68102	3.18745	22.4713	9.24706e-05	0.000662632
Ehd2	0.749232	1.6809	5.55247	33.9395	6.57139e-06	7.48789e-05
Klhl2	0.749133	1.68078	3.72738	19.717	0.000194199	0.00120993
Rilp	0.748858	1.68046	-0.0984257	1.40659	0.247928	0.371412
Chml	0.748353	1.67987	2.20343	8.10843	0.00920559	0.0285461
Ssc5d	0.748025	1.67949	1.84744	7.9885	0.00966364	0.0295921
Pacc1	0.747468	1.67884	4.20651	34.8763	5.43119e-06	6.37621e-05
Rarb	0.747442	1.67881	1.92977	5.25907	0.0314695	0.0757018
H4c3	0.747004	1.6783	1.84531	8.95203	0.00658611	0.0218205
Atp5mpl	0.746964	1.67826	9.53515	72.9905	1.55575e-08	4.33517e-07
2610008E11Rik	0.746325	1.67751	3.71291	19.7164	0.000194234	0.00120993
Insig1	0.745535	1.6766	4.56911	25.1899	4.65539e-05	0.000378802
Ankrd9	0.744945	1.67591	4.14198	25.563	4.2507e-05	0.000350384
Mcam	0.744868	1.67582	6.78755	58.0528	1.09163e-07	2.34491e-06
Porcn	0.744687	1.67561	0.347573	2.42879	0.133003	0.230734
1700123M08Rik	0.743832	1.67462	-0.00785005	2.54083	0.124811	0.219759
Scd4	0.742432	1.67299	-0.582119	1.27033	0.271515	0.397671
Fkbp14	0.74233	1.67288	4.28308	24.3518	5.72622e-05	0.000448184
Cdk14	0.742247	1.67278	3.79623	23.6263	6.87215e-05	0.000516486
Phkb	0.741792	1.67225	4.11858	19.3623	0.000214483	0.00131091
Lacc1	0.74082	1.67113	1.93018	12.0342	0.00211541	0.00866214
Cyld	0.740818	1.67112	5.73654	78.8152	7.90587e-09	2.41602e-07
Rhox5	0.740705	1.67099	5.37835	14.5186	0.000920337	0.00439318
Smpdl3a	0.740647	1.67093	4.39011	20.9515	0.000138392	0.000917269
Snx32	0.740463	1.67071	2.21334	7.3203	0.0127251	0.0368794
Agtpbp1	0.740265	1.67048	3.65512	27.3187	2.79804e-05	0.000248922
Nbeal1	0.7399	1.67006	5.07355	29.2975	1.77853e-05	0.000170182
Inka2	0.739402	1.66948	3.48018	17.6109	0.000355118	0.00200893
Arhgef19	0.739282	1.66934	4.13158	19.0957	0.000231247	0.00139702
H4c2	0.739264	1.66932	2.06884	5.8236	0.0243278	0.0619595
Gm8615	0.738605	1.66856	3.86739	30.9486	1.23537e-05	0.000126163
Gm34939	0.738307	1.66822	0.427697	1.90049	0.181502	0.293068
Nlrx1	0.738244	1.66814	2.34313	9.86642	0.0046389	0.0163766
Txlnb	0.737781	1.66761	-0.026896	3.9762	0.0583355	0.122015
2310010J17Rik	0.737443	1.66722	3.01114	22.1887	9.95584e-05	0.000701288
Gm12258	0.73693	1.66663	2.30543	9.22523	0.00592359	0.0199782
Pkd1	0.73688	1.66657	4.89265	17.5524	0.000361294	0.0020362
Hyal3	0.736655	1.66631	-0.248326	1.80317	0.192646	0.306813
Mapk8ip3	0.73653	1.66616	2.57845	9.09166	0.00623784	0.0208856
Ankrd13b	0.73628	1.66587	4.29635	17.653	0.000350743	0.00198887
Pja2	0.736181	1.66576	6.1543	25.8213	3.99303e-05	0.000333957
Fbxo48	0.736162	1.66574	-0.0570117	2.08931	0.162042	0.268616
Uaca	0.73545	1.66492	6.18847	15.0098	0.000786565	0.00387158
Exoc8	0.734223	1.6635	4.66383	22.7486	8.60476e-05	0.000624053
Itfg1	0.733917	1.66315	5.69147	31.4903	1.09894e-05	0.000114768
Washc1	0.733659	1.66285	5.61061	44.5696	8.96019e-07	1.44005e-05
Pcmtd1	0.733312	1.66245	5.3455	32.3553	9.13952e-06	9.85715e-05
Matn4	0.733238	1.66237	1.14242	4.68349	0.0412622	0.0932905
Efnb1	0.73183	1.66074	4.09356	27.2331	2.85465e-05	0.000253025
Myo1a	0.731656	1.66054	1.04091	4.03563	0.0566274	0.119441
Inpp5f	0.730903	1.65968	5.30274	24.7989	5.12498e-05	0.000410067
Lrrc20	0.730386	1.65908	4.61185	27.4446	2.71699e-05	0.00024207
Mrps18b	0.730254	1.65893	-0.248036	3.82886	0.0628287	0.129163
Il6st	0.730051	1.6587	3.21594	15.2198	0.000736012	0.00365722
Tbc1d5	0.729412	1.65796	4.03439	23.842	6.50735e-05	0.000495582
Limch1	0.72908	1.65758	6.89279	53.3328	2.18285e-07	4.31185e-06
Gab2	0.728778	1.65723	5.58194	35.2701	5.01789e-06	5.9965e-05
Irak1	0.728536	1.65696	6.51088	88.3641	2.82593e-09	9.9822e-08
Gng8	0.728523	1.65694	3.26549	13.5677	0.00125581	0.00564667
Casd1	0.728488	1.6569	6.1551	73.0583	1.54318e-08	4.31013e-07
Zfp868	0.728473	1.65688	1.24771	5.12413	0.0335062	0.079499
Slc6a9	0.728411	1.65681	5.08365	21.4541	0.000120915	0.000823233
Atp6v0c-ps2	0.72703	1.65523	6.78583	27.2109	2.8695e-05	0.000253775
Sdk1	0.727003	1.6552	1.23627	5.56514	0.027344	0.0676838
Tmem198	0.726956	1.65514	1.90637	5.30105	0.0308645	0.0745708
Pde4a	0.726512	1.65463	4.07856	17.959	0.000320643	0.00184519
C230037L18Rik	0.726091	1.65415	-0.122129	1.50667	0.232266	0.35346
Ass1	0.7258	1.65382	1.56494	6.34695	0.0192915	0.0515247
Oca2	0.725543	1.65352	2.90146	9.45443	0.00542415	0.018586
Trpm1	0.725171	1.6531	4.39487	12.4015	0.00186259	0.00778855
Nsdhl	0.725143	1.65307	5.12924	33.5075	7.18306e-06	8.06248e-05
1700124L16Rik	0.72485	1.65273	1.2733	4.01088	0.0573318	0.120566
Pde4dip	0.724066	1.65183	4.04993	21.2618	0.000127301	0.000860372
Niban1	0.723762	1.65148	3.38717	10.8787	0.00319077	0.0120811
Bloc1s1	0.723351	1.65101	6.26849	51.5928	2.84983e-07	5.4012e-06
Tcaim	0.723089	1.65071	3.07119	19.8964	0.000184749	0.00116597
Cyfip2	0.722598	1.65015	6.89355	95.3261	1.41029e-09	5.53516e-08
Malat1	0.722418	1.64995	11.2245	16.522	0.00049187	0.00261881
Timp3	0.721787	1.64922	6.23617	62.0765	6.24279e-08	1.4254e-06
Sgcb	0.72155	1.64895	4.22371	22.6419	8.84596e-05	0.000639614
Tmem35b	0.721395	1.64878	1.95366	7.06797	0.0141489	0.0403248
C2cd2	0.72121	1.64856	3.63744	20.6623	0.000149681	0.000980723
Map3k20	0.720625	1.6479	5.9918	32.724	8.45666e-06	9.21638e-05
Acbd4	0.720076	1.64727	4.73815	39.3656	2.2738e-06	3.13169e-05
Tmem241	0.719768	1.64692	2.61911	11.038	0.00301203	0.0115095
Zfp119b	0.719463	1.64657	-0.123974	1.38993	0.250666	0.374766
Megf9	0.719246	1.64632	2.17778	8.52371	0.00779537	0.0249793
Sun2	0.719208	1.64628	6.14005	51.7475	2.78236e-07	5.29574e-06
Rwdd3	0.71911	1.64617	2.00194	3.67774	0.0678522	0.137351
Them4	0.718969	1.64601	4.62306	19.9832	0.000180359	0.00114367
Snapin	0.716348	1.64302	4.91057	30.0728	1.49659e-05	0.000147691
Slc25a39	0.716231	1.64288	8.85112	33.1923	7.6684e-06	8.51178e-05
Fndc3b	0.715465	1.64201	5.54514	40.2409	1.93342e-06	2.75123e-05
Cul9	0.715132	1.64163	-0.398745	2.08551	0.162408	0.269074
Nudt7	0.714106	1.64047	2.38657	8.26778	0.00863365	0.0270873
Tmem50b	0.712734	1.63891	4.20448	32.1945	9.45607e-06	0.000101399
Ctsd	0.71271	1.63888	9.53997	37.4527	3.26808e-06	4.23863e-05
Cltb	0.712542	1.63869	6.56213	61.1364	7.09597e-08	1.59295e-06
Cpeb3	0.712252	1.63836	4.02958	23.7771	6.61496e-05	0.000502185
Stk35os1	0.712205	1.63831	0.381954	3.85061	0.0621412	0.128091
Sall4	0.711931	1.63799	1.11859	5.3852	0.0296905	0.0723563
Zswim9	0.711859	1.63791	3.68289	17.4622	0.000371058	0.00207758
Igf2r	0.711654	1.63768	4.18629	10.6706	0.00344205	0.0128622
Vwa8	0.711646	1.63767	5.05026	39.9872	2.02597e-06	2.84917e-05
Mr1	0.711583	1.6376	3.7024	26.8529	3.12152e-05	0.000272057
Atp11c	0.711574	1.63759	4.40997	17.4868	0.000368368	0.00206734
Eea1	0.709541	1.63528	6.77898	25.0412	4.82819e-05	0.000391272
Atrx	0.709438	1.63517	9.19629	29.9057	1.55294e-05	0.000152128
Dct	0.709244	1.63495	14.2596	91.9412	1.96675e-09	7.31292e-08
Igf2bp3	0.709155	1.63485	5.79293	42.9209	1.19356e-06	1.84487e-05
Hid1	0.709016	1.63469	4.18911	29.3227	1.76851e-05	0.000169647
4933404O12Rik	0.707529	1.633	2.45141	11.1787	0.00286323	0.0110571
Npffr1	0.707364	1.63282	-0.162602	2.0705	0.163863	0.271036
Slc25a23	0.707122	1.63254	3.86473	28.0549	2.35883e-05	0.000214781
Dennd4b	0.706917	1.63231	3.53933	21.4338	0.000121574	0.000826316
Pck2	0.705928	1.63119	5.91435	47.7421	5.26368e-07	9.16185e-06
Tvp23a	0.705634	1.63086	1.55897	4.17501	0.0528398	0.11324
Decr2	0.705255	1.63043	4.62065	11.2209	0.00282019	0.0109224
Insr	0.705254	1.63043	2.55812	9.85666	0.004656	0.0164321
Tmem181b-ps	0.705052	1.6302	2.43648	5.06878	0.0343841	0.0810506
Amdhd2	0.704576	1.62967	5.70598	19.7774	0.000190961	0.00119522
Slc25a12	0.704381	1.62945	6.51067	53.7597	2.04659e-07	4.08683e-06
Cnpy3	0.703282	1.6282	6.88135	50.8399	3.20475e-07	5.93051e-06
Atp11a	0.702885	1.62776	5.3702	28.6416	2.06258e-05	0.000191894
Pkib	0.701906	1.62665	2.82388	11.7423	0.00234329	0.00942494
Iqsec2	0.701775	1.6265	2.58913	11.8278	0.00227381	0.00921028
Eid2b	0.701747	1.62647	3.48482	17.8036	0.00033556	0.00191574
Gm33318	0.70142	1.6261	1.68877	5.71062	0.025598	0.0643432
Rab12	0.700828	1.62544	6.7774	36.7957	3.71197e-06	4.71256e-05
Plxnb1	0.700674	1.62526	6.32469	14.6109	0.000893422	0.00428857
Extl3	0.700664	1.62525	6.15074	35.8456	4.47423e-06	5.51134e-05
Drc3	0.700293	1.62483	0.85715	1.76023	0.197831	0.312938
Cpt2	0.69963	1.62409	4.86372	55.9915	1.4697e-07	3.0438e-06
Slc4a8	0.69907	1.62346	6.2685	24.449	5.58924e-05	0.000440754
Akna	0.698039	1.6223	4.07402	8.6866	0.00730881	0.0236984
Arid5a	0.697751	1.62197	3.54504	14.082	0.00106031	0.00492816
B130034C11Rik	0.697551	1.62175	1.87755	10.1087	0.00423607	0.0152641
Mettl4	0.696706	1.6208	3.67755	23.8688	6.46351e-05	0.000493495
Fbxo11	0.696698	1.62079	4.9282	25.5782	4.235e-05	0.00034957
A730063M14Rik	0.696639	1.62072	2.83151	19.0289	0.000235665	0.00141808
Kif3c	0.696604	1.62069	4.47556	49.5088	3.95571e-07	7.16563e-06
Flna	0.696292	1.62033	8.39577	23.2647	7.53503e-05	0.000559923
Bmp2k	0.69571	1.61968	2.58663	4.71695	0.0406071	0.0922086
Zdhhc17	0.69525	1.61916	2.27648	7.8591	0.0101863	0.0308813
Nudt15	0.695059	1.61895	-0.422839	1.83001	0.189491	0.302994
Gm13363	0.694804	1.61866	0.29693	3.09654	0.0919744	0.173381
Abhd18	0.694299	1.6181	1.40351	3.9357	0.0595329	0.124109
Slc31a1	0.69343	1.61712	6.53236	46.6499	6.3037e-07	1.06709e-05
Gnpda1	0.692985	1.61663	2.35183	7.55282	0.0115524	0.0340565
Klhl30	0.692647	1.61625	6.10846	26.6843	3.24852e-05	0.000281695
Gstt3	0.69238	1.61595	5.71519	22.5045	9.1675e-05	0.000658897
Rusc1	0.692048	1.61558	4.21981	12.5401	0.00177594	0.00749702
Lrrk2	0.690897	1.61429	1.79749	6.58341	0.017406	0.0474242
Speg	0.690845	1.61423	6.41422	62.8917	5.59296e-08	1.29926e-06
Gm52456	0.690843	1.61423	-0.443748	0.870613	0.360636	0.491126
Ceacam1	0.690521	1.61387	0.167634	1.90359	0.18116	0.292702
Gm2788	0.689974	1.61325	-0.662025	0.977823	0.333194	0.46262
Snora5c	0.689895	1.61317	0.0991552	0.962534	0.336924	0.466827
Ubr2	0.689194	1.61238	7.11298	21.9853	0.000105026	0.000732075
Scarna17	0.689073	1.61225	0.072618	1.4625	0.239017	0.361127
Lama4	0.688949	1.61211	5.67728	26.7081	3.23023e-05	0.000280311
H2ac11	0.688828	1.61197	2.23839	10.4421	0.00374336	0.0138034
Fam81a	0.68866	1.61179	4.83776	19.8448	0.000187415	0.00117793
Rab39b	0.688659	1.61178	2.86421	26.4244	3.45544e-05	0.000295968
Rmdn1	0.688594	1.61171	3.4583	17.0409	0.000420628	0.00230043
Gm16845	0.68829	1.61137	1.33546	5.5875	0.0270672	0.0672342
Fastk	0.687788	1.61081	6.05518	38.7173	2.56786e-06	3.46516e-05
Gng2	0.687643	1.61065	3.76445	25.9734	3.84939e-05	0.000324263
Abhd14b	0.687304	1.61027	3.18669	9.46978	0.00539242	0.018509
Slc39a13	0.68722	1.61018	4.72628	32.1109	9.62516e-06	0.000102937
Pea15a	0.686878	1.6098	7.27361	23.6787	6.78162e-05	0.000511282
Kansl1l	0.685995	1.60881	1.71109	4.58591	0.0432414	0.0969803
Rhd	0.685784	1.60858	4.3605	20.7212	0.000147305	0.000968456
Zkscan5	0.685587	1.60836	2.81276	14.8333	0.000832015	0.00404719
Ghdc	0.685574	1.60834	3.25856	22.5227	9.12407e-05	0.000656561
Natd1	0.685418	1.60817	4.32602	19.7771	0.000190976	0.00119522
Rab31	0.685394	1.60814	5.81213	34.4811	5.88355e-06	6.81402e-05
Gsdmc	0.68372	1.60628	6.96827	42.7552	1.22897e-06	1.88264e-05
Slc36a1	0.683395	1.60591	4.51986	29.4932	1.70229e-05	0.000163687
Fam13b	0.682586	1.60501	4.07869	19.3275	0.000216588	0.00132176
2610203C22Rik	0.681439	1.60374	0.19356	1.19944	0.284955	0.412071
Ptpn3	0.681395	1.60369	1.94934	4.06855	0.0557058	0.117953
Tcf4	0.6812	1.60347	6.89621	75.2545	1.19005e-08	3.46066e-07
Exoc3l2	0.680999	1.60325	-0.449885	0.798353	0.380992	0.511653
Slc25a34	0.680755	1.60298	1.2173	2.8573	0.104692	0.191962
Tcaf1	0.680746	1.60297	4.88363	34.4861	5.87753e-06	6.81362e-05
Coq10a	0.680272	1.60244	3.83936	19.6669	0.000196935	0.00122485
Dram2	0.680192	1.60235	3.27711	13.3709	0.00134081	0.0059443
Eldr	0.680182	1.60234	3.18783	17.0782	0.000415961	0.00228114
Mdh1	0.679971	1.60211	8.3339	53.7223	2.05816e-07	4.09926e-06
Gcnt2	0.679914	1.60204	4.05806	21.2196	0.000128748	0.000867226
Frg2f1	0.679602	1.6017	1.43593	3.51155	0.0739145	0.146681
Ppp1r13b	0.679393	1.60147	4.3943	27.6942	2.56383e-05	0.000230821
Ss18l2	0.679342	1.60141	7.39204	16.476	0.000498794	0.00265067
Prkaca	0.678836	1.60085	6.61937	35.7482	4.56152e-06	5.56181e-05
Mfn1	0.678739	1.60074	5.62486	52.396	2.51786e-07	4.86948e-06
1110006O24Rik	0.678469	1.60044	0.519724	3.04694	0.0944565	0.176894
Pla2g5	0.677514	1.59938	2.09453	6.07246	0.0217705	0.0568152
Gpr158	0.677513	1.59938	1.34435	5.68318	0.0259175	0.0649697
Rrm2b	0.677402	1.59926	3.19736	11.752	0.00233528	0.00939905
Kif1c	0.677227	1.59906	6.00688	36.1145	4.24247e-06	5.3075e-05
Akap7	0.677137	1.59896	5.9549	70.6017	2.07876e-08	5.64839e-07
Tex264	0.677029	1.59884	5.88936	44.9336	8.41874e-07	1.36627e-05
4632415L05Rik	0.676783	1.59857	4.98241	30.829	1.26791e-05	0.000128938
Kdelr3	0.676745	1.59853	2.64574	5.25472	0.0315329	0.0758301
Arhgap27	0.676567	1.59833	2.86919	15.7989	0.00061408	0.00316528
Tmx4	0.676543	1.59831	5.35304	24.4882	5.53504e-05	0.000437629
Tarsl2	0.676505	1.59826	1.25639	3.9618	0.0587582	0.122749
5830448L01Rik	0.676297	1.59803	0.881312	3.41199	0.0778428	0.152685
Hps1	0.675761	1.59744	4.16581	17.2128	0.000399581	0.00220845
Fitm2	0.67574	1.59742	2.9655	10.4361	0.00375156	0.0138252
Gm4262	0.675709	1.59738	1.59528	5.96394	0.0228469	0.0590342
Dlk2	0.675147	1.59676	0.140112	2.01918	0.168959	0.277326
Rubcn	0.674905	1.59649	5.01554	21.8533	0.000108749	0.000752351
Asphd2	0.67455	1.5961	1.93259	8.21657	0.00881305	0.0275207
Hunk	0.674294	1.59582	3.66954	23.161	7.73774e-05	0.000571175
Sesn3	0.673885	1.59536	3.64944	12.4427	0.00183635	0.00769794
Gm15706	0.673652	1.59511	2.10767	6.82412	0.0156945	0.0437389
Phtf1os	0.67364	1.59509	0.596537	3.39007	0.0787397	0.153692
Zfp518a	0.673477	1.59491	4.08066	23.7306	6.69303e-05	0.00050683
Sidt2	0.672183	1.59348	4.86092	34.2763	6.13399e-06	7.04969e-05
Pnpla7	0.671703	1.59295	2.01694	5.12664	0.033467	0.0794646
Reep6	0.671464	1.59269	3.13732	13.3863	0.00133392	0.00592908
8430429K09Rik	0.670842	1.592	4.24598	25.7659	4.0468e-05	0.00033728
Ccdc181	0.670577	1.59171	5.0856	38.2078	2.8281e-06	3.77394e-05
Ids	0.669908	1.59097	4.8878	19.0989	0.000231037	0.00139667
Fam219a	0.669551	1.59058	5.48963	37.5522	3.20602e-06	4.17618e-05
Narf	0.668176	1.58906	3.56959	14.6545	0.000881001	0.00423911
Gpatch11	0.667714	1.58855	5.40198	49.1668	4.17825e-07	7.48527e-06
Anxa9	0.667455	1.58827	2.92758	16.2027	0.000542206	0.0028486
H4c6	0.66663	1.58736	0.375523	1.51409	0.231155	0.352261
Gadd45g	0.666537	1.58726	3.80808	16.6427	0.000474197	0.00254473
A430035B10Rik	0.665701	1.58634	-0.641325	0.690854	0.41456	0.543366
Pdzd4	0.665481	1.5861	3.21436	13.7755	0.00117244	0.00533979
Mfhas1	0.664971	1.58554	3.57673	12.1538	0.00202918	0.00834317
Olfm1	0.664813	1.58536	4.26709	30.4262	1.38455e-05	0.00013834
Phtf2	0.66407	1.58455	3.58364	8.9377	0.00662307	0.0219006
Slc50a1	0.663976	1.58444	4.68766	39.8178	2.09048e-06	2.92618e-05
2900052L18Rik	0.66307	1.58345	3.13375	8.33617	0.0084003	0.026485
Lonrf3	0.663034	1.58341	4.61617	33.0428	7.91091e-06	8.71652e-05
Tspyl4	0.662938	1.5833	0.170394	2.17395	0.154144	0.258305
Tmem117	0.66292	1.58328	-0.46912	1.48577	0.23543	0.357063
Tiam2	0.662717	1.58306	0.288304	1.41352	0.246801	0.370232
Tgfbr3l	0.662422	1.58274	-0.0787284	1.30359	0.265499	0.391196
Fto	0.662369	1.58268	6.16797	21.2139	0.000128946	0.000868074
Pycr1	0.661291	1.5815	3.9531	25.5404	4.27406e-05	0.000352068
Tmem8b	0.661068	1.58125	1.62664	8.44338	0.0080484	0.0255989
B430319G15Rik	0.661052	1.58124	2.30208	10.8657	0.00320583	0.0121114
Me2	0.660833	1.58099	5.37826	42.8664	1.20508e-06	1.84841e-05
Zeb2	0.660407	1.58053	8.03209	20.349	0.00016306	0.00105401
Ccdc130	0.65978	1.57984	4.27684	11.445	0.00260333	0.0102613
Iars2	0.658971	1.57896	6.56191	34.4401	5.9328e-06	6.85784e-05
Coq3	0.658647	1.5786	5.08359	37.947	2.97225e-06	3.93136e-05
Kazald1	0.658123	1.57803	1.63581	4.0203	0.0570624	0.120189
Serpinb6b	0.65797	1.57786	1.07661	5.71307	0.0255696	0.0642998
Zbtb41	0.657825	1.5777	5.20704	48.946	4.32918e-07	7.70273e-06
Ankrd24	0.657718	1.57759	4.45687	28.9372	1.92885e-05	0.000181122
Def8	0.657665	1.57753	5.53658	38.5957	2.62748e-06	3.53371e-05
Micos13	0.657108	1.57692	6.91643	35.3153	4.97268e-06	5.96623e-05
Kifc5b	0.656945	1.57674	3.48051	11.9019	0.00221548	0.00901046
Ptpdc1	0.656838	1.57662	2.26794	6.8726	0.0153729	0.043027
Slc30a1	0.656821	1.57661	4.31804	33.4341	7.29294e-06	8.15494e-05
Ntn3	0.656685	1.57646	2.75532	11.0197	0.00303197	0.0115673
Cirbp	0.656634	1.5764	5.49697	21.9576	0.000105796	0.000735304
Sox9	0.656482	1.57623	5.747	24.222	5.91492e-05	0.000457426
Cyp2u1	0.656123	1.57584	-0.492596	1.17625	0.289542	0.417405
Ncdn	0.655531	1.5752	5.76978	32.3535	9.1431e-06	9.85715e-05
Faap100	0.655468	1.57513	5.26904	24.6639	5.29901e-05	0.000422581
Pomgnt1	0.655398	1.57505	4.69372	12.5449	0.00177303	0.00749241
Cfap410	0.65533	1.57498	5.95505	25.6685	4.1433e-05	0.000344129
Flywch1	0.655292	1.57493	6.69754	16.6553	0.000472395	0.00253619
Snai2	0.65458	1.57416	3.08277	15.2739	0.000723558	0.00360878
Tcea3	0.653833	1.57334	1.46553	3.22621	0.085834	0.164088
Rnf38	0.653274	1.57273	4.31717	34.2329	6.18851e-06	7.09876e-05
Eno3	0.653222	1.57268	6.0286	59.546	8.84299e-08	1.94752e-06
Trappc9	0.652867	1.57229	4.51137	28.1662	2.29923e-05	0.000209831
Atf6	0.652012	1.57136	4.87184	28.4771	2.14129e-05	0.000197822
Ppip5k1	0.651892	1.57123	4.44293	17.7119	0.000344718	0.00195933
Atg9a	0.650885	1.57013	4.7188	37.9696	2.95945e-06	3.91875e-05
Lpgat1	0.65052	1.56973	3.4664	13.7967	0.00116427	0.00530861
Idh3a	0.650392	1.56959	6.70232	29.5613	1.67661e-05	0.000161476
Btf3l4	0.649586	1.56872	3.62983	10.7376	0.00335887	0.0125957
Bphl	0.649165	1.56826	3.47913	18.4353	0.000279273	0.00163773
Kif16b	0.648801	1.56786	4.01847	15.2346	0.000732584	0.0036432
Bok	0.648017	1.56701	0.0627073	1.67705	0.208375	0.325976
Dynlt3	0.647625	1.56659	8.01607	41.9133	1.42742e-06	2.11753e-05
Kctd9	0.647114	1.56603	5.20038	20.2936	0.000165559	0.00106672
Tmem184c	0.646836	1.56573	5.20334	25.6031	4.20953e-05	0.000347945
B230219D22Rik	0.646233	1.56508	6.52335	24.3331	5.75304e-05	0.000448662
Nenf	0.646109	1.56494	6.51954	44.3006	9.38473e-07	1.49088e-05
Pgpep1	0.645842	1.56465	5.15906	33.5714	7.08875e-06	7.979e-05
Lama5	0.645493	1.56427	1.40823	2.74569	0.11132	0.201257
Zdhhc9	0.644567	1.56327	5.16915	22.4787	9.22928e-05	0.000662149
Pde1c	0.644306	1.56299	2.68769	5.94138	0.0230779	0.0595415
Gm10910	0.643958	1.56261	0.0708503	1.69413	0.206154	0.323353
Hrc	0.643713	1.56235	0.124865	1.19678	0.285476	0.412385
Asb1	0.643145	1.56173	5.47706	57.5234	1.17739e-07	2.50717e-06
Slc23a2	0.643121	1.5617	3.08146	11.9899	0.00214836	0.00878507
Hadha	0.643093	1.56167	8.23397	31.7727	1.03442e-05	0.000109467
Tmed3	0.64272	1.56127	6.28105	42.6886	1.24352e-06	1.90251e-05
Nhsl1	0.642216	1.56073	0.601731	2.38915	0.136053	0.234871
Ndufb10	0.641864	1.56034	7.53586	66.5344	3.46617e-08	8.80099e-07
Hs6st1	0.641488	1.55994	4.17748	29.635	1.64925e-05	0.000159481
Afap1	0.640965	1.55937	5.35948	19.0661	0.000233191	0.00140664
Fosl2	0.640651	1.55903	4.74716	21.4141	0.000122213	0.000829723
Vps13d	0.640249	1.5586	3.10541	7.59465	0.0113544	0.0335961
Xlr3a	0.639828	1.55814	5.12396	32.7311	8.44417e-06	9.21113e-05
Tfb1m	0.639292	1.55756	2.88848	7.9257	0.00991349	0.0302054
Rtn4ip1	0.63921	1.55748	4.88157	22.3181	9.6242e-05	0.000683945
Slc6a17	0.637724	1.55587	4.55634	21.3648	0.000123837	0.000839324
Crat	0.637454	1.55558	3.65047	16.3913	0.000511834	0.00271157
Jazf1	0.635816	1.55382	2.8185	8.6133	0.0075235	0.0242635
Pmvk	0.635395	1.55336	6.01761	31.9911	9.87352e-06	0.000105312
BC024978	0.635367	1.55333	2.14601	5.36562	0.0299591	0.07288
Rtl8b	0.634776	1.5527	6.68881	19.9879	0.000180121	0.00114337
Sema6a	0.634604	1.55251	4.89108	17.579	0.000358474	0.0020241
Mgst3	0.634594	1.5525	1.22148	1.10887	0.303444	0.431899
2900093K20Rik	0.633945	1.5518	1.81604	4.27599	0.050275	0.108872
Mmut	0.633906	1.55176	5.65202	23.1857	7.68888e-05	0.000568267
Arhgef7	0.633865	1.55172	6.7379	18.1238	0.000305621	0.00177063
Efhb	0.633391	1.55121	0.318561	2.81573	0.108433	0.197135
Stoml1	0.632993	1.55078	4.29623	15.354	0.00070557	0.00354112
Nkiras2	0.632879	1.55066	5.82094	31.0696	1.20337e-05	0.000123631
Tmem19	0.632651	1.55041	4.94671	31.0382	1.21159e-05	0.000124369
H2bc11	0.632508	1.55026	1.70215	5.81135	0.0244621	0.062204
Acadvl	0.632279	1.55001	6.16568	55.9084	1.48768e-07	3.06994e-06
Katnal2	0.631886	1.54959	3.28403	15.0977	0.000764962	0.00377608
Actr3b	0.631521	1.5492	4.13624	18.0972	0.000307987	0.00178262
Mfn2	0.631462	1.54913	5.53102	31.3077	1.14301e-05	0.000118133
Ilvbl	0.631412	1.54908	5.99807	16.2223	0.000538959	0.00283775
Bpifc	0.631345	1.54901	1.14416	0.88983	0.355488	0.485712
Glrb	0.631063	1.54871	6.45399	65.4594	3.98345e-08	9.75554e-07
4632404H12Rik	0.630955	1.54859	1.04347	2.33153	0.140636	0.240707
Zfp874b	0.630887	1.54852	2.41204	8.15951	0.00901782	0.0280435
Anpep	0.630805	1.54843	0.0600229	1.50614	0.233552	0.354744
Irak4	0.630738	1.54836	5.03656	17.6552	0.000350506	0.00198846
Pik3r3	0.630253	1.54784	7.09336	31.2729	1.15162e-05	0.000118823
Erbb3	0.630059	1.54763	4.09662	8.72342	0.00720352	0.0234075
Kif21b	0.629749	1.5473	6.17108	35.9373	4.39366e-06	5.43998e-05
Ypel3	0.629113	1.54661	5.12812	13.9665	0.00110111	0.00507778
Hk1	0.629107	1.54661	6.20854	24.2981	5.80356e-05	0.000451138
BC004004	0.628481	1.54594	6.45726	44.4649	9.12291e-07	1.45894e-05
Gpc1	0.628301	1.54574	8.83941	27.9365	2.42406e-05	0.000219721
Atp7a	0.628163	1.5456	6.50818	35.8155	4.50098e-06	5.52727e-05
Mapt	0.627703	1.5451	4.99974	35.6849	4.61926e-06	5.61512e-05
Tmem218	0.627648	1.54504	3.81777	9.77405	0.00480342	0.0168386
2810013P06Rik	0.627611	1.545	3.19929	11.1446	0.00289859	0.011172
Acox1	0.626955	1.5443	4.31097	18.9428	0.000241499	0.00144586
Fam110b	0.626835	1.54417	1.37104	3.04906	0.0943488	0.17672
Hoxb5	0.626616	1.54394	2.56558	7.08734	0.0140336	0.0400435
Msrb3	0.626583	1.5439	4.15663	5.74898	0.0251586	0.063518
Ppm1b	0.62613	1.54342	6.48709	24.6241	5.35142e-05	0.000425351
Setd4	0.62557	1.54282	1.00158	2.0046	0.170441	0.279111
Tpmt	0.624517	1.54169	2.24603	3.94111	0.0593713	0.123858
Pxmp4	0.624401	1.54157	2.93261	7.65129	0.0110923	0.0330076
Ap4b1	0.624362	1.54153	4.45822	14.6203	0.00089073	0.00427907
Aifm2	0.624265	1.54143	4.30686	18.4588	0.000277388	0.00162906
H3c8	0.624168	1.54132	-0.0945033	1.52543	0.229471	0.350228
Gm1673	0.623584	1.5407	5.37817	14.1662	0.0010316	0.00483589
Zfp661	0.622903	1.53997	1.34404	3.95475	0.0589663	0.12312
Cln6	0.622658	1.53971	5.28276	16.629	0.000476165	0.00255415
Cep131	0.62258	1.53963	4.67805	15.2487	0.00072933	0.00363153
Lamp1	0.622559	1.5396	9.15118	57.4606	1.18804e-07	2.52536e-06
Cep112	0.622055	1.53907	1.45065	3.92058	0.0599872	0.124887
Dync1li2	0.621589	1.53857	7.09199	24.196	5.9535e-05	0.000459817
Gm48957	0.621538	1.53851	4.38035	13.3762	0.00133846	0.00594047
Gripap1	0.62074	1.53766	6.28276	11.6771	0.00239775	0.0095894
Adgrf4	0.620329	1.53723	-0.558545	1.22426	0.281264	0.407821
Efna5	0.620237	1.53713	5.10597	31.3545	1.13153e-05	0.00011734
1700003F12Rik	0.619879	1.53675	3.87045	8.92055	0.00666757	0.0220175
Sgsh	0.619771	1.53663	5.80413	8.809	0.00696524	0.0227998
Cnih2	0.619278	1.53611	0.939329	2.41893	0.133754	0.231768
Angel1	0.619138	1.53596	1.96378	9.3319	0.00568512	0.019313
Saraf	0.618998	1.53581	7.36067	50.7946	3.22755e-07	5.96352e-06
Mgat4a	0.618829	1.53563	4.3407	26.1214	3.71493e-05	0.000314265
Txndc12	0.618631	1.53542	5.76499	30.1728	1.46392e-05	0.000144705
Nedd4	0.618061	1.53481	8.77419	25.0241	4.84851e-05	0.000392654
Col2a1	0.616428	1.53307	-0.167494	1.22571	0.279874	0.406493
Mfsd11	0.616409	1.53305	5.33016	36.1001	4.2546e-06	5.31162e-05
Slc44a3	0.616282	1.53292	3.26571	12.2295	0.00197658	0.00817249
Coprs	0.615911	1.53253	6.87916	31.7093	1.04854e-05	0.000110561
Pgk1	0.615775	1.53238	4.05107	0.667227	0.422538	0.551116
Slc24a5	0.614979	1.53154	9.16012	65.45	3.98832e-08	9.75554e-07
Ppp3cc	0.614474	1.531	1.23994	3.41125	0.0778732	0.15272
Lat2	0.614306	1.53082	2.23791	9.10752	0.00619959	0.0207691
Agl	0.614122	1.53063	5.66766	28.8614	1.9622e-05	0.000183966
Carns1	0.613591	1.53006	2.09473	4.45941	0.0459686	0.101828
Recql5	0.613545	1.53001	3.63432	10.4459	0.00373813	0.0137926
Uhmk1	0.613544	1.53001	6.04403	9.33649	0.00567509	0.0192972
Ogdh	0.613211	1.52966	7.22757	62.8631	5.61447e-08	1.30173e-06
Telo2	0.613048	1.52949	6.184	35.9201	4.40864e-06	5.45291e-05
1700010I14Rik	0.612822	1.52925	1.6306	5.51859	0.0279304	0.0688798
BC018473	0.612522	1.52893	-0.104176	1.95956	0.175123	0.284913
Ocel1	0.612344	1.52874	2.38201	6.77681	0.0160156	0.044422
AU040320	0.612252	1.52864	4.64451	26.542	3.36009e-05	0.000289281
Ikzf2	0.611734	1.52809	2.18713	4.52366	0.0445599	0.099335
Ift140	0.611641	1.528	2.57505	15.0742	0.000770664	0.00380266
Car11	0.611208	1.52754	2.33336	5.49467	0.0282373	0.069437
Anxa2	0.611131	1.52746	9.01892	17.6136	0.000354831	0.00200826
Dnajc27	0.610905	1.52722	4.19011	28.6535	2.057e-05	0.000191657
Dcxr	0.610713	1.52701	5.35783	11.7606	0.00232816	0.00937353
Ppfia3	0.610311	1.52659	2.47178	8.8896	0.00674871	0.0222332
Anxa6	0.610177	1.52645	7.35041	30.6097	1.33002e-05	0.000133558
Zfp862-ps	0.610085	1.52635	2.26618	8.87395	0.00679018	0.0223498
Rdh14	0.609803	1.52605	4.41688	18.3543	0.000285876	0.00166749
Ficd	0.609735	1.52598	1.93491	6.96813	0.0147604	0.0417307
Yod1	0.609314	1.52553	2.48281	5.70874	0.0256197	0.0643843
Ndufs1	0.608559	1.52474	7.45514	53.2086	2.22435e-07	4.3866e-06
Mtm1	0.608423	1.52459	-0.363317	1.55028	0.225835	0.346352
Sugp2	0.60834	1.5245	4.55217	13.6544	0.00122025	0.00552194
Mettl24	0.60811	1.52426	0.238552	1.54554	0.226523	0.347097
Ptprs	0.607964	1.52411	6.80385	27.0959	2.94798e-05	0.00025976
6330418K02Rik	0.607918	1.52406	2.87605	6.41222	0.0187492	0.0503417
Mlf1	0.606989	1.52308	2.53466	6.83988	0.0155892	0.0435004
Arrdc3	0.606881	1.52296	2.05981	4.90006	0.0372235	0.0862815
Homer3	0.606594	1.52266	5.20948	30.2051	1.45353e-05	0.000144034
Nudt6	0.605718	1.52174	2.85348	11.9138	0.00220628	0.00897933
Kdm4b	0.605616	1.52163	4.95901	11.3625	0.00268094	0.0104982
Zfp112	0.605127	1.52111	0.467367	1.74997	0.199095	0.314456
Hk1os	0.604903	1.52088	0.559721	3.38704	0.0788647	0.153886
Tmem106b	0.604072	1.52	6.49013	33.9422	6.56777e-06	7.48789e-05
Rufy2	0.602685	1.51854	5.00821	15.7104	0.000631196	0.00323269
Cpt1a	0.602622	1.51847	4.1299	24.5743	5.41793e-05	0.000429501
0610010F05Rik	0.601351	1.51714	5.29949	30.5896	1.33588e-05	0.000133922
Alg14	0.601322	1.51711	5.88782	39.2888	2.30664e-06	3.16241e-05
Gm33302	0.601212	1.51699	4.9352	24.6725	5.28761e-05	0.000421955
Foxr2	0.601143	1.51692	3.29267	3.31615	0.0818529	0.158506
Synrg	0.600785	1.51654	7.03382	19.953	0.000181873	0.00115145
9130008F23Rik	0.600767	1.51652	3.07946	10.5955	0.00353807	0.0131759
Ttc7b	0.600568	1.51631	3.30974	15.796	0.000614636	0.00316679
Large1	0.599291	1.51497	4.84416	13.7321	0.00118934	0.00540446
Slc44a2	0.599165	1.51484	4.92673	11.879	0.00223338	0.00907405
Manea	0.599139	1.51481	3.43338	11.736	0.00234844	0.00943618
Igsf11	0.598996	1.51466	1.67395	5.06976	0.0343683	0.0810293
Tmem106c	0.598812	1.51447	4.21289	26.3038	3.55622e-05	0.000302695
2310030G06Rik	0.59872	1.51437	2.12768	4.16453	0.0531145	0.113587
Rsad1	0.598582	1.51423	3.23189	13.2504	0.00139595	0.00615468
Spg20	0.59841	1.51405	7.3478	44.554	8.98416e-07	1.44058e-05
Csad	0.598398	1.51403	6.4977	22.4529	9.29151e-05	0.000664628
Igflr1	0.59839	1.51403	2.56398	6.13517	0.0211743	0.0556322
Pik3r2	0.597947	1.51356	5.66283	23.1135	7.83251e-05	0.000577107
Cisd3	0.597782	1.51339	5.31938	25.5863	4.22675e-05	0.000349128
Cul7	0.597766	1.51337	6.14215	24.3563	5.71991e-05	0.000448184
BC031361	0.597733	1.51334	-0.15009	1.125	0.300035	0.428378
Wwp2	0.59688	1.51244	5.36744	23.099	7.8617e-05	0.000578902
Dusp3	0.596	1.51152	7.6361	36.8549	3.66933e-06	4.6782e-05
Septin4	0.595764	1.51127	1.58523	3.29439	0.0827964	0.159715
Fars2	0.59501	1.51048	4.14331	14.3015	0.000987229	0.00465513
Srcin1	0.59472	1.51018	0.188079	1.14937	0.294983	0.423318
Cep83os	0.594633	1.51009	2.18974	5.30564	0.0307991	0.0745008
Tmem159	0.594456	1.5099	3.44992	15.6534	0.000642488	0.00327655
Uvssa	0.594045	1.50947	4.35245	17.1628	0.000405582	0.00223238
Plp1	0.59384	1.50926	3.72251	3.41042	0.0779068	0.152761
Atg10	0.593691	1.5091	3.81317	23.2129	7.63541e-05	0.00056536
Ift172	0.593663	1.50907	3.67593	9.29891	0.00575771	0.0195022
Gm35339	0.593411	1.50881	-0.235187	0.968445	0.335475	0.465071
Uqcrh	0.593311	1.5087	9.21718	39.441	2.24203e-06	3.09503e-05
Gm11696	0.593066	1.50845	-0.539477	1.03388	0.319998	0.449232
Zfp692	0.593019	1.5084	4.21258	15.4846	0.000677247	0.00342617
Bag5	0.592655	1.50802	6.82709	67.5076	3.06054e-08	7.90474e-07
Gm52329	0.592343	1.50769	-0.48623	0.819249	0.374937	0.505443
Rap2a	0.592126	1.50747	6.20891	9.23728	0.0058961	0.0199134
Tfap2b	0.591863	1.50719	1.3241	2.31617	0.141889	0.242471
Nfatc1	0.591411	1.50672	1.86911	5.08032	0.0341989	0.080725
Lpin1	0.591256	1.50656	4.1189	15.0673	0.000772352	0.00380943
Mpc2	0.590484	1.50575	6.08822	30.751	1.28963e-05	0.000130484
Hagh	0.590404	1.50567	3.91041	13.047	0.00149474	0.00651138
P2rx4	0.59023	1.50549	4.72769	22.8988	8.27711e-05	0.00060504
Slc25a43	0.590205	1.50546	1.59104	3.9247	0.0598632	0.124697
Bpnt2	0.589719	1.50495	8.35586	39.3461	2.28207e-06	3.13947e-05
4933421O10Rik	0.589356	1.50458	1.49549	3.65112	0.0687838	0.138735
Zbtb18	0.588075	1.50324	3.91916	21.2723	0.000126941	0.000858426
Pcbd2	0.588023	1.50319	4.94748	22.4337	9.33794e-05	0.000667551
Tmem14a	0.587179	1.50231	4.5138	20.3251	0.000164133	0.0010598
Kifc3	0.586995	1.50211	6.39729	34.0224	6.46063e-06	7.38973e-05
Atp6ap2	0.586961	1.50208	7.25516	40.0884	1.98849e-06	2.80631e-05
Relt	0.586601	1.5017	2.57574	6.09355	0.021568	0.0563847
Gabarap	0.585917	1.50099	6.61816	30.0377	1.50822e-05	0.000148352
Egfl8	0.585417	1.50047	1.71805	4.51176	0.0448172	0.0997439
Pdcd4	0.58493	1.49997	4.98783	17.9594	0.000320609	0.00184519
Txndc16	0.584919	1.49996	2.90741	10.866	0.00320555	0.0121114
Lypla1	0.584819	1.49985	5.57743	27.6431	2.59438e-05	0.000233048
Nfkb2	0.584479	1.4995	4.4287	13.3651	0.00134339	0.00595136
Fam234a	0.584338	1.49935	4.65837	24.3958	5.66379e-05	0.000445463
Hlcs	0.584143	1.49915	3.2072	10.3319	0.00389884	0.0142499
Zfyve21	0.583373	1.49835	4.98258	10.8573	0.00321569	0.012141
Taf9b	0.582804	1.49776	2.4874	1.09946	0.305456	0.433888
Acot2	0.582709	1.49766	7.46313	20.0539	0.000176863	0.00112686
Msn	0.582265	1.4972	8.73561	18.4336	0.000279409	0.00163773
Mcm9	0.581899	1.49682	3.66195	19.2199	0.000223261	0.0013556
Neil3	0.58185	1.49677	2.34743	8.42462	0.00810878	0.025761
Slc43a2	0.581828	1.49674	2.98281	7.26205	0.0130391	0.037617
Lrrc8b	0.581792	1.49671	4.05442	11.7658	0.00232391	0.00936584
Ppp2r5b	0.581717	1.49663	4.64666	15.4876	0.000676624	0.00342446
Atp6v1h	0.581682	1.49659	4.88944	14.0219	0.00108134	0.00500073
Strn	0.581623	1.49653	4.90497	30.8725	1.25596e-05	0.000127831
Adgra2	0.581409	1.49631	3.60978	5.79511	0.0246413	0.0625539
Grap	0.581408	1.49631	1.13665	3.74208	0.0656593	0.133793
Pnpla6	0.581127	1.49602	3.33998	5.63992	0.0264304	0.0659936
Lrba	0.580901	1.49578	3.82998	15.1875	0.000743542	0.00368549
Slc39a11	0.580848	1.49573	6.11791	19.9111	0.000183995	0.00116243
Ipo13	0.58012	1.49497	6.18191	26.9775	3.03118e-05	0.00026592
Klhl24	0.57992	1.49477	4.06249	15.6914	0.000634928	0.00324574
Fam149b	0.579869	1.49471	3.04237	8.62322	0.00749403	0.0242009
Galnt2	0.579362	1.49419	4.15829	8.34729	0.00836302	0.0264037
Dop1b	0.579138	1.49396	1.42614	1.6401	0.213284	0.331935
Daam2	0.579087	1.4939	3.98568	7.30603	0.0128012	0.0370643
Ndufc1	0.578902	1.49371	8.75746	45.4453	7.71687e-07	1.26439e-05
Kif9	0.578758	1.49356	0.541859	1.23994	0.277172	0.403839
Mid1ip1	0.578742	1.49355	5.31265	11.0177	0.0030342	0.0115722
Rttn	0.578432	1.49323	1.13327	4.48678	0.0453624	0.100703
Ryk	0.578394	1.49319	6.75541	10.7093	0.0033937	0.0127092
Dubr	0.578392	1.49318	1.33353	3.22349	0.0859581	0.164231
1700102H20Rik	0.578328	1.49312	-0.070566	2.73672	0.111873	0.202015
Zic4	0.578278	1.49307	2.57627	6.8521	0.015508	0.0433332
Tmbim4	0.577965	1.49274	7.29364	42.3659	1.31671e-06	1.99166e-05
Coq9	0.577243	1.492	5.29421	26.5333	3.36706e-05	0.000289547
Sag	0.57681	1.49155	0.400004	1.79408	0.19373	0.308172
Jpx	0.576316	1.49104	1.94639	5.98201	0.0226636	0.0587248
Lockd	0.57571	1.49041	5.63608	9.23329	0.00590518	0.0199385
Zfp523	0.57562	1.49032	4.81673	27.2321	2.85528e-05	0.000253025
Tpra1	0.574697	1.48936	6.13045	17.7193	0.000343962	0.00195596
Ank	0.574659	1.48933	3.34296	14.6222	0.000890186	0.00427817
Ccdc122	0.574551	1.48921	4.05101	20.6637	0.000149624	0.000980723
Art3	0.574521	1.48918	2.44285	2.46481	0.130301	0.227096
Endov	0.573923	1.48857	3.76808	11.4898	0.00256211	0.0101421
Wwc2	0.573639	1.48827	7.31888	28.2439	2.2586e-05	0.000207067
4931408D14Rik	0.573363	1.48799	-0.413502	0.674019	0.42022	0.549024
Lancl1	0.573351	1.48798	5.39679	32.82	8.28821e-06	9.0863e-05
A930013F10Rik	0.573274	1.4879	3.02789	3.52902	0.0732487	0.145914
Vangl1	0.573015	1.48763	5.38805	14.903	0.000813735	0.00397922
Ankrd6	0.572666	1.48727	2.36969	9.37536	0.00559102	0.0190348
Tab1	0.572615	1.48722	3.48225	10.0392	0.00434759	0.0155864
Cngb1	0.572447	1.48704	1.64721	4.03897	0.0565331	0.119284
1810058I24Rik	0.572422	1.48702	7.88307	28.6344	2.06594e-05	0.000191894
Csrp1	0.572372	1.48697	8.59828	13.6408	0.00122578	0.0055428
Gm9922	0.572259	1.48685	2.35869	8.92278	0.00666177	0.0220043
Atp6v0e2	0.57201	1.48659	8.00121	17.9051	0.000325737	0.00186914
Nrep	0.571764	1.48634	3.42477	13.5181	0.00127665	0.00572112
Mrm1	0.570322	1.48486	4.71804	12.6764	0.00169502	0.00723167
Sema4d	0.569785	1.4843	2.54743	5.03777	0.0348871	0.0819629
Scamp5	0.569514	1.48402	5.98777	21.4445	0.000121227	0.0008248
Gulp1	0.568416	1.48289	6.08424	30.1363	1.47573e-05	0.000145753
Neil2	0.568409	1.48289	3.90466	15.3067	0.000716144	0.00358445
Sdr42e1	0.567682	1.48214	0.764257	1.82933	0.189569	0.303079
Mterf2	0.567126	1.48157	2.75888	8.23453	0.00874966	0.0273874
Jak3	0.566524	1.48095	0.974579	3.07211	0.0931873	0.175076
Atp8a1	0.566404	1.48083	2.94691	8.82988	0.00690842	0.0226385
5430402O13Rik	0.565326	1.47972	0.0335287	1.58509	0.220863	0.340685
Dennd2d	0.565164	1.47956	-0.1666	1.07609	0.310534	0.439698
6430573P05Rik	0.564864	1.47925	0.421788	1.98482	0.172478	0.281831
Yipf3	0.564796	1.47918	6.08167	30.3546	1.40649e-05	0.000140298
Cln8	0.56425	1.47862	5.00845	30.0622	1.50009e-05	0.000147915
D930015M05Rik	0.564233	1.4786	-0.442572	0.716306	0.406221	0.536122
Fuom	0.564101	1.47847	5.37187	28.0966	2.33628e-05	0.000212889
Asah1	0.563974	1.47834	4.26206	18.9161	0.000243345	0.00145474
Trmt61b	0.563807	1.47816	2.41635	8.86904	0.00680325	0.0223725
Mocs1	0.56367	1.47802	3.40868	7.0398	0.0143186	0.0406924
Zfp704	0.56361	1.47796	5.19483	24.9649	4.91953e-05	0.000397067
Xpr1	0.563505	1.47785	5.33517	38.885	2.48799e-06	3.37636e-05
Mapre1	0.563274	1.47762	8.95462	89.4525	2.52772e-09	9.0892e-08
Nudt2	0.563173	1.47752	3.56861	12.4668	0.00182121	0.00764781
Zfp346	0.562996	1.47733	5.49702	25.4254	4.39527e-05	0.000360076
Ifi30	0.562846	1.47718	4.39857	14.8723	0.000821732	0.00400853
Aars	0.56268	1.47701	7.799	34.258	6.15694e-06	7.0693e-05
Zfp54	0.562516	1.47684	0.279583	1.92365	0.178968	0.289677
BC065397	0.562101	1.47642	0.232923	1.64736	0.212309	0.330774
AI429214	0.561875	1.47619	2.71783	8.49728	0.00787764	0.0251959
Agt	0.56145	1.47575	3.38861	8.9892	0.00649137	0.0215661
Tyrp1	0.561059	1.47535	11.2726	36.0663	4.28306e-06	5.33606e-05
Katnal1	0.561053	1.47535	5.25771	42.1643	1.36484e-06	2.0413e-05
Lrrc8d	0.560988	1.47528	4.33688	23.0833	7.89336e-05	0.000580878
Ppp1r21	0.560941	1.47523	3.70006	15.2803	0.000722105	0.00360602
Megf8	0.560873	1.47516	5.07682	16.1089	0.000558049	0.00291652
Pcdh9	0.560832	1.47512	2.78178	4.73932	0.0401758	0.0915097
Cdc42bpa	0.560781	1.47507	5.35388	25.8128	4.00128e-05	0.000334182
Mpst	0.560282	1.47456	5.31819	10.8754	0.00319464	0.0120919
Galc	0.560244	1.47452	4.96235	21.5052	0.00011928	0.000813951
Pdzd11	0.559994	1.47426	5.89476	30.9896	1.22442e-05	0.000125471
Msra	0.5573	1.47151	2.63466	4.71477	0.0406494	0.0922698
S100a1	0.557044	1.47125	6.50475	9.94379	0.00450588	0.0160295
Ablim1	0.556952	1.47116	5.41601	20.72	0.000147351	0.000968456
Tbcel	0.556864	1.47107	5.92489	21.4144	0.000122203	0.000829723
Abcg2	0.55654	1.47074	4.68526	15.5102	0.000671848	0.0034046
Nudt12	0.556359	1.47055	1.96223	6.91306	0.0151101	0.0424964
B230354K17Rik	0.555955	1.47014	5.52244	36.7782	3.72459e-06	4.72359e-05
2700099C18Rik	0.555846	1.47003	3.10728	6.46215	0.018346	0.0494579
Lcmt2	0.555776	1.46996	2.97979	7.49748	0.0118202	0.034686
Jrkl	0.555764	1.46995	3.53218	10.5602	0.00358411	0.0133184
Nfkbie	0.555721	1.4699	2.87585	7.07863	0.0140853	0.0401817
Map4	0.555662	1.46984	6.24997	28.3709	2.19389e-05	0.000201718
Ece1	0.555615	1.4698	1.21912	1.32531	0.261661	0.386866
AA388235	0.555477	1.46965	2.67048	9.1866	0.00601263	0.0202387
Cpd	0.555428	1.4696	5.22194	21.2846	0.000126523	0.00085608
Cog8	0.555147	1.46932	4.46612	10.9515	0.00310769	0.0118037
Tmem150a	0.554989	1.46916	3.81102	18.974	0.000239368	0.0014343
Brwd3	0.554591	1.46875	6.48689	16.0894	0.000561402	0.00293277
Kdm4c	0.553795	1.46794	1.8231	4.91944	0.0368843	0.0856498
Mybl1	0.553792	1.46794	3.4863	7.11941	0.0138449	0.0395804
Gstm2	0.553651	1.4678	6.55232	15.9355	0.000588662	0.00305299
Cttnbp2nl	0.553543	1.46769	5.56822	29.3068	1.77484e-05	0.000170021
Chrnb1	0.553481	1.46762	-0.28361	0.620863	0.438904	0.566069
Mfap1b	0.552654	1.46678	-0.780694	0.669501	0.421759	0.550335
Lmbrd1	0.552611	1.46674	6.1812	33.6172	7.02207e-06	7.91879e-05
Cmc2	0.552592	1.46672	5.92383	15.8117	0.000611658	0.00315415
Herc3	0.552508	1.46663	2.21182	4.67555	0.0414194	0.093593
Ptpre	0.552471	1.4666	2.48707	6.38501	0.0189732	0.0508521
Ap3m2	0.55221	1.46633	4.38883	18.8862	0.000245425	0.00146426
Myo9b	0.552106	1.46622	4.50551	15.6982	0.000633586	0.00324217
Igsf9b	0.551902	1.46602	5.07129	13.725	0.00119212	0.00541473
Arhgap18	0.551071	1.46517	5.57715	35.124	5.1671e-06	6.13817e-05
Slc12a4	0.551027	1.46513	4.72497	7.99082	0.00965452	0.0295717
Eif2ak3	0.550645	1.46474	2.78526	6.65021	0.0169111	0.0463803
Mmab	0.550251	1.46434	4.52635	20.3054	0.000165023	0.00106383
Gramd1b	0.550019	1.46411	5.42043	7.92229	0.00992726	0.0302375
Igsf23	0.549956	1.46404	0.696906	1.29809	0.266481	0.39221
Adck2	0.549445	1.46352	4.34154	14.5223	0.000919235	0.00438966
Ddhd2	0.548804	1.46287	5.53012	24.3465	5.73387e-05	0.000448332
Plaur	0.548724	1.46279	3.26291	15.3952	0.000696499	0.00350291
Fez2	0.548623	1.46269	4.99481	20.5339	0.000155016	0.00100962
Hdac11	0.548502	1.46257	2.82974	7.19862	0.0133908	0.0384932
Lamtor4	0.548092	1.46215	7.04956	14.8201	0.000835519	0.0040593
Map3k2	0.548058	1.46212	4.25749	12.5439	0.0017736	0.00749241
Pex12	0.547703	1.46176	3.15416	12.9266	0.00155678	0.00673143
Ddo	0.547363	1.46141	0.17046	1.7687	0.196794	0.311889
Cabin1	0.547193	1.46124	5.78957	17.0749	0.000416368	0.00228233
Gm5915	0.546252	1.46029	7.9819	12.5173	0.0017899	0.00754004
Uggt1	0.544936	1.45896	8.06095	27.8276	2.4858e-05	0.00022447
Cyb5r1	0.544803	1.45882	7.88772	11.5417	0.00251543	0.00998358
Plekha1	0.544716	1.45873	4.96974	13.6629	0.00121685	0.00550864
Gm29733	0.544701	1.45872	5.70142	16.3107	0.00052458	0.00277298
Lrrc61	0.54455	1.45856	4.55373	23.685	6.77079e-05	0.000510787
Eef2	0.544509	1.45852	11.4981	24.8906	5.01035e-05	0.000402504
Gm5622	0.544202	1.45821	0.349551	1.20694	0.285937	0.412901
Appl2	0.543607	1.45761	5.43808	30.7074	1.30196e-05	0.000131399
Fam120aos	0.543181	1.45718	0.945411	1.64527	0.212588	0.331023
Usp35	0.543142	1.45714	1.43656	2.94653	0.0997233	0.184735
Lca5	0.543075	1.45707	2.92131	4.98394	0.0357803	0.0836934
Plscr4	0.542811	1.45681	3.2632	8.31416	0.00847463	0.026679
Pnrc1	0.542722	1.45672	3.91447	3.56146	0.0720307	0.144037
Cald1	0.542101	1.45609	9.93725	32.2878	9.27092e-06	9.9681e-05
6430590A07Rik	0.54207	1.45606	1.43355	3.64209	0.0691031	0.13918
Ebp	0.542025	1.45601	7.57262	24.5873	5.40044e-05	0.000428556
Tsc22d3	0.541773	1.45576	3.83416	16.7589	0.00045783	0.00247125
Wincr1	0.541634	1.45562	1.95447	4.5626	0.04373	0.0978986
Mnd1	0.541623	1.45561	2.04925	4.41427	0.0469885	0.103395
Kctd11	0.541419	1.4554	1.25267	2.21978	0.150061	0.253442
Ugp2	0.541412	1.4554	7.53568	28.619	2.07316e-05	0.000192294
Nutf2	0.541258	1.45524	3.82603	15.1536	0.000751548	0.00371903
Fbxw15	0.540425	1.4544	1.9953	4.89979	0.0372282	0.0862815
Lman2l	0.539832	1.4538	4.2701	15.5921	0.000654874	0.00333123
Fsbp	0.539551	1.45352	2.24299	5.59789	0.0269396	0.0669725
Nat14	0.539465	1.45343	2.99303	8.68302	0.00731915	0.0237117
Bicral	0.539066	1.45303	3.86578	8.08331	0.0092995	0.0287494
Neu3	0.538317	1.45228	0.553401	2.30622	0.142707	0.243519
Usp53	0.538309	1.45227	4.34961	8.94727	0.00659836	0.0218471
Enox2	0.53814	1.4521	4.47798	18.2542	0.000294272	0.00171231
Ccdc39	0.53812	1.45208	0.798239	1.70107	0.20526	0.322287
Ckap4	0.538084	1.45204	4.45931	16.5216	0.000491926	0.00261881
Uhrf1bp1	0.537498	1.45145	4.15236	16.0169	0.000574062	0.00298721
Abca7	0.53717	1.45112	4.39637	10.0158	0.00438586	0.0156722
Kansl3	0.536346	1.45029	6.21929	35.7518	4.55824e-06	5.56181e-05
Prickle1	0.536081	1.45003	7.99181	22.0605	0.000102966	0.000721065
Nes	0.536027	1.44997	7.07168	17.5469	0.000361877	0.00203853
Ank2	0.536006	1.44995	3.83999	16.7483	0.000459291	0.00247691
Sacm1l	0.535881	1.44983	5.338	22.7383	8.62771e-05	0.00062534
Rmnd1	0.535822	1.44977	4.12864	9.33382	0.00568093	0.0193062
Acot1	0.53568	1.44963	3.44539	9.01916	0.00641609	0.0213527
Wdr13	0.535575	1.44952	4.84628	23.769	6.62839e-05	0.00050257
Nhej1	0.534665	1.44861	2.6566	7.65942	0.0110552	0.0329302
Clba1	0.534573	1.44851	2.96774	8.08004	0.0093118	0.0287641
Pon2	0.533963	1.4479	6.63955	48.0179	5.03168e-07	8.7835e-06
Trim45	0.533549	1.44749	3.04686	8.03123	0.0094976	0.0291655
Cnppd1	0.533522	1.44746	6.09711	28.4047	2.17702e-05	0.00020066
Cdk19	0.533418	1.44735	6.06729	35.1486	5.14161e-06	6.11443e-05
Slc25a51	0.533333	1.44727	7.13343	32.5403	8.78976e-06	9.51894e-05
Bak1	0.533198	1.44713	6.53344	18.5277	0.000271937	0.00160411
Mmgt1	0.53304	1.44698	5.92213	35.5585	4.73689e-06	5.74493e-05
Sars	0.532692	1.44663	9.32088	18.1372	0.000304427	0.00176456
2310034G01Rik	0.532626	1.44656	-0.0778193	1.89791	0.181787	0.293409
Myo6	0.53251	1.44644	6.95346	11.3595	0.00268381	0.0105026
Mtch1	0.53236	1.44629	8.94267	11.0712	0.00297613	0.0114086
Tmem177	0.532304	1.44624	4.68247	14.498	0.000926462	0.00441015
Cbr4	0.531966	1.4459	2.77733	8.42154	0.00811875	0.0257816
Furin	0.531649	1.44558	6.33497	15.318	0.000713592	0.00357663
Fam3c	0.531508	1.44544	6.54611	17.3362	0.000385171	0.00214261
Otub2	0.531289	1.44522	4.7353	22.586	8.97519e-05	0.000647399
Hspbap1	0.531034	1.44496	1.78404	3.29878	0.0826049	0.159478
Glrx	0.530618	1.44455	2.55234	4.40552	0.047189	0.103722
Ormdl1	0.530326	1.44426	4.86668	27.5747	2.63595e-05	0.000235955
Fdps	0.530175	1.4441	7.98742	53.6583	2.0781e-07	4.12529e-06
Nlgn1	0.529755	1.44368	3.10949	7.53111	0.0116567	0.0342877
Eif4ebp3	0.529606	1.44354	4.24401	14.9954	0.000790167	0.00388544
Hcfc2	0.529439	1.44337	4.98419	23.6878	6.76604e-05	0.000510749
Acads	0.52917	1.4431	7.14834	10.4889	0.00367929	0.0136257
E030030I06Rik	0.529086	1.44302	4.41653	15.4812	0.000677978	0.00342843
Galt	0.528526	1.44245	4.30187	15.5835	0.000656633	0.00333876
Lrrc58	0.527949	1.44188	6.49031	11.5733	0.00248736	0.00989177
Oxnad1	0.527793	1.44172	4.4073	13.5047	0.00128236	0.00574121
Mcoln3	0.527533	1.44146	1.58392	2.85946	0.104569	0.191853
Fam227a	0.527378	1.44131	2.10057	3.31628	0.0818475	0.158506
Plagl1	0.527038	1.44097	9.03233	28.5661	2.0983e-05	0.000194299
Gm12338	0.526857	1.44079	5.65225	14.6854	0.000872315	0.00420406
Lyrm7	0.52674	1.44067	3.32777	7.90027	0.0100167	0.0304779
Vamp4	0.526729	1.44066	5.48807	24.3639	5.70906e-05	0.00044785
Ube2w	0.52663	1.44056	3.72818	20.0685	0.00017615	0.0011241
Ccdc112	0.526602	1.44053	4.40285	13.541	0.00126698	0.00569051
Rfx3	0.526234	1.44017	3.55849	13.1937	0.00142275	0.00625446
Nckipsd	0.526212	1.44014	2.1636	2.19315	0.152418	0.256231
Pyurf	0.525876	1.43981	5.94185	28.8238	1.97902e-05	0.000185398
Pitpnm2	0.525819	1.43975	5.45035	7.59294	0.0113625	0.0336116
Pxylp1	0.525547	1.43948	4.6267	7.43219	0.0121451	0.0354898
Smarcc2	0.525489	1.43942	6.04513	20.0968	0.000174779	0.00111654
Gaa	0.524813	1.43875	6.15404	23.0776	7.9049e-05	0.000581371
Ubqln1	0.524406	1.43834	7.08749	36.8138	3.69886e-06	4.70458e-05
Ctsa	0.52412	1.43806	6.50661	40.1413	1.9692e-06	2.78794e-05
Zdhhc21	0.523767	1.4377	6.14023	17.6675	0.000349249	0.00198227
Rhob	0.523523	1.43746	4.74122	12.8175	0.00161547	0.00694657
Sppl2b	0.52339	1.43733	6.35058	29.9836	1.52639e-05	0.000149893
Pafah2	0.522767	1.43671	5.438	22.799	8.49318e-05	0.0006182
Ncoa7	0.522677	1.43662	6.86475	32.3937	9.06568e-06	9.79126e-05
Lrrc73	0.522349	1.43629	2.62991	4.41963	0.046866	0.103164
Dyrk1b	0.522205	1.43615	2.1392	4.02486	0.0569325	0.119958
Abca2	0.522049	1.43599	5.10789	12.1071	0.00206237	0.00846225
Xpot	0.521898	1.43584	5.54906	4.43129	0.0466009	0.102806
Snx14	0.521783	1.43573	3.50958	9.05385	0.00633009	0.0211296
4931428F04Rik	0.52168	1.43563	1.36248	3.54405	0.0726814	0.145038
Pdgfrb	0.521663	1.43561	2.15571	3.08687	0.0924521	0.174036
Mrnip	0.521276	1.43522	4.37104	6.15446	0.0209947	0.0552346
2810410L24Rik	0.52117	1.43512	2.40184	3.50236	0.0742672	0.147259
Rin1	0.520936	1.43489	0.110483	1.34728	0.257854	0.38288
Zyx	0.520634	1.43459	6.97524	26.3742	3.49703e-05	0.000298079
Trappc6a	0.520526	1.43448	6.33727	13.6224	0.00123326	0.00556405
Erich1	0.520466	1.43442	5.32542	29.3793	1.74622e-05	0.000167643
Edem3	0.520449	1.4344	4.34141	11.445	0.00260328	0.0102613
Rnpepl1	0.520208	1.43416	4.37602	11.0124	0.00303998	0.0115795
Soat1	0.520113	1.43407	6.20582	16.8079	0.000451111	0.00244236
Klf4	0.520064	1.43402	3.78387	6.44757	0.0184627	0.0497168
Abcd1	0.51954	1.4335	4.20152	11.4187	0.00262773	0.0103337
Jak1	0.519362	1.43332	8.14126	27.308	2.80503e-05	0.000249359
Slc4a3	0.519264	1.43322	3.9726	5.07608	0.0342668	0.0808217
Mdh2	0.518958	1.43292	9.87012	16.0571	0.000566996	0.00295685
Ccni	0.518912	1.43287	5.96228	35.5199	4.7735e-06	5.77339e-05
Galnt10	0.518821	1.43278	4.70258	15.7299	0.00062738	0.00321726
Trmt2b	0.518644	1.43261	3.71812	13.0286	0.00150405	0.00654005
Intu	0.518489	1.43245	3.05494	5.36802	0.029926	0.0728144
Efnb3	0.518283	1.43225	-0.148195	0.627115	0.43664	0.563633
Gm53055	0.518077	1.43205	0.909484	2.28966	0.144082	0.245311
Ndufv2	0.517859	1.43183	7.3224	18.398	0.000282292	0.00165221
H4c9	0.517771	1.43174	1.71902	3.54936	0.0724822	0.144771
Tsga10	0.517754	1.43172	1.71081	2.91554	0.101417	0.187243
Man2a1	0.517251	1.43123	3.77379	7.87786	0.0101086	0.0306965
Hps4	0.517008	1.43098	4.13541	14.8953	0.000815724	0.0039857
AI413582	0.516916	1.43089	5.25114	20.4849	0.000157102	0.0010217
Gnpat	0.516329	1.43031	5.69229	26.5466	3.35642e-05	0.000289172
2310068J16Rik	0.516313	1.4303	0.955649	3.4776	0.075228	0.148781
Sdhaf1	0.516288	1.43027	5.29696	11.5617	0.00249759	0.00992262
Anks6	0.515996	1.42998	0.585568	2.06689	0.167117	0.275243
Sbsn	0.515501	1.42949	3.24754	6.97324	0.0147283	0.0416767
Unc5b	0.515379	1.42937	4.52843	10.2276	0.00405268	0.0147092
Acat1	0.515025	1.42902	6.34236	8.25203	0.00868838	0.0272377
Xrcc3	0.514957	1.42895	4.01016	12.3945	0.00186708	0.00780222
Mthfr	0.514848	1.42884	3.51438	3.86791	0.0616005	0.127314
Klhdc8b	0.514808	1.4288	2.6144	5.38076	0.0297511	0.0724767
Smim13	0.513917	1.42792	3.59152	15.414	0.000692401	0.00348712
Vash1	0.513856	1.42786	3.44148	6.87948	0.0153279	0.042951
Scoc	0.51376	1.42777	6.80452	34.8516	5.45831e-06	6.38931e-05
1700003E16Rik	0.513403	1.42741	-0.402587	0.653939	0.427129	0.555169
Ramp3	0.513307	1.42732	-0.0949564	0.68022	0.418121	0.547138
Pls3	0.513105	1.42712	5.36798	17.749	0.000340979	0.00194268
Serinc1	0.513052	1.42707	6.3694	42.3715	1.31541e-06	1.99166e-05
Spast	0.51301	1.42702	4.31636	13.9131	0.00112054	0.00514833
Naxe	0.51269	1.42671	8.02657	27.9542	2.41418e-05	0.000219353
Spag9	0.512633	1.42665	6.09142	12.0514	0.00210276	0.00861918
Ube2v2	0.5125	1.42652	3.07548	7.04745	0.0142723	0.0405896
Zfp882	0.511758	1.42579	1.93111	3.39194	0.0786629	0.153592
Cdkl3	0.511658	1.42569	3.31324	10.8954	0.00317152	0.0120196
Isca1	0.511654	1.42568	4.11261	8.0716	0.00934362	0.0288253
Gm5113	0.51164	1.42567	3.23413	9.34651	0.00565329	0.019234
Angel2	0.511621	1.42565	5.62339	30.0581	1.50145e-05	0.000147928
Hook3	0.511478	1.42551	5.69735	14.9151	0.000810593	0.00396547
Galnt4	0.511248	1.42528	3.36147	9.53689	0.00525597	0.0181131
Adipor1	0.511173	1.42521	6.16895	32.543	8.78475e-06	9.51894e-05
4632427E13Rik	0.511091	1.42513	-0.666338	0.596193	0.448024	0.574583
Myo19	0.51095	1.42499	2.56291	5.47711	0.028465	0.0698966
Plin3	0.510888	1.42493	7.19661	65.4517	3.98743e-08	9.75554e-07
Zfp691	0.510844	1.42488	3.01341	6.9024	0.0151788	0.0426427
Scaper	0.510474	1.42452	5.02015	10.7575	0.00333454	0.0125252
Slc35d2	0.510292	1.42434	1.86904	3.3065	0.0822697	0.159101
Foxo3	0.510098	1.42415	6.03022	33.1553	7.72766e-06	8.56173e-05
Antxr1	0.510079	1.42413	4.44206	11.3783	0.00266584	0.0104527
Cfap70	0.509981	1.42403	-0.104321	0.696269	0.412764	0.541638
Ptp4a1	0.509942	1.42399	4.47216	12.1898	0.00200398	0.00826221
Col4a5	0.509708	1.42376	2.47836	5.42121	0.0292034	0.0714324
Cd99l2	0.509515	1.42357	4.80008	26.1407	3.6978e-05	0.000313191
Tbcc	0.509451	1.42351	5.95567	38.0424	2.91864e-06	3.87753e-05
Aspm	0.509297	1.42336	6.91995	10.5331	0.00362002	0.0134269
Ythdc2	0.508946	1.42301	2.48115	5.56094	0.0273963	0.0677574
Ndufa11	0.508679	1.42275	8.33008	16.8434	0.000446312	0.00242448
Acadl	0.508667	1.42273	6.57852	40.0714	1.99474e-06	2.81183e-05
Map2k6	0.508343	1.42242	3.0174	6.74764	0.0162171	0.044867
Cc2d1b	0.508312	1.42238	5.11578	20.4761	0.000157483	0.00102347
[truncated: 10,011 more rows]

## Sheet: ST2B
Symbol	logFC	FC	logCPM	F	PValue	FDR
Snord66	6.70377	104.24	-0.822101	25.7088	7.20473e-05	0.00221869
Gm2381	6.34072	81.0488	-0.575557	19.46	0.000400978	0.00805308
Gucy1a1	4.14758	17.7233	2.56527	6.014	0.0242439	0.120717
Ephb6	4.09448	17.0828	0.799882	26.5452	3.35753e-05	0.00121824
LOC115489947	3.90686	14.9997	-1.21625	1.91444	0.181263	0.395524
Vwa1	3.89621	14.8894	-1.20785	3.24306	0.0863671	0.256242
Gabrb3	3.48076	11.1638	1.33536	68.4351	2.72165e-08	3.9382e-06
Nat8f3	3.39514	10.5206	-0.390928	5.64155	0.0264109	0.127439
Gal3st2	3.22424	9.34531	3.94664	3.24485	0.0878595	0.258562
Mir100hg	3.22184	9.32976	-0.0640693	1.85562	0.187822	0.404361
Gpr173	3.08807	8.50357	-0.933084	14.498	0.00105476	0.0159839
Gstp2	2.95286	7.74283	0.752158	8.9237	0.00665937	0.0540764
Ctso	2.85049	7.21243	0.615096	3.44504	0.0765127	0.239739
Abca13	2.77846	6.86121	-0.450382	19.7649	0.000232448	0.00541027
Sft2d1	2.73416	6.65371	-0.448681	4.34286	0.0486543	0.182891
Tagln2	2.71721	6.576	2.14141	1.15663	0.295899	0.524306
Serpina3n	2.55834	5.89031	0.652449	31.4271	1.11398e-05	0.000510644
Serpinb1a	2.49441	5.635	0.920696	3.46266	0.0770854	0.24103
Tgfb1i1	2.48925	5.61486	-1.07547	2.52327	0.126055	0.319933
Ano1	2.40165	5.28408	-0.597859	9.04526	0.00635127	0.0526423
Pgk1	2.39887	5.2739	4.05107	10.1453	0.00417862	0.0399271
Smtnl1	2.33014	5.02853	-0.381114	16.7263	0.000795433	0.0133424
Akr1b3	2.29926	4.92204	2.429	8.37297	0.00827762	0.0623678
Esr1	2.26793	4.81632	1.30853	13.2201	0.00141019	0.0193117
Nat8f5	2.26707	4.81346	1.27148	15.2013	0.000740326	0.0126118
Gsta1	2.23596	4.71075	1.45564	13.0913	0.00147261	0.0199304
Cox16	2.22728	4.6825	0.346591	10.6791	0.00343143	0.0351065
Snord14c	2.22546	4.67659	-0.204814	7.0894	0.0140214	0.0868025
Dynlt1a	2.21521	4.6435	1.37754	5.00374	0.0354488	0.151833
Gm3776	2.19471	4.57797	1.01169	9.85867	0.00465248	0.0428499
Map6d1	2.19101	4.56624	-0.380386	3.58439	0.0711838	0.229262
Mrps36	2.18161	4.53659	0.572676	18.6801	0.0002603	0.00588738
Rad9b	2.17759	4.52396	0.390981	19.2475	0.000221528	0.00520657
Gsta4	2.17683	4.52158	1.78921	25.5027	4.3134e-05	0.00149722
Snora70	2.14713	4.42946	-0.69079	13.8217	0.00115473	0.0169636
Ntrk3	2.08153	4.23255	0.460997	9.82714	0.0047081	0.0430032
Kif5a	2.03644	4.10232	0.0187512	11.7516	0.00233555	0.0270231
Pfn1	2.02029	4.05666	3.89824	5.98773	0.0226059	0.115294
Rnu2-10	2.0107	4.02978	-0.363149	6.30415	0.0196564	0.106483
Slc35e3	2.00189	4.00525	-0.443755	5.52248	0.0278809	0.131248
Snora5c	1.98119	3.9482	0.0991552	9.44619	0.0054413	0.0479809
Pak3	1.94486	3.85	2.63534	37.8947	3.00213e-06	0.000191785
Rpl15	1.93063	3.81221	4.96383	10.6081	0.00352169	0.0357225
B230311B06Rik	1.91739	3.7774	-0.285661	12.3239	0.00191312	0.0237361
Adprhl2	1.91003	3.75818	-0.238143	4.47014	0.04573	0.176144
Thrb	1.90537	3.74605	0.247178	8.13596	0.00964876	0.0685284
Snord37	1.90477	3.7445	-0.334962	8.12529	0.00914314	0.0664054
Snord14a	1.90446	3.74369	-0.0674785	8.538	0.0077513	0.0596368
Dlgap1	1.88525	3.69417	-0.954122	2.41928	0.133727	0.331695
Fabp7	1.88304	3.68851	1.88153	12.455	0.0018286	0.0229722
Eef1akmt2	1.87675	3.67246	1.93964	6.39026	0.0189298	0.103906
St6gal1	1.86673	3.64705	4.74585	33.4542	7.26278e-06	0.000376896
Gstp1	1.86332	3.63844	4.40365	4.80108	0.0390114	0.160229
Tstd1	1.85772	3.62435	0.466672	13.5775	0.00125174	0.0177699
Taf9b	1.82777	3.54987	2.4874	11.7269	0.00235598	0.0271368
Noxo1	1.81596	3.52093	0.311195	7.80065	0.0104326	0.0718636
Jakmip3	1.81036	3.50729	-0.468644	1.87853	0.183946	0.399465
Slc20a2	1.80764	3.50069	2.74104	6.84112	0.0155809	0.0922925
Gm24105	1.79429	3.46844	2.62944	13.917	0.00111911	0.0166057
Fgl1	1.77905	3.43201	0.488798	12.0073	0.00213532	0.0256709
Snhg6	1.77751	3.42834	2.20896	5.33234	0.030422	0.138253
Serpinb8	1.76162	3.39079	-0.884256	8.29266	0.00907424	0.0662569
Gsta2	1.75727	3.38059	1.86273	25.4658	4.35224e-05	0.00150635
Emc4	1.73107	3.31974	2.01921	9.05839	0.00631894	0.052483
Rnf207	1.7125	3.27729	-0.680834	4.08681	0.055202	0.197608
Naip5	1.69997	3.24894	-1.24993	1.60979	0.218654	0.440185
Eno1	1.69912	3.24703	5.58571	8.71991	0.00721349	0.0571182
Mrps28	1.69127	3.22941	1.72414	4.33434	0.0488574	0.183368
Cyp2j9	1.6774	3.19852	0.707716	13.0027	0.00151724	0.0203878
C030029H02Rik	1.67491	3.193	1.49913	36.0399	4.30541e-06	0.000253471
Slc39a2	1.66557	3.17239	-0.01854	1.30349	0.265515	0.492409
Atp5md	1.66398	3.16889	7.14725	6.80065	0.0158529	0.0932486
Tmem81	1.66224	3.16507	-0.36341	5.44069	0.0289437	0.13411
Smo	1.6615	3.16346	4.25109	17.6892	0.000347023	0.00727356
Gm3604	1.65947	3.15901	-0.0528435	7.37893	0.0124174	0.0802655
Pmpcb	1.65515	3.14955	4.73842	5.645	0.0263697	0.127342
Hdhd5	1.64918	3.13655	0.569977	5.22938	0.0319055	0.142395
Ndufs5	1.64296	3.12305	2.43448	5.53185	0.027762	0.130936
H2bc9	1.61032	3.0532	0.575925	12.851	0.00159722	0.0209258
Pcdhb7	1.61013	3.0528	-0.229845	12.528	0.00178329	0.0225921
1600014C23Rik	1.60233	3.03633	-0.604817	4.23303	0.0513486	0.189171
Pcdhb15	1.5828	2.99551	-0.374075	8.15855	0.00902131	0.0661049
Prelp	1.57776	2.98507	4.19256	11.2473	0.00279369	0.0306973
Gm12669	1.55721	2.94284	1.02332	5.97679	0.0227164	0.115633
Gng5	1.55407	2.93644	3.97952	4.86009	0.0379341	0.158145
1700109H08Rik	1.5529	2.93407	-0.25973	6.2372	0.0202428	0.10841
Snord68	1.55202	2.93228	0.0740358	6.7904	0.0159226	0.093283
Snord2	1.54774	2.92359	-0.399742	7.1111	0.0145743	0.089123
AV051173	1.52458	2.87704	0.176386	12.9518	0.00154357	0.0205893
Mtus1	1.51891	2.86573	-1.06843	1.68678	0.208358	0.42871
Adal	1.5142	2.85641	1.45057	16.7708	0.000456184	0.00895224
Gbx2	1.50558	2.83939	-0.328973	3.64401	0.0690349	0.225179
Zfp746	1.50524	2.83873	2.69971	6.84697	0.015542	0.0922686
Lgr5	1.502	2.83234	-0.876645	7.57349	0.0120705	0.0788294
Klf8	1.49867	2.82581	-0.411735	13.8082	0.00115987	0.0169878
Enpp1	1.46664	2.76378	0.72299	9.09982	0.00621812	0.0519691
Snord11	1.45009	2.73225	-0.255487	3.94728	0.0591876	0.205269
Gtse1	1.44762	2.72757	4.6646	5.05999	0.0345258	0.149103
Myl2	1.43907	2.71146	0.00722942	8.27253	0.0086172	0.0644412
Nat8f7	1.4354	2.70457	-0.245284	2.95315	0.0993656	0.279023
Gchfr	1.4328	2.69971	-0.483012	3.19637	0.0872039	0.257327
Gramd2	1.42032	2.67644	-0.394996	3.0369	0.094968	0.272471
Mgst1	1.42024	2.6763	1.85322	10.9614	0.00309657	0.0327953
Fzd1	1.41972	2.67534	0.0550896	4.37505	0.0478952	0.181058
Tram2	1.41888	2.67378	-0.483332	3.74936	0.0654164	0.217813
Hlf	1.41474	2.66612	1.49868	20.8302	0.000143007	0.00374777
Plekhb1	1.40766	2.65306	0.367787	3.77486	0.0645733	0.215723
Mest	1.40583	2.6497	2.56479	15.1752	0.000746444	0.012698
9330188P03Rik	1.40014	2.63927	-0.997963	5.23204	0.0318661	0.142335
Crlf2	1.39071	2.62207	0.43826	10.0351	0.00574589	0.0492316
Rbm15	1.38457	2.61094	3.16714	7.53671	0.0116297	0.0774238
Ube2t	1.37938	2.60156	3.05138	6.69361	0.016598	0.0956996
9630013A20Rik	1.37876	2.60044	0.164684	3.93956	0.0594177	0.20562
Slc19a2	1.37663	2.59662	2.05963	5.2811	0.0311503	0.140087
Zfp985	1.35443	2.55697	2.10481	0.468856	0.500468	0.700539
Unc13b	1.3504	2.54983	1.13975	0.563296	0.46067	0.669726
Dpysl3	1.34678	2.54343	5.83894	100.805	8.39768e-10	3.20932e-07
Itgb4	1.34502	2.54033	1.55003	13.9965	0.00109034	0.0163323
Ap3s1	1.33679	2.52589	1.02763	4.67454	0.0414395	0.166451
Snord55	1.33213	2.51773	1.06392	7.99646	0.00963247	0.0684532
Snora20	1.33078	2.51538	-0.0650528	6.46754	0.0190814	0.104347
Ebf4	1.32931	2.51283	0.0488786	4.20291	0.0521166	0.190539
Hoxb6	1.30902	2.47773	-0.366211	3.90959	0.0603197	0.206924
Rnaseh1	1.3087	2.47718	1.30971	8.15205	0.00904496	0.0661732
F8	1.30857	2.47695	0.679302	5.55844	0.0274275	0.130114
Polr2k	1.30447	2.46993	2.11891	8.00741	0.00958978	0.06826
Sdhd	1.29314	2.4506	2.75486	4.71327	0.0406785	0.164408
Snord14d	1.29009	2.44543	0.358147	6.73362	0.016315	0.0947504
Dcp1a	1.28599	2.43849	1.16563	8.25469	0.0086791	0.0646625
Kit	1.28163	2.43114	-0.804739	4.88272	0.0398596	0.162233
Cbx8	1.27598	2.42163	1.79797	3.66215	0.0683959	0.223946
Iscu	1.27242	2.41566	1.16557	4.85619	0.0380042	0.158318
Pde2a	1.27219	2.41529	-0.882215	1.38023	0.252278	0.478402
Cd72	1.26753	2.40749	0.272908	5.95438	0.0248672	0.122309
Tspan7	1.25708	2.39011	3.76349	30.9825	1.22631e-05	0.000547507
Dhrs2	1.2561	2.3885	3.89515	41.3983	1.56587e-06	0.000110904
Tmem223	1.25433	2.38556	0.890873	7.47925	0.01191	0.0782372
Ddx20	1.24934	2.37732	2.94423	5.74883	0.0251603	0.123136
Klf10	1.24399	2.36853	2.65961	14.8437	0.00082925	0.0136803
Pcdhb5	1.2422	2.3656	0.708081	11.3643	0.00267923	0.0297665
Gm4890	1.2383	2.3592	0.664684	6.8629	0.0154367	0.0919158
Gm13889	1.23775	2.35831	1.04294	17.8432	0.000331692	0.00696655
Car5b	1.2337	2.35169	0.852957	9.3437	0.00565939	0.0491306
Fzd6	1.23057	2.3466	1.71266	6.45439	0.018408	0.102116
Cubn	1.22545	2.33828	1.05632	6.794	0.0158981	0.0932486
Uroc1	1.22326	2.33474	0.0327891	6.56083	0.0175769	0.0992471
Rangrf	1.21879	2.32752	0.98151	7.26812	0.013006	0.0827457
A330069E16Rik	1.21414	2.32002	0.406994	5.13388	0.0333542	0.146074
Nat2	1.21234	2.31713	-0.557107	3.10699	0.0914613	0.265454
Scrg1	1.20593	2.30687	2.59087	11.734	0.00235014	0.0271368
Lrrc41	1.20192	2.30045	2.16921	4.80609	0.0389185	0.160018
Gfra1	1.19961	2.29678	0.797247	12.9315	0.00173713	0.0222182
Gm26519	1.19691	2.29248	1.56007	13.667	0.00121518	0.0174783
Socs2	1.19544	2.29014	1.12015	17.2116	0.000399721	0.00804129
H2bc11	1.19288	2.28609	1.70215	20.9855	0.000137127	0.00362751
Lgi4	1.18938	2.28055	0.823323	7.1904	0.0134372	0.0845811
Snora41	1.18569	2.27472	0.856322	13.3217	0.00136305	0.018947
Apba1	1.18507	2.27374	1.28633	9.86191	0.00464679	0.0428304
Arxes1	1.18371	2.2716	0.210121	7.26621	0.013675	0.0854955
Apoo	1.18167	2.26839	1.84737	2.84811	0.10522	0.288436
Mexis	1.1734	2.25543	-0.115141	4.54639	0.0440733	0.17252
Trim59	1.17082	2.2514	2.72069	20.0859	0.000175309	0.00439553
Srebf1	1.17023	2.25048	3.181	6.58572	0.0173886	0.0985606
Acvr1	1.16685	2.24521	3.00521	8.04187	0.00945677	0.0678875
Ctsc	1.16243	2.23835	3.26327	40.8346	1.73438e-06	0.000119712
Gemin6	1.16099	2.23611	3.24171	4.9926	0.0356348	0.15225
Kirrel3	1.1596	2.23395	1.31587	1.16621	0.291558	0.520608
Flywch2	1.14862	2.21702	-0.645483	3.56126	0.0748276	0.236494
Abcc10	1.14809	2.21621	1.47063	10.6746	0.00343706	0.0351065
F3	1.14547	2.21218	-0.00994499	6.48107	0.0181956	0.101265
Dscc1	1.13933	2.20279	2.75819	7.12148	0.0138328	0.0860957
A630077J23Rik	1.13882	2.202	1.40909	2.40619	0.134732	0.332811
Zdhhc15	1.13752	2.20002	4.80154	100.61	8.55106e-10	3.20932e-07
Rcan2	1.13748	2.19997	-0.245002	1.33314	0.260297	0.4866
Memo1	1.13543	2.19685	3.47373	5.2072	0.0322356	0.143123
Pde1c	1.13524	2.19655	2.68769	18.7664	0.000253955	0.00578748
Kcnq5	1.13225	2.192	0.605375	8.40436	0.00817455	0.0617381
Cyp3a13	1.12865	2.18655	0.93917	7.33315	0.0126569	0.0812451
1700029J07Rik	1.12695	2.18396	0.373943	3.26955	0.0838885	0.252177
Snora47	1.11997	2.17342	0.917519	5.32356	0.0305454	0.138588
Ccdc169	1.11848	2.17118	0.174029	4.07074	0.055645	0.198366
Kctd16	1.1139	2.16431	2.0792	13.2352	0.00140307	0.0192722
C1qtnf12	1.11092	2.15984	-0.0222099	5.08902	0.0340602	0.147943
Postn	1.10515	2.15121	1.42922	8.23269	0.00875613	0.0648999
Saa3	1.10286	2.14781	0.619776	8.52824	0.00778136	0.0597533
Cspg4	1.10241	2.14713	1.03134	6.05218	0.0219673	0.113664
Yod1	1.08827	2.12619	2.48281	18.5513	0.000270098	0.00608606
Dagla	1.08402	2.11994	3.71945	13.982	0.00109552	0.0163444
Foxp2	1.08037	2.11458	1.50695	14.329	0.000978448	0.0151794
Fat1	1.07278	2.10348	2.95639	7.89371	0.0100435	0.0702263
Notch2	1.06951	2.09872	3.71133	14.8763	0.000820696	0.0135579
Atxn7l2	1.06492	2.09206	1.13362	4.03676	0.0565953	0.199738
Cntrob	1.06059	2.08579	0.978076	3.39025	0.0787323	0.243893
Tollip	1.0601	2.08508	4.34494	4.7545	0.0398859	0.162273
Cmc4	1.05975	2.08457	1.85664	11.9535	0.00217586	0.0259504
Gm19385	1.05284	2.0746	2.0914	13.641	0.0012257	0.0175644
Txnip	1.04254	2.05985	5.2323	2.93338	0.100438	0.280525
Platr27	1.0425	2.05979	0.455491	7.9263	0.00991108	0.0696059
Ccn2	1.03857	2.05419	2.38247	2.72725	0.112462	0.299964
Dnajc19	1.0331	2.04641	5.06064	10.0484	0.00433271	0.0408373
Gm38521	1.0306	2.04287	1.19681	8.94479	0.00660477	0.0538881
Col1a2	1.03049	2.04272	4.32321	53.654	2.07947e-07	2.32309e-05
Gm4876	1.03018	2.04228	1.15594	7.78168	0.0105139	0.0721555
Aldh18a1	1.02939	2.04116	3.95567	5.72398	0.0254439	0.124069
Pisd-ps2	1.02737	2.0383	-0.0563779	3.08351	0.0926188	0.268166
Aurkb	1.02717	2.03802	4.24698	9.30333	0.00574793	0.0492316
1700028J19Rik	1.02504	2.03501	-0.439165	2.62416	0.119103	0.309818
Gapdh	1.02476	2.03461	8.57251	3.61699	0.0699996	0.226973
A630076J17Rik	1.02427	2.03393	-1.61063	1.53431	0.234978	0.459308
Gfpt2	1.01988	2.02775	0.833248	1.07908	0.309877	0.537807
C77080	1.0174	2.02427	4.1591	26.0572	3.77261e-05	0.00133262
Tmem204	1.01613	2.02248	-0.481065	2.40338	0.134949	0.333005
Edaradd	1.01233	2.01716	1.58527	10.7413	0.00335434	0.0346692
Efcab1	1.00829	2.01153	0.166085	2.06828	0.16408	0.373999
Ddb2	1.00608	2.00844	0.896056	6.54542	0.0176946	0.0996774
Adgra3	1.00498	2.00691	4.43753	13.5109	0.00127974	0.0180819
Psd3	1.00252	2.0035	1.06107	4.87601	0.0376493	0.157605
Vipr2	1.00144	2.002	0.443743	6.1217	0.0213009	0.111859
Kctd6	1.00118	2.00164	0.355684	4.96513	0.0360983	0.153478
Gm9895	1.00026	2.00036	-0.769422	2.17948	0.153644	0.361321
Art5	0.99776	1.9969	3.08302	19.5972	0.000200807	0.00489186
Rac3	0.987356	1.98255	-0.150543	2.26635	0.146044	0.350659
Spink8	0.983339	1.97704	2.10952	9.49241	0.00534597	0.0472444
Cux2	0.982693	1.97615	2.03976	3.92116	0.0599698	0.206388
Gm14853	0.981062	1.97392	0.783391	4.19348	0.0523599	0.190905
1810065E05Rik	0.979701	1.97206	0.0443997	4.16825	0.0530167	0.192437
Fry	0.977993	1.96972	1.17382	4.67149	0.0414999	0.166582
Cdk3	0.974033	1.96432	-0.284737	4.52626	0.0445039	0.173244
Mt2	0.971277	1.96058	8.4971	32.925	8.10809e-06	0.00040744
Plgrkt	0.971071	1.9603	3.09676	2.83992	0.105693	0.289217
Csf2ra	0.970174	1.95908	1.85498	8.68227	0.00732129	0.0575073
Fbxl4	0.969878	1.95867	0.261006	3.39387	0.0785832	0.243683
H3f3a	0.96984	1.95862	4.11357	4.6774	0.0413826	0.166337
Zfp791	0.969651	1.95837	-0.329785	1.59448	0.219546	0.441296
Gpr155	0.969131	1.95766	1.20308	11.0848	0.00296167	0.0318789
Cdc26	0.968945	1.95741	3.28562	3.13608	0.0900496	0.262825
Src	0.968518	1.95683	4.38256	14.2592	0.00100085	0.0154179
Mical2	0.966632	1.95427	0.573235	2.9966	0.0970552	0.275257
Pcdh19	0.96239	1.94854	0.976917	6.13567	0.0211697	0.11161
Magee1	0.962003	1.94801	-0.348144	2.60387	0.120464	0.311444
Zfp146	0.96085	1.94646	4.03883	6.44664	0.0184702	0.102224
Selenof	0.960727	1.94629	4.99367	4.25121	0.0508911	0.188294
Snord83b	0.955504	1.93926	1.19937	3.27806	0.0835126	0.25157
Zfp868	0.953945	1.93716	1.24771	8.91096	0.00669259	0.0542728
4921528I07Rik	0.952846	1.93569	-1.08465	0.388375	0.539387	0.72918
Smyd2	0.949953	1.93181	6.19974	97.5781	1.13636e-09	3.79101e-07
Lmo1	0.94768	1.92877	4.68088	44.8442	8.54837e-07	7.17944e-05
Gm12191	0.947079	1.92797	0.309763	3.56986	0.0717193	0.23009
Col15a1	0.946451	1.92713	1.68471	6.98774	0.014638	0.0892834
Ipp	0.944505	1.92453	0.815501	4.94661	0.0364146	0.1542
Cbr1	0.943051	1.92259	-0.332531	0.947431	0.340666	0.566362
Spaar	0.938419	1.91643	0.26071	1.00836	0.325914	0.552546
Nlrc4	0.937313	1.91496	-1.17432	0.311395	0.582832	0.763422
Tent2	0.935637	1.91274	1.79376	8.69377	0.00728817	0.0574569
Adamts6	0.935484	1.91253	-0.0731369	2.02641	0.16823	0.379781
Aspdh	0.93488	1.91173	-0.705116	1.04104	0.318366	0.5453
Trim67	0.932648	1.90878	-0.0382135	5.21852	0.0320666	0.142796
Gm14124	0.932311	1.90833	0.0986546	4.14414	0.0536534	0.193681
Fbxl14	0.931174	1.90683	3.65617	7.7726	0.0105531	0.0723511
Scd4	0.928774	1.90366	-0.582119	2.05606	0.165278	0.37623
Plpp1	0.927195	1.90157	4.0547	28.3874	2.18561e-05	0.000869178
Dnajc22	0.926351	1.90046	1.32446	8.51765	0.00781416	0.0599352
Zdhhc2	0.923932	1.89728	5.69175	43.4271	1.09213e-06	8.6864e-05
Ctnnd1	0.923295	1.89644	5.39051	4.52344	0.0445647	0.173318
B3galnt2	0.922054	1.89481	1.18992	1.91201	0.180236	0.394143
Mrps21	0.921885	1.89459	4.72924	5.29977	0.0308827	0.139332
Tead2	0.921813	1.89449	3.14284	3.83073	0.0627693	0.21213
Dlc1	0.921437	1.894	6.54484	83.7261	4.60351e-09	1.08408e-06
Noct	0.919981	1.89209	2.77323	17.8626	0.00032981	0.00696138
Fam241a	0.91896	1.89075	2.69137	23.2747	7.5157e-05	0.00229678
Ptk2b	0.918716	1.89043	1.97776	9.03948	0.00636556	0.0527244
Cox7c	0.918101	1.88963	7.91402	2.14389	0.156894	0.365894
Armc2	0.91724	1.8885	0.494969	5.12036	0.0335652	0.146535
Hibch	0.916697	1.88779	3.00098	3.3658	0.0797467	0.245516
Wincr1	0.913351	1.88342	1.95447	13.3113	0.00136778	0.0189571
Taf4	0.912311	1.88206	1.34747	9.60417	0.00512301	0.0457793
Gm12238	0.912063	1.88173	-0.0694648	4.04925	0.0562439	0.199377
Rad54l	0.911893	1.88151	4.94438	4.79791	0.0390702	0.160341
Snora43	0.910066	1.87913	-0.114427	1.55513	0.225134	0.447716
H3c6	0.908868	1.87757	-0.42443	3.012	0.0962516	0.274124
Niban3	0.908714	1.87737	1.52187	5.63049	0.0265437	0.127697
2510003B16Rik	0.906837	1.87493	-0.221476	3.055	0.0940481	0.270738
Sptssa	0.906541	1.87455	3.41998	4.65969	0.0417352	0.167287
Mss51	0.903243	1.87027	-0.48734	2.87755	0.10354	0.285536
Fam222a	0.901887	1.86851	0.924143	6.23477	0.0202645	0.108457
1700052K11Rik	0.900459	1.86666	0.954988	7.62608	0.0112081	0.0753716
Hax1	0.897496	1.86283	4.07364	3.05951	0.0938201	0.270405
Ost4	0.896231	1.8612	4.09355	4.47272	0.0456728	0.176066
Creb3l1	0.895906	1.86078	1.97594	10.4372	0.00375014	0.0371611
Pcsk7	0.893861	1.85814	3.1097	4.87122	0.0377346	0.157774
Adcy6	0.89385	1.85813	3.45697	7.36159	0.0125076	0.0806312
Snora75	0.89289	1.85689	0.207615	2.83044	0.106244	0.289603
Lgmn	0.892074	1.85584	3.145	4.0777	0.0554526	0.198072
A230072C01Rik	0.891061	1.85454	2.30851	14.4009	0.00095597	0.01493
Calcrl	0.890096	1.8533	1.63137	6.54935	0.0176645	0.0995545
Spata5l1	0.889561	1.85261	1.05695	4.5432	0.0441413	0.172627
4931440P22Rik	0.888097	1.85073	-0.156698	2.95752	0.0991301	0.278753
Bloc1s3	0.885329	1.84719	1.23247	10.0029	0.00440706	0.0412641
Epg5	0.88518	1.847	1.57833	4.8709	0.0377403	0.157774
Gps1	0.885149	1.84696	4.12397	4.26393	0.0505738	0.187582
Sirt5	0.88353	1.84488	1.63713	2.66311	0.116541	0.30587
Ppp1r35	0.883195	1.84446	1.53726	2.01227	0.16966	0.381647
4833439L19Rik	0.881891	1.84279	4.67537	7.13539	0.013752	0.0857981
Uevld	0.879925	1.84028	1.80266	10.9203	0.00314297	0.0331115
Ncf2	0.879401	1.83961	1.69193	11.2512	0.00278978	0.0306825
2610203C22Rik	0.879146	1.83929	0.19356	2.06616	0.164286	0.374327
Ewsr1	0.87849	1.83845	6.33451	3.44761	0.0764103	0.239543
Gm38560	0.878335	1.83825	0.310416	2.61044	0.120022	0.310757
Psenen	0.878084	1.83793	3.00809	7.22687	0.0132329	0.0836691
Lcp1	0.877302	1.83694	3.77286	7.84921	0.0102275	0.0711453
Ier5l	0.874569	1.83346	0.995875	6.84059	0.0155844	0.0922925
5830454E08Rik	0.872361	1.83066	-0.47167	2.51455	0.126677	0.320766
Tarsl2	0.871039	1.82898	1.25639	6.6717	0.0167552	0.0963233
Atp1a3	0.868661	1.82597	3.59564	21.0578	0.000134477	0.00359705
Rbbp9	0.867571	1.82459	2.00051	6.73107	0.0163329	0.0947624
Rab30	0.867262	1.8242	2.13099	11.2758	0.00276529	0.0304969
Rida	0.866571	1.82332	3.37967	3.7751	0.0645653	0.215723
Tsnax	0.866071	1.82269	5.53978	2.75465	0.11077	0.297075
Wnt5b	0.865959	1.82255	0.0461731	3.15619	0.0890887	0.261092
Net1	0.863928	1.81999	2.0884	6.35436	0.019229	0.104878
Hibadh	0.862637	1.81836	5.99401	3.30684	0.0822552	0.249844
Thumpd2	0.861105	1.81643	0.591037	3.21249	0.086461	0.256363
Col4a2	0.859442	1.81434	2.58107	10.4349	0.00375332	0.0371618
Rbmxl1	0.859108	1.81392	4.567	4.75142	0.0399445	0.162445
Kntc1	0.85861	1.81329	4.08344	19.6175	0.000199668	0.00489186
Klhl29	0.85643	1.81055	0.363819	3.41561	0.0776959	0.242273
Samd3	0.855158	1.80896	-0.87128	1.56844	0.223224	0.445848
Lgals7	0.854655	1.80833	1.67586	5.11167	0.0337017	0.146917
Tefm	0.854276	1.80785	1.90787	3.0235	0.0956564	0.273271
Kif26a	0.854149	1.80769	4.80208	50.6255	3.31439e-07	3.40221e-05
Cfap20	0.848678	1.80085	4.73266	2.01364	0.16952	0.381476
Kctd12	0.848148	1.80019	3.25404	16.0346	0.00057094	0.0103745
Ppp4c	0.846336	1.79793	0.84064	2.06139	0.164753	0.375249
Vav1	0.846159	1.79771	-0.175213	0.21459	0.647618	0.806
Lamc2	0.846114	1.79765	-1.14506	0.175501	0.679219	0.82753
Tubb6	0.846107	1.79764	6.4024	33.7929	6.77238e-06	0.00035831
Pag1	0.84589	1.79737	1.72817	8.7105	0.00724029	0.0572619
Sgce	0.845864	1.79734	4.66775	3.94006	0.0594027	0.20562
Efnb3	0.845602	1.79701	-0.148195	1.74475	0.199742	0.418802
Socs3	0.844925	1.79617	2.10663	5.87052	0.0238211	0.119354
Inpp4a	0.842961	1.79373	1.09928	2.78311	0.109044	0.294099
Gm14161	0.840882	1.79114	-0.56741	0.307325	0.584765	0.765202
Cox17	0.838909	1.7887	7.00476	2.06036	0.164855	0.37541
Krt80	0.837009	1.78634	4.39598	17.6352	0.000352583	0.00735159
Cd109	0.837003	1.78634	5.07412	48.3182	4.79165e-07	4.60382e-05
Rcc1	0.836107	1.78523	5.99076	3.57297	0.0716044	0.229967
Ifnlr1	0.833251	1.7817	0.776605	3.59497	0.0707969	0.228557
Gja3	0.833058	1.78146	1.64612	3.09202	0.0921971	0.267138
Lime1	0.833005	1.78139	2.52688	9.2399	0.00589015	0.0499229
1700012D01Rik	0.831726	1.77981	-0.506965	1.53933	0.227429	0.450581
H2bc3	0.831676	1.77975	-0.126673	1.67307	0.208897	0.429379
Ppp1r16b	0.831321	1.77931	1.07333	3.30111	0.0837932	0.25211
Mtln	0.82915	1.77664	3.94909	6.79359	0.0159009	0.0932486
M6pr	0.828836	1.77625	5.86948	12.4356	0.00184085	0.0230779
Snx3	0.824439	1.77085	7.51762	3.19093	0.0874566	0.257945
Fig4	0.824216	1.77057	3.28126	12.5385	0.00177689	0.0225348
Atrn	0.823199	1.76932	3.58018	9.51636	0.00529731	0.047022
Adam23	0.823068	1.76916	3.72903	18.3633	0.000285131	0.00624014
Sec13	0.822403	1.76835	6.43229	4.86008	0.0379342	0.158145
Rasd2	0.822351	1.76829	0.304533	2.52679	0.128757	0.323915
Lrrc57	0.822155	1.76804	1.39168	2.56884	0.122857	0.315372
S100a16	0.820276	1.76574	5.33932	64.116	4.75136e-08	6.27076e-06
Egln3	0.817124	1.76189	1.54103	3.89723	0.0606964	0.207387
Gm14410	0.815123	1.75945	-0.206869	1.9253	0.178789	0.392551
Zc4h2	0.814158	1.75827	2.22869	6.86921	0.0153952	0.0917758
Il2rb	0.813085	1.75696	-0.905187	0.564771	0.46009	0.669212
Foxr2	0.811005	1.75443	3.29267	6.10701	0.0214397	0.112093
Sox6os	0.810654	1.75401	0.461009	1.55278	0.225474	0.448112
Rnf130	0.809677	1.75282	3.39525	7.78232	0.0105111	0.0721555
Acss1	0.809656	1.75279	1.8196	12.016	0.00212891	0.0256452
1700113A16Rik	0.809626	1.75276	-0.128819	2.36161	0.138221	0.338713
AA467197	0.809109	1.75213	0.52093	5.9806	0.0226779	0.115554
Neb	0.808602	1.75151	1.54545	4.46802	0.0457769	0.176212
Jazf1	0.807572	1.75026	2.8185	14.0447	0.00107328	0.0161732
Arhgap19	0.804511	1.74655	2.18049	3.68709	0.0675283	0.222223
Tab3	0.804185	1.74616	2.90167	24.4827	5.5426e-05	0.00182374
Ifi30	0.803114	1.74486	4.39857	30.3577	1.40554e-05	0.000613839
Slc6a15	0.803027	1.74476	1.66828	5.63492	0.0264905	0.127618
Arhgap33	0.802519	1.74414	-0.547339	1.102	0.304912	0.532963
H2bc12	0.801933	1.74344	0.938853	3.9751	0.0583675	0.203777
Arrdc2	0.80124	1.7426	0.448991	2.39721	0.135426	0.33355
Miga1	0.800744	1.742	1.20955	4.27714	0.0502467	0.186946
Fam221a	0.800211	1.74136	2.04847	4.23066	0.0514087	0.189173
Klhl15	0.800033	1.74114	1.34095	7.35582	0.0125377	0.0807388
Hectd4	0.796492	1.73687	3.36811	16.2148	0.000540195	0.0100119
Med30	0.79642	1.73679	1.96899	6.84552	0.0155516	0.0922802
Il13ra1	0.795788	1.73603	1.63475	1.40615	0.248	0.473451
4430402I18Rik	0.79361	1.73341	1.32875	6.11508	0.0213634	0.111894
Lrr1	0.791244	1.73057	2.64042	8.43679	0.00806955	0.0612225
Tmem255a	0.789337	1.72828	0.669868	4.33083	0.0489414	0.183454
Snrpf	0.789322	1.72826	4.70689	2.54945	0.124206	0.31747
E330033B04Rik	0.78919	1.7281	1.79676	9.73558	0.00487382	0.0439472
Urb1	0.788722	1.72754	1.83105	4.90422	0.0371503	0.156303
Rps23	0.78781	1.72645	8.4311	2.35789	0.138517	0.339232
Fancb	0.784615	1.72263	1.2651	5.78237	0.0247829	0.122235
Ppp1r14b	0.784497	1.72249	6.92917	5.28311	0.0311214	0.140058
2810032G03Rik	0.782544	1.72016	0.868943	3.5834	0.0712203	0.229318
Chrnb4	0.782364	1.71995	0.362811	3.45394	0.076159	0.239032
Sgpp1	0.782288	1.71986	3.79969	4.05682	0.0560322	0.199001
Rnf208	0.78127	1.71864	0.62103	2.998	0.0969819	0.275177
9530077C05Rik	0.77567	1.71198	-0.127481	1.70625	0.204595	0.424467
Gm14295	0.775588	1.71189	1.26723	5.33214	0.0304248	0.138253
Abcb7	0.774296	1.71036	5.01018	46.4509	6.5163e-07	5.88426e-05
Ndufa1	0.773587	1.70951	6.57845	3.81639	0.0632268	0.213242
Tarbp1	0.772586	1.70833	0.465819	3.78189	0.064343	0.215554
Paqr6	0.770872	1.7063	-0.585011	1.13195	0.298583	0.526843
Gnrh1	0.76797	1.70287	0.0826092	1.98154	0.172819	0.386039
Fyb	0.767141	1.70189	4.91288	38.8705	2.49483e-06	0.000163732
G630016G05Rik	0.766482	1.70112	1.09604	3.11553	0.0910443	0.264756
Prkn	0.766436	1.70106	-1.06944	0.520132	0.478172	0.683998
Mrpl23	0.765334	1.69976	1.76714	2.08733	0.162233	0.37236
Vta1	0.764676	1.69899	4.08316	2.95101	0.0994808	0.279216
Cables1	0.762733	1.6967	0.9506	4.27453	0.0503112	0.187128
Rpl7a	0.762655	1.69661	8.77871	2.8084	0.107537	0.291676
Fsd1l	0.762183	1.69606	-0.682002	0.896328	0.35377	0.578197
Espl1	0.762024	1.69587	4.9788	32.1207	9.60525e-06	0.00046329
Ncaph	0.761956	1.69579	4.85788	5.29398	0.0309655	0.139653
Zxdb	0.761948	1.69578	2.05211	8.62434	0.00749071	0.0582121
Pkdcc	0.761663	1.69544	3.05446	6.09814	0.0215241	0.112337
Klf1	0.76087	1.69451	-0.352818	1.5541	0.225283	0.447877
Prr15	0.760743	1.69436	-0.114602	2.17305	0.155547	0.363942
Pla2g2e	0.758013	1.69116	5.66705	51.9439	2.69922e-07	2.9205e-05
Rgs16	0.757564	1.69063	5.18383	5.82524	0.0243099	0.120945
Anpep	0.755382	1.68808	0.0600229	2.17749	0.155145	0.363783
Tomm40	0.755081	1.68773	6.47757	8.03791	0.00947193	0.0679107
Afg3l2	0.75503	1.68767	4.76431	10.5133	0.00364638	0.0363486
Ece1	0.754826	1.68743	1.21912	2.49299	0.128234	0.323143
Spry1	0.754283	1.68679	0.385358	1.92924	0.178363	0.392302
Rsrp1	0.753412	1.68577	6.00992	4.6096	0.0427512	0.169397
Col27a1	0.753351	1.6857	2.92408	13.754	0.00118076	0.0171681
Anks6	0.752456	1.68466	0.585568	4.45848	0.0484793	0.182416
Gm46735	0.752299	1.68448	-0.204313	1.91299	0.180129	0.394052
Adpgk	0.752271	1.68444	3.93667	9.76301	0.00482352	0.0436468
Sesn1	0.751921	1.68403	2.40611	6.41994	0.0186863	0.103135
Srsf1	0.749261	1.68093	7.3806	5.44886	0.0288355	0.133892
Dock11	0.748888	1.6805	3.83407	20.4672	0.000157865	0.00403397
Acvr1b	0.748884	1.68049	1.50699	3.65999	0.0684716	0.224072
Aacs	0.748381	1.67991	3.82383	10.513	0.00364688	0.0363486
Gm29483	0.746312	1.6775	-0.158822	0.96955	0.335205	0.56148
Otud1	0.744219	1.67507	4.0039	9.13224	0.00614047	0.0515714
Pigb	0.743246	1.67394	0.465291	4.57123	0.0435483	0.171375
Dleu2	0.743119	1.67379	0.652696	3.56801	0.0717876	0.230157
Rpl30	0.742796	1.67342	9.30716	10.6957	0.00341063	0.0349801
Eef1e1	0.742517	1.67309	3.89784	11.9671	0.00216557	0.0258792
Rps6ka4	0.74213	1.67264	4.05537	31.4741	1.10278e-05	0.000507633
Ppdpf	0.741122	1.67148	3.9378	4.65216	0.0418863	0.167462
Gab1	0.740744	1.67104	3.30824	2.99648	0.0970619	0.275257
Usf1	0.740366	1.6706	0.699178	1.44257	0.242147	0.467913
Slc30a5	0.740135	1.67033	3.12226	7.96369	0.00976152	0.0689689
Zswim5	0.739149	1.66919	1.18261	3.41917	0.0775518	0.242016
Stau2	0.738978	1.66899	2.49725	8.54467	0.00773082	0.0595862
Lncenc1	0.738301	1.66821	-0.280199	1.842	0.188101	0.404448
Qsox2	0.73677	1.66644	3.06384	17.102	0.000413003	0.00825318
Dennd2c	0.734248	1.66353	2.08094	10.9762	0.00308006	0.0326492
Gm29243	0.734118	1.66338	-0.455271	1.2916	0.267647	0.494605
Pigg	0.732445	1.66145	0.907313	2.31912	0.141647	0.343118
Col1a1	0.732328	1.66132	1.11083	2.54007	0.124865	0.318324
Gm10910	0.732113	1.66107	0.0708503	2.20673	0.15121	0.358545
Skida1	0.731939	1.66087	1.76218	7.73787	0.0107044	0.0730871
Pole2	0.730599	1.65933	3.86432	6.06121	0.0218794	0.113312
Surf2	0.730113	1.65877	4.58235	7.68226	0.0109518	0.0741021
Pts	0.729949	1.65858	1.78614	3.96746	0.0585915	0.204322
Efr3b	0.729931	1.65856	2.43666	8.17156	0.00897413	0.0658513
Tslp	0.729824	1.65844	-1.15675	0.292009	0.594216	0.77275
Dse	0.729376	1.65792	4.20856	10.8861	0.00318223	0.0334078
Inafm2	0.728988	1.65748	3.02834	2.1987	0.151923	0.359313
Zc3h7b	0.727537	1.65581	4.66586	7.60398	0.0113108	0.0759746
Pcna	0.726885	1.65506	6.00212	10.831	0.00324654	0.0338324
Gm12602	0.726372	1.65447	1.20616	5.23747	0.031786	0.142126
Fh1	0.725984	1.65403	6.56422	3.68937	0.0674497	0.222181
Zmynd10	0.725909	1.65394	-0.313071	1.06862	0.31218	0.540237
Nfix	0.725303	1.65325	5.75045	31.4724	1.10318e-05	0.000507633
Erlin1	0.724745	1.65261	2.20921	4.9667	0.0360716	0.153478
Rnf138	0.724629	1.65248	2.85197	11.4771	0.0025737	0.028888
Fhdc1	0.724503	1.65233	0.547178	3.25131	0.084701	0.253807
Serpina11	0.724396	1.65221	-0.874915	0.750012	0.395563	0.615058
Uhmk1	0.723879	1.65162	6.04403	12.9962	0.00152061	0.0204051
Dph7	0.72292	1.65052	0.607046	1.4279	0.244483	0.469724
Gpn2	0.722749	1.65032	2.9287	1.86813	0.185117	0.400732
Tmem168	0.721922	1.64938	2.95988	4.85232	0.0380739	0.158444
Gm5069	0.720425	1.64767	0.963166	3.11657	0.0909933	0.264672
Gm14637	0.720369	1.6476	-0.456906	1.30554	0.265151	0.492113
Gm15767	0.719022	1.64607	1.27889	1.59072	0.220072	0.441985
Neu3	0.718763	1.64577	0.553401	4.20704	0.0520105	0.190334
Dlk2	0.718429	1.64539	0.140112	2.29416	0.143707	0.347059
Naalad2	0.718324	1.64527	4.00424	34.1173	6.33636e-06	0.000338221
Sparcl1	0.718107	1.64502	7.88529	25.4334	4.38672e-05	0.00150959
Txndc5	0.717819	1.64469	4.96317	8.06411	0.00937198	0.0675615
Opn3	0.717592	1.64444	3.21741	9.60993	0.00511179	0.045713
Syvn1	0.717083	1.64386	3.85518	2.32284	0.141343	0.342659
Adcy3	0.716416	1.64309	3.47685	18.7327	0.000256417	0.00583251
Alg10b	0.714968	1.64145	1.85354	4.8382	0.0383297	0.158916
Snora62	0.71478	1.64123	-0.990381	1.12751	0.29951	0.527979
Mcm4	0.714632	1.64106	5.93195	3.04598	0.0945052	0.271566
Thnsl2	0.714249	1.64063	1.89886	5.95593	0.0229286	0.116535
Rabggta	0.714184	1.64056	3.09614	23.6846	6.77147e-05	0.00210143
Bag2	0.714164	1.64053	3.90148	2.48956	0.128483	0.32343
Pgrmc1	0.713772	1.64009	4.77202	5.47779	0.0284561	0.132721
Dpysl2	0.712921	1.63912	5.61679	12.2801	0.00194226	0.0239158
Zcchc14	0.71213	1.63822	1.70758	2.1925	0.152475	0.359982
Prkci	0.711152	1.63711	4.60577	1.99671	0.17125	0.38393
1810024B03Rik	0.710182	1.63601	-0.068632	0.854461	0.365047	0.588802
Mcc	0.709181	1.63488	3.07537	14.1124	0.00104983	0.0159399
Cyb5a	0.708587	1.6342	7.7815	42.8883	1.20045e-06	9.30152e-05
Ldlrad3	0.708116	1.63367	4.85405	12.6827	0.00169136	0.0217953
Pex13	0.707584	1.63307	2.71023	3.39178	0.0786693	0.243761
Bpnt1	0.707123	1.63255	5.65968	13.3952	0.00132998	0.0186383
Cdrt4	0.706877	1.63227	1.82058	6.49173	0.0181115	0.101077
Ints10	0.706205	1.63151	2.19278	5.05734	0.0345687	0.149234
Farp2	0.705649	1.63088	1.17614	5.00409	0.0354429	0.151833
Hectd2	0.705599	1.63082	0.302463	1.92845	0.178447	0.392302
Zdhhc5	0.704914	1.63005	5.40755	7.26778	0.0130078	0.0827457
Plp1	0.704702	1.62981	3.72251	4.82202	0.0386252	0.159308
Fam72a	0.704618	1.62971	1.41706	1.66182	0.210381	0.430659
Ankle1	0.704026	1.62904	3.80682	12.2423	0.00196787	0.0241165
Cox7b	0.70381	1.6288	8.99296	20.9545	0.000138277	0.0036419
Gm20740	0.703426	1.62837	0.242379	2.03248	0.16762	0.378903
Bsn	0.703176	1.62808	1.69896	5.06774	0.0344008	0.14867
Crtap	0.702634	1.62747	3.75231	6.13803	0.0211476	0.111592
Igbp1	0.702538	1.62736	5.38883	4.94838	0.0363843	0.1542
Cox15	0.70068	1.62527	4.59969	3.17512	0.0881949	0.259168
Scn8a	0.699843	1.62433	5.45935	45.0026	8.32016e-07	7.03698e-05
Slc23a2	0.699488	1.62393	3.08146	14.2162	0.00101494	0.0155875
Slc24a4	0.699146	1.62354	1.75386	6.2321	0.0202883	0.108487
Mir17hg	0.698886	1.62325	2.68546	6.33496	0.0193929	0.105509
Tspan15	0.698299	1.62259	2.39937	5.24243	0.0317129	0.141913
Gm33454	0.697938	1.62218	-0.863646	1.20386	0.284091	0.513151
Fggy	0.696912	1.62103	2.59959	11.1914	0.00285027	0.0311481
Cpne4	0.696897	1.62101	4.77941	35.3349	4.95314e-06	0.00028193
Hnrnpf	0.695306	1.61923	3.73676	3.61938	0.0699137	0.226971
Sdhc	0.694397	1.61821	6.78618	3.3039	0.0823826	0.250053
Gm15663	0.693029	1.61667	-0.538659	0.762476	0.391728	0.6123
Rlim	0.692596	1.61619	7.06753	37.5636	3.19901e-06	0.000202211
Ifitm5	0.692103	1.61564	-0.0587855	1.73554	0.20089	0.419984
Ttyh2	0.691815	1.61531	5.29453	14.7039	0.000867156	0.0140382
Eloc	0.690197	1.6135	6.81787	3.68107	0.0677366	0.222594
Cbfb	0.689874	1.61314	5.47532	3.97619	0.0583358	0.203726
Zfp11	0.689764	1.61302	1.40721	8.43998	0.0080593	0.0611835
Fen1	0.688935	1.61209	5.20303	4.44088	0.0463842	0.177699
Bach2	0.688621	1.61174	2.5791	8.18448	0.00892756	0.0655779
Tenm4	0.688135	1.6112	4.14107	13.7259	0.00119179	0.0172658
Pnpla7	0.687669	1.61068	2.01694	5.38775	0.0296556	0.13594
Ceacam1	0.687078	1.61002	0.167634	1.88495	0.183227	0.39858
Aldh3a2	0.685577	1.60835	3.5833	7.25074	0.0131011	0.0831237
H4c3	0.685548	1.60831	1.84531	7.51999	0.0117105	0.0776174
2810414N06Rik	0.68374	1.6063	1.54711	5.48946	0.0283047	0.13242
Spcs3	0.683415	1.60594	2.96063	6.52792	0.0178293	0.100062
Mcm6	0.683281	1.60579	7.95407	11.1559	0.00288682	0.0313726
Arid2	0.683038	1.60552	5.54251	18.5204	0.000272513	0.00610612
Snora68	0.682476	1.60489	0.755667	3.79043	0.0640647	0.214861
Dnaic2	0.681746	1.60408	1.3248	5.42536	0.0291478	0.134692
Ddx18	0.68042	1.60261	7.07014	15.4797	0.000678291	0.0118578
Haus5	0.679809	1.60193	3.03216	7.14257	0.0137104	0.0855833
Ints12	0.678917	1.60094	2.64095	11.9251	0.00219762	0.0260536
Zfp560	0.678223	1.60017	2.03585	7.09203	0.0140058	0.086751
Htt	0.677625	1.5995	3.89842	15.1004	0.000764296	0.0129284
Tmem170b	0.67741	1.59927	1.39231	2.90566	0.101964	0.283318
Snx1	0.676797	1.59859	6.42668	16.1117	0.000557563	0.0102078
Ddx59	0.676615	1.59839	3.3401	4.35245	0.0484268	0.182416
Tmem203	0.67647	1.59822	2.85282	6.79919	0.0158628	0.0932486
Minpp1	0.675852	1.59754	2.1203	2.40083	0.135146	0.333209
Ipo7	0.673944	1.59543	6.45711	8.21341	0.00882426	0.0651747
Sem1	0.673929	1.59541	8.2674	2.87792	0.103519	0.285536
Sun1	0.673727	1.59519	4.07941	6.21756	0.0204185	0.108919
Myo7a	0.673627	1.59508	6.27925	31.1515	1.18222e-05	0.000531942
C030034I22Rik	0.673429	1.59486	0.805508	2.93477	0.100362	0.280445
Plpp6	0.673384	1.59481	2.61147	3.66896	0.0681577	0.223471
Ndufs3	0.671771	1.59303	4.87843	6.82748	0.015672	0.0926737
Cracr2a	0.671229	1.59243	0.457652	4.24113	0.0511442	0.189015
Amacr	0.670924	1.59209	2.08576	1.53494	0.228071	0.451183
Rpusd4	0.670897	1.59206	3.77715	3.46303	0.0757997	0.238438
Pmepa1	0.670614	1.59175	4.99126	30.5212	1.35602e-05	0.000594372
Dnaaf4	0.668421	1.58933	0.376557	2.11428	0.159662	0.36954
Gm36109	0.666882	1.58764	0.0309827	1.9814	0.172833	0.386039
Bambi	0.666767	1.58751	3.38798	2.82139	0.106773	0.290649
Tex30	0.666443	1.58716	5.16219	3.91817	0.0600599	0.206388
Slain1	0.664738	1.58528	1.43117	6.93731	0.014955	0.0899847
Slc12a7	0.66462	1.58515	5.68539	26.8963	3.08976e-05	0.00113828
Snx15	0.664249	1.58474	4.33572	7.52758	0.0116737	0.0775022
Tmem251	0.663812	1.58426	3.74591	4.68516	0.0412292	0.165995
Prrc2b	0.663033	1.58341	5.72557	27.246	2.84605e-05	0.00107151
Hoxc6	0.662297	1.5826	-0.291102	1.4868	0.235273	0.459601
Slc12a6	0.661916	1.58218	1.24404	2.84918	0.105158	0.288436
Commd1	0.660969	1.58114	4.6083	3.30729	0.0822356	0.249844
Edil3	0.659477	1.57951	0.65541	1.20459	0.28395	0.512971
Churc1	0.659455	1.57949	2.63082	2.71533	0.113207	0.300737
Idi1-ps1	0.658936	1.57892	1.23708	1.67541	0.20859	0.428967
Nebl	0.657629	1.57749	0.701235	4.74019	0.040159	0.163159
Trip10	0.657328	1.57716	2.12964	2.28389	0.144564	0.348458
Pigm	0.656863	1.57665	4.50421	23.7565	6.64938e-05	0.00207426
Sema4b	0.656297	1.57603	2.83087	4.37823	0.0478209	0.180948
Fxyd1	0.656271	1.576	4.84765	12.85	0.00159774	0.0209258
Med31	0.656256	1.57599	2.17052	1.25726	0.273929	0.501814
Lrrc8c	0.655288	1.57493	0.696613	3.1869	0.0876439	0.258308
Cd44	0.65517	1.5748	8.0491	13.9148	0.00111995	0.0166057
Zfp971	0.653942	1.57346	1.10371	3.94877	0.0591434	0.205269
Dipk1b	0.653768	1.57327	3.00332	9.2523	0.00586204	0.0498605
Erfe	0.653476	1.57295	-0.251525	1.31167	0.264063	0.49056
Daam2	0.652337	1.57171	3.98568	9.30639	0.00574118	0.0492316
Trim10	0.651468	1.57077	1.0282	4.62734	0.0423882	0.168626
Uqcrfs1	0.650839	1.57008	6.58132	3.33577	0.0810129	0.247602
Gar1	0.649804	1.56895	5.82775	3.42657	0.0772527	0.241427
Il18bp	0.649493	1.56862	1.094	4.79681	0.0390906	0.160341
Nup133	0.649242	1.56834	4.19941	4.50544	0.0449545	0.1745
Ttc21a	0.64866	1.56771	-0.704631	0.863928	0.362453	0.586586
Aatk	0.648572	1.56762	2.74185	10.6499	0.0034682	0.0353152
Septin9	0.647891	1.56688	5.51758	4.57567	0.0434554	0.171273
Lix1l	0.647631	1.56659	3.13716	1.60474	0.218118	0.439384
Tsg101	0.646802	1.56569	4.8478	3.93896	0.0594355	0.20562
Msantd1	0.646671	1.56555	-0.621166	0.950556	0.339887	0.566007
Gtf2h3	0.646546	1.56542	2.7365	2.94331	0.0998978	0.27992
Eaf1	0.645612	1.5644	3.14269	3.99452	0.0578027	0.202417
Ankrd44	0.643328	1.56193	3.10775	13.3342	0.00135732	0.0189096
H3c3	0.642109	1.56061	3.55578	10.8626	0.00320949	0.0335182
Echdc3	0.641126	1.55955	1.63288	3.91387	0.06019	0.206608
Pcx	0.639763	1.55807	1.74753	4.14069	0.053745	0.193837
Pcca	0.639611	1.55791	3.31667	5.40398	0.0294353	0.135417
Slc24a5	0.639382	1.55766	9.16012	70.7106	2.05116e-08	3.19928e-06
Map2k1	0.637464	1.55559	5.17188	4.57355	0.0434998	0.171289
Tm9sf3	0.637416	1.55554	7.1985	4.95198	0.0363226	0.154122
Wdr77	0.636495	1.55455	6.2028	7.98626	0.00967244	0.068656
Gm16537	0.636267	1.5543	0.605877	2.46295	0.130439	0.326652
Atrnl1	0.63522	1.55317	3.23039	8.01712	0.0095521	0.0681239
Ophn1	0.634043	1.55191	3.69239	20.6876	0.000148654	0.00385773
Rab38	0.633791	1.55164	8.65369	2.79835	0.108133	0.292522
Hexb	0.633501	1.55132	3.14565	4.09169	0.0550681	0.197306
Cmtr2	0.63234	1.55008	2.89708	2.40233	0.13503	0.333134
Reck	0.632068	1.54979	0.233659	2.25914	0.146658	0.351779
Gdf9	0.631961	1.54967	0.190713	0.707483	0.409082	0.625949
Rps6	0.631827	1.54953	5.8615	10.1392	0.00418821	0.0399527
Nob1	0.631281	1.54894	4.37193	7.46567	0.0119773	0.0784938
Tmem52	0.631045	1.54869	-0.436255	0.882751	0.357372	0.581933
Il6ra	0.630881	1.54851	0.791578	0.853607	0.365282	0.58894
Txn1	0.629417	1.54694	8.98166	4.38237	0.0477245	0.180646
Nup205	0.629227	1.54674	5.13261	9.15226	0.00609304	0.0512088
Zscan26	0.628799	1.54628	0.919948	2.96503	0.0987275	0.277946
Polr1b	0.627738	1.54514	4.49176	20.5848	0.000152875	0.00394845
Cystm1	0.627012	1.54436	3.9685	5.52394	0.0278624	0.131226
Tm4sf1	0.626988	1.54434	5.53863	10.899	0.00316741	0.0333105
Ints14	0.626836	1.54418	4.1947	8.40311	0.00817862	0.0617381
Esrra	0.626204	1.5435	4.47239	7.44273	0.012092	0.0789058
Fryl	0.625252	1.54248	4.93362	2.95523	0.0992536	0.278806
Cfap100	0.625173	1.5424	4.36956	3.25804	0.0844003	0.253106
Pus10	0.624708	1.5419	2.91066	7.09653	0.0139793	0.0866758
Btbd1	0.624207	1.54136	4.56349	7.52139	0.0117037	0.0776155
Phtf2	0.623769	1.5409	3.58364	7.89318	0.0100457	0.0702263
A430005L14Rik	0.623033	1.54011	4.39396	4.79018	0.039214	0.160614
Zfp503	0.623006	1.54008	1.25829	5.17177	0.0327708	0.144167
Fam3c	0.622033	1.53904	6.54611	23.7423	6.67339e-05	0.00207636
A630026N12Rik	0.621994	1.539	0.734401	1.98512	0.172447	0.385526
Sf1	0.621456	1.53843	7.3111	7.49999	0.011808	0.0780608
Mettl24	0.621418	1.53839	0.238552	1.62554	0.215258	0.436623
Arrdc3	0.621244	1.5382	2.05981	5.15702	0.0329965	0.144895
Fgfbp3	0.620769	1.53769	1.66576	4.43357	0.0465493	0.178101
Selenot	0.620519	1.53743	5.88584	6.55238	0.0176413	0.0995172
Lactb2	0.619829	1.53669	2.75224	3.29063	0.0829606	0.251235
Yipf6	0.619548	1.53639	4.59223	39.5726	2.18779e-06	0.000145974
Armc7	0.619223	1.53605	1.22333	3.15836	0.088986	0.260855
Trim65	0.61883	1.53563	0.144381	1.14574	0.295728	0.52423
Lhfp	0.618367	1.53514	4.42316	2.94756	0.0996672	0.279674
Apba3	0.618163	1.53492	3.53046	1.15972	0.292872	0.521558
4933439C10Rik	0.618016	1.53476	2.08307	3.60796	0.0703253	0.227534
Cdc42bpg	0.617351	1.53406	3.55038	4.22275	0.0516092	0.18965
Tusc3	0.616829	1.5335	4.23596	9.87463	0.00462459	0.0427578
Trip13	0.616802	1.53347	5.48116	11.6241	0.00244308	0.0278646
Nudt21	0.616401	1.53305	2.49575	2.34067	0.139897	0.340927
Cda	0.615514	1.5321	-0.503631	1.11794	0.30152	0.529811
Slc41a1	0.614475	1.531	3.96997	4.49709	0.0451366	0.174924
Nmnat3	0.614313	1.53083	2.43611	2.43222	0.132743	0.329934
Trpt1	0.61431	1.53083	0.427221	0.956839	0.338328	0.56435
Focad	0.613713	1.53019	3.62148	9.40447	0.00552894	0.048469
Ssc5d	0.61346	1.52992	1.84744	5.31605	0.0306515	0.13873
Sec61b	0.612188	1.52858	6.97308	2.53106	0.125501	0.31893
Ncoa1	0.612124	1.52851	4.73521	4.19358	0.0523574	0.190905
Rfx2	0.611156	1.52748	1.12535	4.43042	0.0466206	0.178316
Arf4	0.611052	1.52737	5.90368	1.82319	0.190286	0.407005
AA986860	0.609988	1.52625	0.966814	1.8356	0.188842	0.404999
Nipa1	0.609482	1.52571	2.97418	7.66138	0.0110463	0.0746153
Snca	0.609317	1.52554	4.99192	15.9431	0.000587292	0.0105748
Adamts20	0.609125	1.52533	3.69133	7.25705	0.0130664	0.0830307
Dph2	0.609086	1.52529	3.3284	19.4224	0.00021089	0.00500133
Prph	0.608646	1.52483	-0.282342	1.06823	0.312267	0.540237
Klf15	0.608262	1.52442	1.79994	8.46279	0.00798643	0.0608611
Chsy3	0.607476	1.52359	5.12782	4.17521	0.0528345	0.192111
Helz2	0.607438	1.52355	3.18532	1.47566	0.23698	0.461143
Tex2	0.607352	1.52346	5.12958	9.77181	0.00480749	0.0436087
Slc25a5	0.606516	1.52258	7.58469	4.15029	0.0534901	0.193474
Dars2	0.605971	1.522	4.72115	16.9963	0.000426288	0.00843447
Psph	0.604971	1.52095	4.78338	3.37774	0.0792493	0.244926
Kank4os	0.604037	1.51996	-0.00395847	0.334603	0.568675	0.751848
Hhat	0.60357	1.51947	0.311592	2.51057	0.126963	0.321152
Epha7	0.603126	1.519	3.85303	9.63839	0.00505678	0.0453224
Eif3m	0.602838	1.5187	5.90822	6.5747	0.0174717	0.0988176
Psma5	0.602309	1.51814	5.45069	2.59519	0.121052	0.312383
Nr4a3	0.602151	1.51798	4.29908	13.9231	0.00111689	0.0166057
Usp38	0.601939	1.51775	2.94563	5.47832	0.0284492	0.132721
Antxr1	0.601801	1.51761	4.44206	15.8752	0.000599751	0.0107668
Macrod1	0.6014	1.51719	4.47233	19.3074	0.000217824	0.00513961
Mad2l1	0.600219	1.51595	5.3924	10.3005	0.00394441	0.0384828
Gpr180	0.599794	1.5155	3.86706	4.02137	0.0570321	0.200693
Nsl1	0.599668	1.51537	4.07621	8.12338	0.00915019	0.0664054
Atp5l	0.599617	1.51531	3.22517	11.909	0.00221005	0.0260536
Eif2s3x	0.599336	1.51502	4.78135	3.70579	0.0668861	0.220991
Pcdhb12	0.598985	1.51465	-0.404489	1.30803	0.264708	0.491443
Nrp1	0.598573	1.51422	5.26297	18.2595	0.000293816	0.00638107
Hdhd2	0.597593	1.51319	3.43337	4.88714	0.0374515	0.157051
Mgll	0.597006	1.51257	6.00411	13.7642	0.0011768	0.0171681
Rmc1	0.596909	1.51247	0.737567	0.807612	0.378291	0.599535
Gm14167	0.596795	1.51235	1.27742	5.71247	0.0255766	0.124564
Bscl2	0.595226	1.51071	2.5217	6.48539	0.0181615	0.10116
Ubqln2	0.594961	1.51043	2.21748	3.34728	0.0805249	0.246905
Ccdc58	0.594922	1.51039	3.5162	1.44306	0.242068	0.467853
Lin52	0.594464	1.50991	1.1367	1.24115	0.276945	0.505487
Pabpc4	0.593932	1.50935	5.87274	5.20261	0.0323043	0.1432
Lamc1	0.593799	1.50922	5.26765	14.6401	0.000885075	0.014173
Crmp1	0.593644	1.50905	4.3297	3.88246	0.0611499	0.208166
Rgl1	0.592707	1.50807	4.39132	26.0718	3.75944e-05	0.00133262
Skiv2l	0.591663	1.50698	3.12661	7.46178	0.0119967	0.0785607
Rad51b	0.591291	1.50659	2.35108	7.33969	0.0126224	0.0811538
Uchl3	0.591198	1.5065	5.76072	3.889	0.0609488	0.207894
Gk	0.590314	1.50557	4.20332	22.8353	8.41401e-05	0.00249512
Mfsd8	0.590155	1.50541	0.845983	2.54822	0.124292	0.31747
Gm829	0.589903	1.50515	2.22692	6.24026	0.0202156	0.108388
Antxr2	0.589641	1.50487	4.61575	3.78323	0.0642993	0.215484
Garnl3	0.589535	1.50476	1.50023	2.79963	0.108057	0.292522
6430590A07Rik	0.589217	1.50443	1.43355	4.32162	0.0491626	0.183939
Ndufa4	0.589011	1.50422	7.3435	3.49917	0.0743902	0.23536
Tulp3	0.588777	1.50397	6.36048	3.77998	0.0644055	0.215643
Gm34267	0.588213	1.50338	-0.309974	1.14155	0.296592	0.524922
Hoxd3	0.588154	1.50332	1.31691	2.32458	0.141201	0.342592
Gspt2	0.588025	1.50319	3.44332	21.4025	0.000122592	0.00330862
Gm11110	0.587441	1.50258	2.45355	7.01674	0.0144591	0.0887603
Pan2	0.586686	1.50179	2.20936	1.0902	0.307454	0.536081
Rpl17	0.585629	1.50069	7.66782	4.53118	0.0443982	0.173159
Car9	0.58556	1.50062	1.58776	1.69071	0.206597	0.426613
4930509E16Rik	0.585508	1.50057	1.06711	4.45983	0.0459592	0.176684
Mrpl42	0.585429	1.50048	6.01866	6.14373	0.0210944	0.11136
1700124L16Rik	0.584443	1.49946	1.2733	2.58292	0.121889	0.313801
Rbms1	0.584424	1.49944	5.59415	5.47042	0.0285522	0.132912
Dnase1l1	0.584318	1.49933	1.47167	2.91158	0.101636	0.282688
4921531C22Rik	0.582899	1.49786	1.85852	4.22541	0.0515416	0.189475
Npm2	0.582792	1.49775	-0.120727	1.34334	0.258533	0.484698
Mthfd1	0.582599	1.49754	5.50722	7.10712	0.0139169	0.086441
Plekhg1	0.582426	1.49737	4.11433	12.8841	0.00157939	0.0208904
Ralgps1	0.582286	1.49722	1.16861	3.82694	0.0628897	0.212268
Dnajc16	0.582175	1.4971	1.87289	4.51577	0.0447303	0.173798
Nfs1	0.580865	1.49575	3.83388	5.97741	0.02271	0.115633
Gpt	0.580716	1.49559	1.93032	5.59648	0.0269569	0.128934
Wdr11	0.580417	1.49528	3.11872	3.56805	0.0717862	0.230157
Atp2a2	0.579729	1.49457	7.30326	9.73253	0.00487946	0.0439587
Flvcr1	0.578993	1.49381	4.20524	13.4704	0.00129709	0.0182842
Zc3hav1l	0.578007	1.49279	2.88938	7.52276	0.0116971	0.0776142
Uprt	0.577874	1.49265	2.84453	10.3028	0.00394106	0.0384814
Lig4	0.577556	1.49232	4.31433	6.24613	0.0201635	0.108205
Tdrd7	0.577352	1.49211	2.38877	1.29319	0.26736	0.494378
Hnrnph2	0.577122	1.49187	1.00673	0.920356	0.347521	0.572118
Mucl3	0.576293	1.49101	-0.133386	1.06126	0.313815	0.541434
Psmd14	0.575637	1.49034	6.66918	4.02134	0.0570328	0.200693
Polr2d	0.575602	1.4903	3.09917	4.26143	0.0506361	0.187755
Nup210	0.575415	1.49011	6.08254	13.1583	0.00143978	0.0196274
Thbs3	0.575334	1.49002	3.34828	11.3089	0.00273273	0.0302972
Hoxa3	0.574414	1.48907	2.93935	6.20741	0.02051	0.109283
Hacd2	0.574086	1.48873	3.90238	1.59554	0.219398	0.441275
Galk2	0.574028	1.48867	4.43355	10.5402	0.00361052	0.0362562
9330020H09Rik	0.573212	1.48783	1.68634	3.77488	0.0645726	0.215723
Dclre1b	0.572261	1.48685	2.59488	5.13057	0.0334057	0.146104
Mgst3	0.5718	1.48638	1.22148	0.898703	0.353146	0.577775
Plxna3	0.570352	1.48489	0.509958	2.41669	0.133925	0.331866
Scd1	0.570026	1.48455	4.28395	17.8687	0.00032922	0.00696114
Tspan5	0.569939	1.48446	4.82469	15.61	0.000651235	0.0114786
Ncstn	0.56933	1.48383	4.43063	22.7904	8.5121e-05	0.00251799
Tcf7	0.569095	1.48359	0.104371	1.82881	0.189631	0.40611
Bhlhe40	0.568843	1.48333	3.49204	8.68433	0.00731537	0.0574984
Slc8b1	0.568054	1.48252	0.793972	0.946896	0.340799	0.566367
Raf1	0.568027	1.48249	3.89422	2.78818	0.10874	0.293644
Tmem189	0.567776	1.48224	3.66938	4.40994	0.0470876	0.179417
Mzt1	0.567568	1.48202	3.25299	4.9511	0.0363376	0.154122
Ppif	0.56703	1.48147	4.91088	8.02287	0.00952986	0.0680057
Zfhx2os	0.566839	1.48127	-0.207872	1.13185	0.298603	0.526843
Abcc4	0.56659	1.48102	4.75921	26.5535	3.35087e-05	0.00121824
Gm20619	0.566343	1.48077	4.56266	12.7261	0.00166654	0.0215681
Dsn1	0.56617	1.48059	3.88486	13.1026	0.00146697	0.0199077
Gm10639	0.565608	1.48001	0.963091	2.12974	0.15821	0.36781
Thtpa	0.565449	1.47985	3.43995	8.8075	0.00696932	0.0556617
Chka	0.56541	1.47981	3.11874	10.6704	0.00344228	0.0351065
Commd10	0.565333	1.47973	4.32628	4.94565	0.0364311	0.1542
Ddah1	0.563816	1.47817	5.32995	14.6404	0.000884994	0.014173
Tdrp	0.562777	1.47711	0.859243	3.48658	0.074878	0.236591
Pfas	0.562625	1.47695	5.96029	32.3236	9.2011e-06	0.00045289
Peg10	0.562374	1.4767	5.82993	32.6656	8.56101e-06	0.000424867
Tnfaip6	0.562243	1.47656	1.66139	2.72583	0.11255	0.299964
Gdi1	0.562183	1.4765	4.82365	5.79231	0.0246724	0.121991
Plekha6	0.562136	1.47645	1.57501	0.124339	0.727638	0.86064
Fn1	0.561581	1.47589	6.2145	7.72429	0.0107643	0.0733704
Ldb1	0.561534	1.47584	4.57282	1.39626	0.249621	0.475584
Hmgb3	0.561152	1.47545	6.3837	3.41844	0.0775814	0.242016
Znrf3	0.560922	1.47521	3.13766	6.02085	0.0222752	0.114572
6030440G07Rik	0.560263	1.47454	-0.847491	0.637766	0.432824	0.646705
Zfp119b	0.560202	1.47448	-0.123974	0.832699	0.371114	0.594198
Creb5	0.559734	1.474	4.26791	14.0529	0.00107044	0.0161528
Tns3	0.558788	1.47303	3.8752	6.08099	0.0216884	0.11293
Cnep1r1	0.558117	1.47235	3.69255	2.19759	0.152021	0.359475
Ramac	0.557173	1.47138	2.46888	2.19706	0.152069	0.359509
Sh3d19	0.556757	1.47096	3.25257	11.1327	0.002911	0.0314565
Suclg2	0.555632	1.46981	5.11384	2.65421	0.11712	0.306751
Rdh5	0.55552	1.4697	2.02978	4.53898	0.0442313	0.172922
Mettl25	0.554584	1.46875	1.73474	1.03602	0.319509	0.546469
Relb	0.554487	1.46865	2.67436	7.45194	0.0120458	0.0787965
Aco1	0.554389	1.46855	3.71644	8.10438	0.00922065	0.0666306
Lclat1	0.554149	1.4683	4.31059	7.81497	0.0103716	0.0716705
Adhfe1	0.552925	1.46706	1.06455	3.79126	0.0640376	0.21483
Rps3a1	0.551883	1.466	8.48632	6.01637	0.0223196	0.114688
Rnf7	0.551516	1.46563	5.4372	4.42118	0.0468306	0.178778
Uckl1	0.550655	1.46475	3.51856	1.61191	0.217127	0.438489
4930555K19Rik	0.549851	1.46393	-0.0720304	1.20711	0.283459	0.512518
Pmpca	0.54967	1.46375	5.71648	14.9056	0.000813055	0.0135388
Cdkl5	0.549093	1.46317	-0.0357895	1.48267	0.235904	0.460162
Aldh1l1	0.548803	1.46287	3.28607	9.3801	0.00558085	0.0488172
Atg2b	0.548797	1.46287	4.80162	3.99692	0.0577334	0.202323
Rusc2	0.548593	1.46266	4.93545	1.43526	0.243307	0.468731
Gm40733	0.548513	1.46258	0.916024	2.88878	0.102907	0.284706
Alg13	0.547705	1.46176	2.41213	3.0035	0.0966942	0.274774
Gng11	0.547671	1.46172	5.37521	32.0798	9.68901e-06	0.00046546
Wdr20	0.547616	1.46167	3.26259	5.11505	0.0336485	0.146748
Ugp2	0.547473	1.46152	7.53568	29.2671	1.79073e-05	0.000739062
Tbc1d8	0.54743	1.46148	0.0598248	1.05268	0.315735	0.543107
Gdap10	0.547194	1.46124	1.52171	2.25858	0.146705	0.351823
Dbndd2	0.546622	1.46066	4.35946	2.91373	0.101517	0.282512
Fam117a	0.546595	1.46063	-0.503097	0.687653	0.415627	0.631378
Gstk1	0.546525	1.46056	6.37276	33.5218	7.16184e-06	0.000373973
Gnat2	0.545771	1.4598	1.19582	3.16563	0.0886419	0.260227
Gm572	0.545456	1.45948	-0.201577	0.648426	0.429057	0.644042
Mfap1b	0.545325	1.45935	-0.780694	0.655614	0.426546	0.64185
Exd2	0.545116	1.45914	1.66352	3.2822	0.0833304	0.251417
9530068E07Rik	0.5434	1.4574	5.87864	1.94115	0.177081	0.390742
Pou2f2	0.542681	1.45668	1.63812	2.83206	0.106149	0.289553
Gm35486	0.541546	1.45553	2.0522	3.53483	0.0730288	0.232832
Erh	0.541332	1.45532	3.71071	7.64642	0.0111146	0.0749134
Mrps14	0.541007	1.45499	4.93907	4.73606	0.0402382	0.163264
Trdmt1	0.54067	1.45465	2.37668	4.14344	0.0536719	0.19369
Hps3	0.540488	1.45446	3.27419	4.23667	0.0512566	0.189088
Tgfbr1	0.540392	1.45437	3.3242	6.58926	0.0173621	0.0985437
Trappc2	0.540153	1.45413	1.23046	1.08654	0.308249	0.536841
Ccn1	0.540052	1.45402	3.6776	3.57957	0.071361	0.229573
Tmem159	0.538975	1.45294	3.44992	12.8544	0.00159535	0.0209258
Sirt4	0.538716	1.45268	-0.751251	0.330857	0.570831	0.753537
Ivns1abp	0.538677	1.45264	8.57713	72.0331	1.74581e-08	2.91211e-06
Pex5	0.538647	1.45261	3.37715	5.59049	0.0270305	0.129183
Mta1	0.53854	1.4525	6.92455	5.8993	0.0235161	0.118397
Fam83f	0.538028	1.45199	0.0062861	1.8341	0.189015	0.405225
Ccno	0.537205	1.45116	-0.487986	0.593725	0.448954	0.659483
Cstf2t	0.537037	1.45099	4.30617	2.76647	0.110049	0.29566
Gm15408	0.536421	1.45037	0.114594	1.66554	0.209889	0.430018
Rpp30	0.536397	1.45035	3.79156	8.69331	0.00728949	0.0574569
Gpsm2	0.536125	1.45007	4.43587	4.46373	0.0458723	0.176466
Pdcd2l	0.535036	1.44898	4.52066	3.39836	0.0783992	0.243519
Fzd4	0.534903	1.44885	1.36226	3.33743	0.0809423	0.247602
Washc3	0.534726	1.44867	4.79257	1.42436	0.24505	0.470061
Entpd5	0.534437	1.44838	3.20495	10.725	0.0033743	0.0347858
Zfp281	0.534026	1.44796	4.92963	6.71676	0.0164336	0.095117
3000002C10Rik	0.53332	1.44726	0.400223	1.63497	0.213977	0.435053
Gm17382	0.533264	1.4472	-0.162047	0.754725	0.394106	0.613986
Slc9a6	0.532526	1.44646	4.59639	7.77228	0.0105545	0.0723511
D630045J12Rik	0.532482	1.44642	5.01994	10.4497	0.00373284	0.0370508
Rtn2	0.53199	1.44592	2.77425	6.13249	0.0211994	0.111707
Snora65	0.531812	1.44574	0.317921	0.632296	0.434777	0.648333
Cops7a	0.531637	1.44557	4.89378	11.5992	0.00246471	0.0280314
Sec11c	0.530895	1.44483	5.90977	4.17545	0.0528284	0.192111
Cers6	0.530533	1.44446	3.00379	7.70579	0.0108464	0.07367
Wsb2	0.530456	1.44439	7.09002	52.003	2.67472e-07	2.92031e-05
Adam19	0.529795	1.44372	2.91787	9.04732	0.00634619	0.0526366
Mapkapk5	0.529645	1.44357	5.25324	2.65143	0.117303	0.306881
Polr2m	0.529232	1.44316	6.96386	4.14691	0.0535798	0.193474
Pcyox1	0.529206	1.44313	6.07366	4.8708	0.0377422	0.157774
Atp1b3	0.529118	1.44305	7.35953	9.87458	0.00462467	0.0427578
Ptch1	0.529064	1.44299	4.10528	7.1958	0.0134067	0.0845094
Cdca7	0.529036	1.44296	4.6957	5.53021	0.0277827	0.130936
Zfp53	0.528189	1.44212	0.0772959	0.966276	0.336006	0.562351
Tanc2	0.527916	1.44184	4.43523	12.2868	0.00193776	0.0239148
Lipt2	0.527042	1.44097	1.21113	1.61604	0.216558	0.438225
Cfap126	0.526563	1.44049	2.01561	4.40606	0.0471766	0.179458
Dip2a	0.526434	1.44036	3.0719	5.02207	0.035145	0.151078
Rps2	0.526431	1.44036	8.96575	1.76375	0.197399	0.41564
Slc25a22	0.526388	1.44032	1.90233	0.766827	0.390402	0.610989
1700066M21Rik	0.526077	1.44001	2.69474	2.01878	0.168999	0.380715
Sptan1	0.526055	1.43999	6.75441	22.376	9.47963e-05	0.00273022
Fastkd1	0.525623	1.43956	0.87219	0.821349	0.374336	0.596732
Scrib	0.52547	1.4394	5.68587	16.6147	0.000478237	0.00919372
Rap1a	0.52485	1.43878	5.63453	11.2586	0.0027824	0.0306294
1700056E22Rik	0.52467	1.4386	0.685586	1.87805	0.184	0.399465
Sulf2	0.524604	1.43854	6.24268	11.9944	0.00214501	0.0257101
Rpl39	0.52459	1.43853	8.45388	2.1796	0.153634	0.361321
Csrnp2	0.523593	1.43753	4.31954	7.68432	0.0109425	0.0741021
Map3k6	0.523578	1.43752	2.34194	4.91914	0.0368895	0.155727
Osbpl10	0.522908	1.43685	1.74143	4.57442	0.0434814	0.171273
Slco3a1	0.522739	1.43668	5.24629	21.5266	0.000118601	0.0032286
Slc8a2	0.522168	1.43611	-0.443667	0.372599	0.547674	0.735005
Cenpb	0.521806	1.43575	6.62653	31.7064	1.04919e-05	0.000490648
Tnfsf12	0.521142	1.43509	1.62729	4.41083	0.0470672	0.179417
C430042M11Rik	0.520776	1.43473	0.212692	1.10515	0.304236	0.532247
Col5a3	0.520593	1.43454	4.64617	5.79465	0.0246464	0.121963
Cygb	0.520581	1.43453	-0.525516	0.656859	0.426924	0.641965
Zfp940	0.520574	1.43453	2.14877	4.65128	0.041904	0.167477
2610002M06Rik	0.520492	1.43444	4.31669	17.5999	0.000356271	0.00741562
Foxn2	0.520368	1.43432	3.27501	4.25865	0.0507052	0.18789
Arhgef10l	0.520293	1.43425	4.39552	18.4495	0.000278129	0.00614222
Slc39a1	0.520053	1.43401	6.38987	5.9889	0.0225941	0.115294
Slc7a5	0.519663	1.43362	6.22166	4.09275	0.0550392	0.197284
4632427E13Rik	0.519663	1.43362	-0.666338	0.616669	0.440434	0.652394
Dtl	0.519599	1.43356	5.82113	29.9308	1.54435e-05	0.000664789
0610009B22Rik	0.518973	1.43293	2.57222	2.97184	0.0983639	0.277703
Nup107	0.518858	1.43282	4.08652	2.07079	0.163835	0.373893
Hnrnpa1	0.518746	1.43271	4.52962	10.0503	0.00432949	0.0408373
Tfdp1	0.518378	1.43234	5.03277	5.80349	0.0245486	0.121729
Hsd17b4	0.517603	1.43157	3.99763	5.97102	0.0227748	0.115851
Slc10a3	0.51716	1.43113	4.19813	4.63524	0.0422277	0.168351
Aco2	0.516739	1.43072	7.899	9.49857	0.00533342	0.0471808
Nabp1	0.51661	1.43059	2.47112	2.94613	0.0997446	0.279695
Nr4a1	0.516019	1.43	3.29846	0.860154	0.363484	0.587667
Pigo	0.515952	1.42994	3.21207	5.73663	0.0252991	0.123563
Kif13b	0.515911	1.4299	2.71031	8.68595	0.00731068	0.0574984
Gjb2	0.515369	1.42936	5.54298	10.3174	0.00391977	0.0383984
Zfp93	0.514608	1.42861	1.90284	2.32308	0.141324	0.342659
Rpl4	0.514484	1.42848	10.1173	8.22729	0.00877516	0.0649351
Sec61a2	0.514341	1.42834	3.79614	12.8262	0.00161072	0.0210269
Odf3l1	0.513746	1.42775	4.35626	14.9358	0.000805296	0.0134515
Cnbp	0.512874	1.42689	8.27481	16.4897	0.000496722	0.00946764
Ero1b	0.512591	1.42661	0.42326	1.07492	0.31079	0.538691
Parvb	0.512247	1.42627	7.08523	31.0975	1.19611e-05	0.000536018
Pdzrn3	0.511516	1.42555	5.61636	12.3905	0.00186963	0.023317
H4f16	0.511386	1.42542	0.174675	0.959287	0.337723	0.563896
Zfp408	0.51097	1.42501	3.10184	5.82861	0.0242731	0.120812
Stat5b	0.510746	1.42479	4.84115	6.88101	0.0153178	0.0915259
Psmb2	0.509814	1.42387	5.29042	3.91261	0.0602283	0.206669
Snora17	0.509551	1.42361	2.07277	3.00936	0.0963888	0.27422
Lta4h	0.50899	1.42305	5.21991	1.91633	0.179764	0.393586
Psmc3ip	0.508849	1.42291	4.17388	16.1898	0.000544359	0.0100426
Ext1	0.508416	1.42249	4.76744	7.619	0.0112409	0.0755474
Crem	0.508209	1.42228	3.56634	4.3576	0.0483051	0.182067
Pdcd6	0.508047	1.42212	5.45072	2.6298	0.118728	0.309079
Nsfl1c	0.508002	1.42208	5.78972	3.73373	0.0659393	0.218826
Lrrc8b	0.507967	1.42204	4.05442	8.96558	0.0065514	0.0535618
Pus7l	0.507333	1.42142	2.96919	6.5413	0.0177262	0.0997619
Cbfa2t2	0.506744	1.42084	3.31918	6.60601	0.0172368	0.0982506
Ubtd2	0.50659	1.42069	3.69467	4.53813	0.0442495	0.172937
Snora3	0.506005	1.42011	1.13318	1.60488	0.218099	0.439384
Ugcg	0.505565	1.41968	3.4899	2.34406	0.139624	0.340691
Pex12	0.505451	1.41957	3.15416	10.9942	0.00306007	0.0325647
Slc45a2	0.505428	1.41954	8.30965	31.8127	1.02563e-05	0.000487909
Ablim1	0.505249	1.41937	5.41601	17.047	0.000419853	0.0083484
Rpl34-ps1	0.505143	1.41926	3.08605	2.34863	0.139257	0.340142
Dhrs3	0.50477	1.4189	3.52702	6.58558	0.0173897	0.0985606
Abi3	0.504734	1.41886	4.31645	13.3447	0.0013526	0.0188673
Atp10d	0.504618	1.41875	-0.467502	0.81681	0.375636	0.597652
Slc30a1	0.504145	1.41828	4.31804	19.644	0.000198198	0.0048678
Ccna2	0.503928	1.41807	6.28347	8.95785	0.00657117	0.0536504
Kpna6	0.503553	1.4177	4.29565	6.05049	0.0219837	0.113664
Gm5141	0.503506	1.41765	0.705411	2.72568	0.112559	0.299964
Tmem43	0.503164	1.41732	5.55876	4.67747	0.0413813	0.166337
Srsf4	0.50289	1.41705	4.22126	3.38562	0.0789233	0.244359
Slc35g1	0.502817	1.41698	3.7107	4.47387	0.0456471	0.176062
Zfp961	0.502704	1.41687	2.6376	1.18405	0.287988	0.517001
Ankrd6	0.50239	1.41656	2.36969	7.19491	0.0134117	0.0845094
Klhl11	0.502061	1.41624	4.15142	4.72905	0.0403732	0.163646
Trpm4	0.50148	1.41566	1.22445	1.88184	0.183575	0.398902
Trpm1	0.501363	1.41555	4.39487	5.92161	0.0232827	0.117886
Emg1	0.501064	1.41526	6.56276	4.58667	0.0432257	0.170714
Egln1	0.500807	1.41501	5.23469	10.4459	0.00373804	0.0370717
H2bc6	0.50075	1.41495	1.16718	1.87029	0.184874	0.40048
Shc3	0.500571	1.41477	2.2655	5.14174	0.0332322	0.14577
Exosc3	0.5003	1.41451	1.97161	1.87407	0.184447	0.400079
Gtf2h1	0.500116	1.41433	7.28527	6.13623	0.0211644	0.11161
Fam136a	0.499856	1.41407	4.58195	3.69524	0.0672473	0.221779
Erp44	0.499479	1.4137	5.37695	3.8377	0.0625483	0.211548
Tmod1	0.498216	1.41247	6.33683	28.7808	1.99838e-05	0.0008081
Snora44	0.498124	1.41238	1.01578	1.10566	0.304129	0.532247
Smg8	0.49765	1.41191	2.27956	0.97111	0.334825	0.560999
Zfp939	0.497048	1.41132	0.5924	1.71312	0.20372	0.423373
Dpep1	0.496939	1.41122	0.282018	1.04942	0.31647	0.543602
Zfp2	0.496886	1.41116	2.363	7.16925	0.0135573	0.0850249
Ska3	0.496861	1.41114	3.56592	6.1208	0.0213094	0.111859
Stt3a	0.49654	1.41083	6.23469	19.5529	0.000203312	0.00492328
Slc17a8	0.496511	1.4108	0.0842572	1.24356	0.27649	0.504964
5430416N02Rik	0.496305	1.4106	3.13439	4.44084	0.0463851	0.177699
H4c6	0.4962	1.41049	0.375523	0.828608	0.372271	0.595269
Bahd1	0.496131	1.41043	2.72768	2.03846	0.167022	0.378266
Khdc4	0.496038	1.41034	5.53137	3.45372	0.0761678	0.239032
Pbdc1	0.495613	1.40992	7.33785	37.6499	3.14639e-06	0.000199937
Il6st	0.495334	1.40965	3.21594	6.94847	0.0148841	0.0897833
Tm9sf1	0.495249	1.40956	2.52303	3.8073	0.0635187	0.213866
Nmrk1	0.495237	1.40955	1.69294	6.01488	0.0223344	0.114688
Abl1	0.495104	1.40942	5.8752	13.4481	0.00130673	0.0183554
Plxna1	0.494817	1.40914	6.27887	19.4671	0.00020826	0.0049752
Apln	0.494297	1.40863	2.70626	1.29769	0.266552	0.493536
Nrp	0.493581	1.40794	3.31053	4.62192	0.0424989	0.168899
Sdr42e1	0.493233	1.4076	0.764257	1.37267	0.253543	0.479611
Arhgap39	0.4927	1.40708	4.24347	5.06123	0.0345059	0.14907
Kif9	0.492507	1.40689	0.541859	0.892531	0.354772	0.579309
Tdp1	0.492504	1.40688	5.25928	18.2672	0.000293163	0.00637842
Man2b2	0.492453	1.40684	1.59407	1.81464	0.19129	0.407917
Plekha3	0.492255	1.40664	6.67359	12.7529	0.00165137	0.0213948
Twsg1	0.491994	1.40639	3.89698	4.18761	0.052512	0.191228
Ippk	0.491918	1.40631	2.41654	3.37504	0.0793616	0.24505
Zfp595	0.491867	1.40626	2.13608	3.35326	0.0802727	0.246504
Hipk3	0.491767	1.40617	5.0195	10.0467	0.00433535	0.0408373
Kcnj14	0.491583	1.40599	-0.715706	0.486097	0.492776	0.694275
Rnf11	0.491565	1.40597	4.10408	2.03779	0.167089	0.378266
Ahr	0.491325	1.40573	2.1502	4.71043	0.0407339	0.164497
Hgh1	0.491311	1.40572	5.08367	26.6166	3.30104e-05	0.00120503
Iars	0.4909	1.40532	5.79041	12.5586	0.00176472	0.0224222
Shq1	0.49085	1.40527	4.34366	3.20464	0.086822	0.256767
Zdhhc6	0.490177	1.40462	4.54458	5.86648	0.0238642	0.119421
Gtf2b	0.489727	1.40418	4.23975	2.80535	0.107718	0.291964
Plod2	0.489542	1.404	6.45409	19.013	0.000236731	0.00545709
Hat1	0.489343	1.40381	6.12295	5.71479	0.0255498	0.124484
Sardh	0.489343	1.40381	6.20311	17.2364	0.000396774	0.00799539
D330050G23Rik	0.489155	1.40362	-0.0167549	1.55878	0.224609	0.447484
Atp7a	0.488794	1.40327	6.50818	21.7118	0.000112903	0.00311552
Hip1r	0.488706	1.40319	3.47853	8.25533	0.00867689	0.0646625
B3gntl1	0.488536	1.40302	1.54742	2.04911	0.165964	0.37729
Api5	0.488467	1.40295	7.05853	3.14878	0.0894415	0.26167
Diaph1	0.488464	1.40295	5.1232	7.60178	0.011321	0.0760009
Polr1d	0.488457	1.40294	7.13005	4.68534	0.0412256	0.165995
Met	0.488229	1.40272	7.42821	12.5995	0.00174018	0.0222329
Mtrr	0.487957	1.40246	4.01734	10.4324	0.0037567	0.0371647
Nkiras1	0.487795	1.4023	3.05963	4.47396	0.0456453	0.176062
Tmem267	0.487748	1.40225	3.85062	3.80834	0.0634854	0.213814
Fpgs	0.486801	1.40133	3.90486	7.49695	0.0118229	0.0780608
Synpo	0.486685	1.40122	7.01404	18.9125	0.000243592	0.00558543
Osbpl6	0.486428	1.40097	4.31072	11.9083	0.00221054	0.0260536
Dclk2	0.485565	1.40013	5.94536	16.601	0.000480217	0.00921311
Fam184b	0.485138	1.39972	3.6483	10.6023	0.00352924	0.0357689
Mogs	0.484604	1.3992	7.76145	23.9417	6.34591e-05	0.0020216
Heatr3	0.484445	1.39905	4.84275	15.4458	0.000685532	0.0118974
Nmnat2	0.484063	1.39868	3.24911	5.80219	0.024563	0.12175
Yjefn3	0.483633	1.39826	3.3912	4.83615	0.0383669	0.158916
Depdc7	0.48346	1.39809	1.0187	1.33356	0.260223	0.486595
Rpl19	0.483128	1.39777	7.41421	3.85484	0.0620085	0.210433
Adat3	0.482666	1.39732	2.22921	4.14849	0.0535377	0.193474
Xbp1	0.482583	1.39724	5.21471	2.50897	0.127078	0.321307
Gdpgp1	0.482263	1.39693	2.61846	4.60975	0.0427482	0.169397
Atp5j	0.481902	1.39658	6.70267	1.44745	0.241375	0.466964
Vkorc1l1	0.481723	1.39641	2.51706	3.52029	0.0735805	0.234031
Gata2	0.481381	1.39608	0.637865	1.78131	0.195264	0.413237
Lpgat1	0.481132	1.39584	3.4664	7.48941	0.0118599	0.0781215
Nras	0.481039	1.39575	7.05287	4.97321	0.0359612	0.153208
Snhg8	0.480915	1.39563	5.81631	0.860032	0.363517	0.587667
Rpl35	0.48018	1.39492	8.25808	3.22913	0.0857015	0.25534
Lifr	0.480108	1.39485	1.22551	1.51561	0.230929	0.45459
Plp2	0.480093	1.39483	0.720429	0.982302	0.332112	0.558575
St3gal1	0.479378	1.39414	7.16098	26.1742	3.66825e-05	0.00131118
Selenop	0.479051	1.39383	3.81667	5.48618	0.0283471	0.13247
Mtx2	0.478655	1.39344	4.63244	5.76726	0.0249522	0.122467
Abca1	0.478572	1.39336	1.62914	2.93822	0.100174	0.280245
Cdc7	0.478447	1.39324	3.31279	6.79377	0.0158996	0.0932486
Emc7	0.478056	1.39287	5.67967	4.3132	0.0493658	0.184469
Gnb2	0.477485	1.39231	6.26	1.51737	0.230667	0.454299
Retsat	0.476829	1.39168	6.34582	13.6886	0.00120653	0.0173745
Slc29a1	0.476814	1.39167	5.29586	16.6348	0.000475335	0.00916543
Dennd11	0.476546	1.39141	2.33578	4.80835	0.0388768	0.159901
Sdc3	0.476438	1.3913	4.45085	11.1745	0.0028676	0.0312522
Depdc1b	0.476273	1.39114	0.936763	1.58802	0.220452	0.442377
Zbtb34	0.476053	1.39093	3.06767	6.95937	0.0148154	0.0896386
Efhc1	0.476023	1.3909	1.02655	0.740478	0.398534	0.616963
Taf1a	0.4759	1.39079	3.58435	13.002	0.00151763	0.0203878
Srebf2	0.475825	1.39071	5.88852	8.13364	0.00911237	0.0664054
Zfp850	0.475633	1.39053	2.58051	6.79881	0.0158654	0.0932486
C1s1	0.475622	1.39052	0.740053	1.09129	0.307219	0.535891
Ano6	0.475175	1.39009	6.42332	12.905	0.00156822	0.0207884
Flnb	0.475118	1.39003	3.81595	3.90596	0.0604301	0.207014
Rexo5	0.474827	1.38975	1.66741	2.72463	0.112625	0.299983
Epb41l2	0.474805	1.38973	7.20564	4.45331	0.0461049	0.176851
Pank4	0.47475	1.38968	0.0993205	0.736629	0.399744	0.618197
Tmed7	0.474378	1.38932	3.77099	6.54376	0.0177073	0.0997023
Pth1r	0.473953	1.38891	0.840797	1.08219	0.309197	0.537273
Gtf3c5	0.473481	1.38846	3.53355	5.4942	0.0282433	0.132294
Parp16	0.472632	1.38764	3.62297	9.84501	0.00467648	0.0429065
Tpcn1	0.472487	1.3875	4.88802	10.04	0.00434623	0.0408756
Icmt	0.472387	1.3874	4.29583	3.08117	0.0927353	0.268438
Lbr	0.471787	1.38683	6.91308	43.8288	1.0183e-06	8.20791e-05
Nfat5	0.471542	1.38659	3.18967	1.99523	0.171403	0.384057
Pllp	0.471072	1.38614	-0.479768	0.309138	0.583667	0.764098
Nmd3	0.470687	1.38577	4.64908	2.27961	0.144924	0.349025
Snapc3	0.47017	1.38527	3.65342	7.79542	0.0104549	0.071915
Atp5a1	0.470165	1.38527	9.44568	10.8387	0.00323745	0.0337809
Lgr4	0.470163	1.38527	3.27164	3.71446	0.0665905	0.220317
Prep	0.469729	1.38485	5.83389	14.9525	0.00080103	0.0134175
Cnst	0.4697	1.38482	4.00523	5.41494	0.0292875	0.135026
Pin4	0.46959	1.38472	5.00016	6.20598	0.0205229	0.109304
Dipk1a	0.469336	1.38447	1.48014	3.3922	0.0786522	0.243761
Prex2	0.468969	1.38412	2.80273	3.16433	0.0887034	0.260344
Adssl1	0.468833	1.38399	2.76758	1.97882	0.173102	0.386566
Pacsin1	0.46883	1.38399	1.17066	1.54196	0.227045	0.450266
Pacc1	0.468326	1.3835	4.20651	13.6162	0.00123579	0.0175851
Nup35	0.468055	1.38324	4.27139	6.36805	0.0191143	0.104347
C230037L18Rik	0.468051	1.38324	-0.122129	0.609945	0.442903	0.654438
Fads2	0.467935	1.38313	6.87215	4.67736	0.0413834	0.166337
Radx	0.46761	1.38282	1.84152	3.26484	0.0840976	0.252629
Nhsl1	0.467581	1.38279	0.601731	1.25599	0.274166	0.502094
Mto1	0.467394	1.38261	4.69385	6.80835	0.0158007	0.0932332
Cog3	0.467335	1.38255	0.699983	1.00411	0.326914	0.553225
A530016L24Rik	0.466604	1.38185	1.02882	2.25526	0.146989	0.352363
Cst6	0.466253	1.38152	4.93889	2.59866	0.120816	0.312111
E330034G19Rik	0.46592	1.3812	5.13602	6.14435	0.0210886	0.11136
Unc119b	0.465771	1.38106	3.68461	2.01433	0.16945	0.38139
Elmo2	0.465763	1.38105	5.10869	20.4855	0.000157078	0.0040224
Gm13470	0.46573	1.38102	-0.482082	0.704976	0.409901	0.626962
Rasef	0.465486	1.38078	0.856462	2.20303	0.151538	0.358942
Trib2	0.465318	1.38062	2.95408	6.96709	0.0147669	0.0896276
Mfap3l	0.464121	1.37948	1.16004	0.941874	0.342057	0.567575
Chp1	0.463901	1.37927	6.02984	7.80775	0.0104023	0.071787
Rps11	0.463649	1.37903	8.23348	7.5352	0.0116369	0.0774243
G3bp1	0.463561	1.37894	8.6072	9.2088	0.00596128	0.0503481
Slc25a27	0.463056	1.37846	1.31502	1.3691	0.254144	0.479992
Rnaseh2b	0.462859	1.37827	4.15459	5.89877	0.0235217	0.118397
Tmem179	0.462692	1.37811	2.59217	2.23412	0.148811	0.354747
Trmt1l	0.462513	1.37794	3.94896	2.7699	0.109842	0.295253
Edem1	0.462244	1.37768	5.64074	16.0587	0.000566733	0.0103285
Pcgf1	0.461605	1.37707	0.875359	1.39335	0.250102	0.476177
Sema4a	0.46138	1.37686	2.31601	2.61127	0.119966	0.310757
Megf8	0.46107	1.37656	5.07682	10.8805	0.00318874	0.0334178
Gfm1	0.460978	1.37647	4.93172	5.69735	0.0257519	0.125164
Myo19	0.460292	1.37582	2.56291	4.44339	0.0463276	0.177595
Ppp1r12b	0.460232	1.37576	2.84504	4.00125	0.0576085	0.202008
Snrnp200	0.460157	1.37569	6.1427	13.2244	0.00140816	0.0193059
Gsdmc	0.460072	1.37561	6.96827	19.4183	0.00021113	0.00500133
Rps27a	0.459915	1.37546	9.00702	1.90128	0.181415	0.395785
Fam83d	0.459765	1.37532	3.83425	9.84107	0.00468344	0.0429353
Ube2e2	0.459545	1.37511	3.45218	3.71929	0.0664267	0.219879
Gas7	0.459465	1.37503	7.01819	40.9275	1.70528e-06	0.000119072
Wdr55	0.459274	1.37485	4.18268	8.26149	0.00865545	0.0646468
Gm42788	0.459185	1.37476	2.9298	3.97672	0.0583201	0.203726
Kremen1	0.458856	1.37445	3.06259	10.8821	0.00318685	0.0334178
Mtmr1	0.458743	1.37434	3.04612	5.63863	0.0264459	0.127494
Slc33a1	0.458736	1.37434	3.30396	1.53654	0.227837	0.450944
Brca1	0.458303	1.37393	5.24085	22.1816	9.97437e-05	0.00283197
Tomm34	0.458274	1.3739	4.64143	8.03788	0.00947206	0.0679107
Pdcl3	0.458272	1.37389	3.79285	2.95501	0.0992652	0.278806
Rpl27a	0.458141	1.37377	6.93735	8.06048	0.00938578	0.0675938
Atp6v0a4	0.458061	1.37369	2.29522	3.29511	0.0827649	0.250885
Gtf3c4	0.458035	1.37367	4.71718	10.9843	0.00307103	0.0326146
Wdr5	0.457812	1.37346	6.1491	3.59714	0.0707179	0.22845
Gemin4	0.45738	1.37305	3.97546	5.32054	0.030588	0.138627
Ube2g2	0.45702	1.3727	6.44573	2.31717	0.141806	0.343349
Tomm5	0.456939	1.37263	3.65377	4.27383	0.0503285	0.187135
Otulinl	0.456797	1.37249	0.525605	1.77296	0.196276	0.414272
Tmem87a	0.456675	1.37237	4.85169	4.16931	0.052989	0.192437
Uck2	0.456409	1.37212	6.46053	18.4843	0.000275355	0.0061241
Rfwd3	0.456392	1.37211	3.23805	3.97267	0.0584386	0.203907
Nhp2	0.456345	1.37206	7.46138	22.4523	9.2929e-05	0.00268934
Snhg3	0.456294	1.37201	4.51314	3.58486	0.0711668	0.229262
Dennd6a	0.456128	1.37186	4.15652	6.10474	0.0214613	0.112114
Sike1	0.456125	1.37185	4.79442	1.96938	0.174088	0.3874
Polr3g	0.455851	1.37159	3.88875	8.63026	0.00747319	0.0581679
Mcm2	0.455687	1.37144	7.99343	40.4952	1.84526e-06	0.000125206
Hspa1b	0.455346	1.37111	0.798545	1.15716	0.293393	0.522022
Dclk1	0.455206	1.37098	7.45823	19.4251	0.000210725	0.00500133
Klhl42	0.454989	1.37077	3.51462	13.7293	0.00119042	0.0172658
Dgkh	0.454843	1.37063	4.02914	6.90323	0.0151735	0.0911168
Far1	0.454657	1.37046	4.49693	3.35327	0.0802724	0.246504
Hnrnph3	0.454475	1.37028	4.68054	2.53133	0.125482	0.31893
Eif3e	0.45392	1.36976	7.73413	9.68955	0.00495956	0.0445507
Zeb2os	0.453901	1.36974	3.43894	7.0154	0.0144673	0.0887603
Cdv3	0.453556	1.36941	7.12048	11.1508	0.00289208	0.0313726
Lhpp	0.453496	1.36935	3.45252	5.88143	0.0237049	0.11907
Eef1a1	0.452247	1.36817	10.6518	3.24462	0.0850014	0.254263
Igsf3	0.452222	1.36815	4.85733	9.10509	0.00620543	0.0518992
Rph3a	0.452002	1.36794	0.64834	0.834511	0.370603	0.593903
Fam71e1	0.451661	1.36761	0.149439	0.742375	0.39794	0.616632
Tmem201	0.451637	1.36759	4.54312	9.47131	0.00538926	0.0475919
Magt1	0.451247	1.36722	8.91986	27.5123	2.67448e-05	0.00102621
Slc35b3	0.451172	1.36715	2.05027	1.48014	0.236292	0.460597
Megf6	0.45101	1.367	2.96315	4.30858	0.0494777	0.184715
St7	0.450689	1.36669	3.94635	3.61752	0.0699804	0.226973
Car11	0.450624	1.36663	2.33336	2.95617	0.0992027	0.278806
Lenep	0.450532	1.36654	2.04853	1.73038	0.201537	0.420803
Itpripl1	0.449806	1.36586	4.21519	9.22549	0.00592299	0.0500952
Abce1	0.449775	1.36583	5.67498	4.92904	0.0367175	0.155164
Tmbim6	0.449555	1.36562	6.81578	4.40109	0.0472909	0.179508
Uba2	0.449533	1.3656	5.88324	12.5715	0.00175692	0.0223524
Cacnb1	0.448998	1.36509	0.383933	0.918471	0.348006	0.572698
Chuk	0.448572	1.36469	3.67795	2.64309	0.11785	0.307624
Slc11a2	0.448453	1.36458	6.26318	14.6701	0.000876605	0.0141069
Copa	0.447983	1.36413	7.36341	7.36917	0.0124681	0.0805063
Snrnp70	0.447229	1.36342	7.63326	2.52289	0.126082	0.319933
Brpf3	0.447102	1.3633	4.23557	2.83816	0.105795	0.28931
Prdm16	0.447071	1.36327	7.73683	11.7837	0.00230938	0.026821
Tasp1	0.446931	1.36314	2.26067	4.66967	0.0415361	0.166616
Oat	0.446881	1.36309	6.68161	24.5467	5.45513e-05	0.00180984
Gm35339	0.446869	1.36308	-0.235187	0.538291	0.470676	0.676903
Zfp938	0.446767	1.36298	4.09111	2.02146	0.168728	0.380478
Dcaf5	0.446441	1.36267	5.46646	10.1813	0.00412298	0.0395809
Arfgef1	0.445771	1.36204	5.48562	8.7624	0.00709388	0.0564596
Cdyl	0.445486	1.36177	0.853778	1.00731	0.326162	0.552631
Mfsd14b	0.445436	1.36173	4.27241	8.96675	0.00654842	0.0535618
Slc22a21	0.445079	1.36139	1.2319	2.19889	0.151906	0.359313
Mfsd4b4	0.445033	1.36134	-0.234871	0.697748	0.412275	0.628912
Ankrd13b	0.445013	1.36133	4.29635	6.42197	0.0186698	0.103091
Cert1	0.444864	1.36119	3.72701	3.73583	0.0658686	0.218762
Cdpf1	0.444777	1.3611	3.60435	5.89965	0.0235124	0.118397
Lhfpl2	0.444739	1.36107	5.19118	13.8644	0.00113864	0.0168205
Snu13	0.444634	1.36097	6.07149	14.8377	0.00083085	0.0136879
Exo1	0.444572	1.36091	4.90176	8.64881	0.00741864	0.0580064
Mrpl27	0.444092	1.36046	5.08538	1.81829	0.19086	0.407615
Fam220a	0.443061	1.35949	3.14966	3.26981	0.0838768	0.252177
Rdm1	0.442915	1.35935	4.48271	7.79777	0.0104449	0.0718871
2310030G06Rik	0.442788	1.35923	2.12768	2.25756	0.146793	0.351963
Rpl36al	0.442351	1.35882	7.94291	7.33613	0.0126412	0.0811878
1110017D15Rik	0.442241	1.35871	-0.0367574	0.44695	0.51055	0.707476
Vps50	0.442186	1.35866	4.0212	1.86114	0.185911	0.40187
Mettl9	0.442185	1.35866	5.33536	7.78678	0.010492	0.0720873
Paxip1	0.442005	1.35849	3.97346	5.62116	0.0266564	0.127814
Cndp2	0.4419	1.35839	4.07613	12.4003	0.00186336	0.023263
Bvht	0.441859	1.35835	3.33379	3.84678	0.0622618	0.210816
Ss18l2	0.441545	1.35806	7.39204	6.98635	0.0146466	0.0892834
Itpr3	0.441364	1.35789	0.0358197	0.974715	0.333948	0.560077
2700038G22Rik	0.441308	1.35784	3.03563	5.34738	0.0302118	0.137759
Dnajb5	0.441195	1.35773	0.62578	0.541986	0.469175	0.676002
Nup37	0.441156	1.35769	4.46492	2.39463	0.135626	0.333922
Nup43	0.441155	1.35769	4.67351	5.9009	0.0234993	0.118397
Klhl23	0.441009	1.35755	3.39248	7.68361	0.0109457	0.0741021
Hacl1	0.440858	1.35741	0.323309	0.349572	0.560216	0.745755
Gstt2	0.440652	1.35722	2.17161	3.30746	0.0822283	0.249844
Miga2	0.440296	1.35688	4.69752	7.74362	0.0106792	0.0729564
Pcnx4	0.439753	1.35637	3.56395	6.7173	0.0164298	0.095117
Mlf1	0.439647	1.35627	2.53466	3.56021	0.0720772	0.230655
Tnfrsf10b	0.439536	1.35617	3.7331	4.78965	0.039224	0.160614
Slc39a9	0.439417	1.35606	5.99365	11.5057	0.0025477	0.0287034
Ncs1	0.43912	1.35578	2.79955	2.56816	0.122904	0.315372
Ap4m1	0.43836	1.35506	2.02194	3.3956	0.0785123	0.243589
Hexim1	0.438348	1.35505	5.38115	2.34322	0.139691	0.340787
Snhg4	0.438064	1.35478	3.43031	3.21225	0.0864719	0.256363
Ppp2r1b	0.437904	1.35464	5.62635	17.5337	0.000363294	0.00754873
Xylt2	0.437282	1.35405	4.24386	10.6695	0.00344342	0.0351065
Dhcr7	0.437154	1.35393	5.79138	9.31203	0.00572872	0.0492316
Eftud2	0.437005	1.35379	6.9204	22.102	0.000101849	0.00288492
Meis1	0.43688	1.35367	2.52525	3.60608	0.0703933	0.227632
H6pd	0.436273	1.3531	4.53382	3.79502	0.0639157	0.214601
Kdm1b	0.435863	1.35272	2.04109	2.52308	0.126068	0.319933
Ccdc85c	0.434652	1.35159	4.90756	14.9456	0.000802784	0.0134282
Nr6a1	0.434288	1.35124	2.98485	5.54407	0.0276077	0.130642
Ryk	0.433917	1.3509	6.75541	6.03647	0.0221211	0.114121
A730017L22Rik	0.433751	1.35074	1.50746	1.45614	0.240011	0.465224
Lmtk2	0.433493	1.3505	2.51776	4.73943	0.0401736	0.163159
Igsf8	0.433373	1.35039	8.34838	19.5606	0.00020287	0.00492328
Gypc	0.43329	1.35031	1.90746	2.88296	0.103234	0.285021
Egr1	0.433135	1.35016	0.641443	0.879784	0.358166	0.582362
Gm14057	0.432695	1.34975	1.10145	1.35688	0.256213	0.482382
Clstn1	0.432556	1.34962	6.52517	12.8317	0.00160771	0.0210269
Arpin	0.432523	1.34959	3.79897	2.47144	0.129812	0.325553
Slc25a43	0.432207	1.3493	1.59104	2.0788	0.163056	0.373437
Mettl18	0.432094	1.34919	2.53381	2.77161	0.109738	0.295108
Cyp2j6	0.43189	1.349	5.86123	10.2247	0.00405704	0.0392312
Siah1a	0.431621	1.34875	2.82732	1.63525	0.21394	0.435052
BC024978	0.43152	1.34865	2.14601	2.45404	0.131103	0.327757
Slc30a7	0.430915	1.34809	4.32147	7.84921	0.0102275	0.0711453
Trpc1	0.430688	1.34788	0.333566	0.808237	0.37811	0.599406
Cramp1l	0.430522	1.34772	3.10275	2.34114	0.139859	0.340927
Foxj3	0.430162	1.34738	3.27728	5.44677	0.0288631	0.133892
Btbd10	0.429859	1.3471	4.9106	1.64666	0.212402	0.433347
Etaa1os	0.429757	1.34701	-0.100602	1.15836	0.293149	0.521897
Bbs7	0.429726	1.34698	2.09582	1.71649	0.20329	0.423145
Larp1	0.429484	1.34675	8.25013	10.2111	0.00407761	0.0393035
Gpr158	0.429138	1.34643	1.34435	2.25293	0.147189	0.352624
Rnf38	0.428977	1.34628	4.31717	14.7194	0.000862865	0.014023
Tmem164	0.428871	1.34618	4.68893	8.54139	0.00774088	0.0595949
Galnt2	0.428868	1.34618	4.15829	4.56579	0.0436627	0.171568
Tm2d1	0.428809	1.34612	3.40636	1.62246	0.215678	0.43696
Eif4ebp3	0.428786	1.3461	4.24401	9.81976	0.00472122	0.0430865
Tfb1m	0.428736	1.34605	2.88848	3.53698	0.0729476	0.232652
Nup188	0.428722	1.34604	5.56704	14.8767	0.000820572	0.0135579
Ephb4	0.428589	1.34592	2.21002	3.6831	0.0676662	0.222467
Mpc2	0.428548	1.34588	6.08822	16.2026	0.000542216	0.0100185
Rpl10	0.427815	1.34519	7.82369	1.81948	0.190721	0.407615
Tut1	0.427592	1.34499	3.4042	7.70537	0.0108482	0.07367
Sepsecs	0.427537	1.34494	3.58897	3.78752	0.0641595	0.215119
Pfkfb3	0.427386	1.3448	4.55227	8.9958	0.0064747	0.0534213
Atp1a1	0.427278	1.34469	10.9958	16.7421	0.000460155	0.00896657
Cort	0.42594	1.34345	3.72314	4.25548	0.0507843	0.188063
Ctdspl	0.425896	1.34341	6.03372	18.4654	0.000276856	0.00613475
Ebna1bp2	0.425869	1.34338	6.69422	3.95609	0.0589266	0.205157
Phc2	0.424811	1.3424	5.31273	1.19621	0.285588	0.514615
Hsf1	0.424542	1.34215	4.63174	3.01825	0.0959277	0.273536
Mllt1	0.424259	1.34188	4.85156	15.0747	0.000770551	0.0129612
Zfp598	0.424222	1.34185	5.28797	3.55011	0.0724541	0.231614
Gm4544	0.424205	1.34183	-0.072333	0.638655	0.432508	0.64639
Retreg1	0.424165	1.3418	4.66504	12.6705	0.00169842	0.0218559
Tpi1	0.42401	1.34165	9.10902	7.00812	0.014512	0.0889232
Cse1l	0.423966	1.34161	6.66239	17.0251	0.000422625	0.00838963
Tmem198b	0.423796	1.34145	3.2012	2.8134	0.107242	0.291398
Zdhhc24	0.423449	1.34113	1.81218	1.91266	0.180165	0.39406
Myorg	0.423172	1.34087	1.56494	1.95452	0.175657	0.38873
Ssbp1	0.423092	1.3408	5.28387	2.26671	0.146013	0.350659
Scd2	0.423082	1.34079	8.53369	7.71371	0.0108111	0.0735354
Thoc2l	0.422798	1.34052	5.998	9.30648	0.00574097	0.0492316
Slc52a2	0.422776	1.3405	5.06726	18.3134	0.000289275	0.00631671
6430571L13Rik	0.422527	1.34027	0.193575	0.774535	0.38807	0.608623
Sik2	0.42236	1.34012	2.22497	2.77686	0.109421	0.29465
Tpst1	0.42176	1.33956	4.04488	2.04051	0.166818	0.378165
Gnaq	0.421666	1.33947	5.84271	8.24404	0.00871631	0.064895
Mnd1	0.421415	1.33924	2.04925	2.66081	0.11669	0.306128
Gnptab	0.421243	1.33908	5.24514	12.4052	0.00186018	0.0232474
Cwf19l1	0.421164	1.33901	4.0521	4.89464	0.0373189	0.156659
Ank2	0.420937	1.3388	3.83999	10.3033	0.00394033	0.0384814
Ndufb1	0.420913	1.33877	6.5356	1.59833	0.219009	0.440807
Snip1	0.420831	1.3387	3.70656	1.5573	0.224822	0.447631
Rab1a	0.420602	1.33849	6.78568	3.00394	0.0966711	0.274774
Gm2237	0.420443	1.33834	-0.410935	0.488622	0.491666	0.693309
Ctnnb1	0.420397	1.3383	9.84006	42.0557	1.39155e-06	0.000104453
Tmem216	0.420252	1.33816	2.32433	1.48793	0.235101	0.459414
Inpp5e	0.420184	1.3381	3.37828	3.96007	0.0588092	0.204846
Cfp	0.420124	1.33804	1.10285	1.70575	0.20466	0.424467
Zfp710	0.419848	1.33779	3.01299	2.45118	0.131316	0.328072
Gsr	0.419825	1.33776	3.60427	1.38753	0.251064	0.477253
Foxk1	0.419709	1.33766	3.77669	3.79592	0.0638865	0.214563
Ciao2b	0.419568	1.33753	5.48726	3.39975	0.0783423	0.243502
Hnrnpab	0.41936	1.33733	9.71227	16.2319	0.000537378	0.00997514
Zfp429	0.419318	1.3373	1.51472	2.32047	0.141536	0.342989
Cdc42ep3	0.419283	1.33726	2.12975	2.69432	0.114534	0.302365
Usp27x	0.41927	1.33725	1.91753	1.53847	0.227555	0.450681
Nat8	0.419246	1.33723	3.80777	6.67362	0.0167415	0.0962954
Gm12530	0.41902	1.33702	0.133796	0.257409	0.616815	0.786299
Il3ra	0.418494	1.33653	1.15702	1.87363	0.191716	0.408421
1700102H20Rik	0.41831	1.33636	-0.070566	1.41091	0.247225	0.472652
Gpcpd1	0.418138	1.3362	3.11812	5.79345	0.0246597	0.121978
Xpot	0.418046	1.33612	5.54906	2.8442	0.105446	0.288737
Rabgap1l	0.417928	1.33601	3.04548	6.85365	0.0154978	0.0921026
Abhd14b	0.417727	1.33582	3.18669	3.45715	0.0760318	0.238888
Dhfr	0.417683	1.33578	6.44577	31.5154	1.09304e-05	0.000506848
Atl2	0.417473	1.33559	4.575	3.7406	0.0657089	0.218542
Nupl2	0.41726	1.33539	3.05386	3.30067	0.0825227	0.250404
Lpar5	0.417194	1.33533	3.94835	10.1943	0.0041031	0.0394541
Gcat	0.417038	1.33518	4.83298	9.82691	0.00470852	0.0430032
Ganab	0.416931	1.33508	6.53843	10.5502	0.00359738	0.0362345
Tmed5	0.416823	1.33498	5.33976	4.45447	0.0460789	0.176808
Cdan1	0.416476	1.33466	3.35196	4.09055	0.0550994	0.197346
Tmem165	0.416245	1.33445	3.76717	1.90523	0.180979	0.395262
Plxnd1	0.416055	1.33427	5.69463	16.4446	0.000503585	0.00953952
Nup160	0.41604	1.33426	2.86094	5.22967	0.0319011	0.142395
Tbc1d16	0.415571	1.33383	4.0761	10.5494	0.00359844	0.0362345
Babam2	0.415364	1.33363	3.36559	4.67066	0.0415164	0.166593
Zfp341	0.415351	1.33362	2.09778	1.56338	0.223948	0.446409
Eif2b1	0.415339	1.33361	5.33696	4.09572	0.0549578	0.197087
Vash2	0.415156	1.33344	-0.297992	0.409137	0.528832	0.721613
1500015A07Rik	0.414693	1.33302	1.23979	1.57637	0.222096	0.444415
Rad51	0.414627	1.33295	5.87878	15.2043	0.000739605	0.0126118
Cpne1	0.414494	1.33283	3.48842	1.75141	0.198917	0.417803
Bub1b	0.414461	1.3328	6.48674	7.20003	0.0133829	0.0844163
Wtip	0.414375	1.33272	6.75423	20.686	0.00014872	0.00385773
Plekhn1	0.414223	1.33258	1.07078	0.980388	0.332574	0.558944
Tubgcp3	0.414073	1.33244	3.88568	5.18963	0.0324997	0.143553
Mir703	0.414039	1.33241	6.17669	1.47806	0.236611	0.46089
Deptor	0.413858	1.33224	8.00479	11.919	0.00220227	0.0260536
Dmac2l	0.413743	1.33214	2.24485	2.30025	0.143201	0.346045
Epas1	0.413571	1.33198	0.921093	1.03073	0.320721	0.547761
Vps16	0.413217	1.33165	5.18584	12.9915	0.00152301	0.0204144
Cep112	0.412911	1.33137	1.45065	1.70123	0.205239	0.42528
Cnih1	0.411745	1.33029	6.65417	13.5275	0.00127267	0.0180033
Rmdn2	0.411624	1.33018	2.88654	1.51406	0.23116	0.454747
Dnaaf5	0.411376	1.32995	3.90353	4.61482	0.042644	0.169143
Dnajb13	0.4112	1.32979	-0.544816	0.34628	0.562616	0.747209
Spaca6	0.411034	1.32964	0.0585462	0.378049	0.544783	0.733496
Ppp1r15b	0.410833	1.32945	6.39986	7.53176	0.0116536	0.077454
Slc45a4	0.410617	1.32925	3.71628	2.10691	0.16036	0.370157
Osr2	0.410345	1.329	1.66193	1.87159	0.184727	0.40032
Rps16	0.410232	1.3289	9.01569	1.72346	0.202408	0.422126
Adgre5	0.409982	1.32867	2.66082	2.54055	0.124831	0.318306
Prim2	0.409754	1.32846	5.11275	12.3182	0.00191685	0.0237579
Llgl1	0.409479	1.32821	5.67544	1.31757	0.263021	0.489901
Txndc17	0.409285	1.32803	6.0833	5.41029	0.0293501	0.135211
Ect2	0.409128	1.32788	5.27936	4.21448	0.0518201	0.189859
Xylb	0.408992	1.32776	2.55562	4.3174	0.0492643	0.184241
Lsm8	0.408541	1.32734	6.43439	5.91231	0.0233797	0.118175
Ptprv	0.408303	1.32712	-1.0237	0.19719	0.661217	0.816043
Sirpa	0.408234	1.32706	6.44686	4.15336	0.0534087	0.193353
4930526I15Rik	0.407943	1.32679	5.67001	8.75367	0.00711828	0.0566163
Rp2	0.407829	1.32669	2.49131	3.28397	0.0832527	0.251356
Inpp4b	0.407736	1.3266	3.21779	4.23469	0.0513067	0.189133
Dna2	0.407346	1.32624	3.1421	2.78821	0.108738	0.293644
Mtmr10	0.407331	1.32623	4.4779	10.2628	0.00399995	0.0388354
Sdhaf3	0.407181	1.32609	1.08095	0.691084	0.414483	0.630438
Rrp7a	0.406584	1.32554	4.47683	9.92045	0.00454555	0.0423195
Chsy1	0.406554	1.32552	5.67655	20.9992	0.000136618	0.00362561
9530059O14Rik	0.406533	1.3255	-0.626892	0.555881	0.4636	0.671364
Dync1i1	0.406517	1.32548	5.59612	9.55793	0.00521399	0.0464196
Bdnf	0.406439	1.32541	2.26223	3.65394	0.0686842	0.224584
Sh2b2	0.40617	1.32516	0.219945	0.844475	0.367813	0.59131
Cipc	0.405906	1.32492	4.75895	5.47334	0.028514	0.132894
Capn1	0.405599	1.32464	2.74057	3.72296	0.0663024	0.219788
Hscb	0.405432	1.32449	2.9062	2.20556	0.151313	0.35872
Clptm1l	0.405306	1.32437	6.44251	7.24057	0.013157	0.0833858
Rrm2	0.405276	1.32434	7.88143	22.6832	8.75162e-05	0.00256985
Aebp2	0.40526	1.32433	6.48198	9.86821	0.00463578	0.0428239
Tmem181b-ps	0.405227	1.3243	2.43648	1.64954	0.212016	0.432753
Cinp	0.405149	1.32423	4.2895	7.97972	0.00969816	0.0687168
Pkib	0.404591	1.32371	2.82388	3.87375	0.0614192	0.208905
Rbmx	0.404548	1.32367	6.31179	24.9095	4.9871e-05	0.00170193
Tomm22	0.404382	1.32352	7.07578	7.43072	0.0121525	0.0790347
Bin3	0.404179	1.32334	5.21899	6.11883	0.0213279	0.111859
Nbas	0.404054	1.32322	4.07175	4.48706	0.0453564	0.175267
Lcmt2	0.403794	1.32298	2.97979	3.91702	0.0600948	0.206388
Exosc2	0.403686	1.32288	5.96822	13.7945	0.00116512	0.0170232
Bend3	0.403671	1.32287	0.642595	1.79263	0.193904	0.411346
Nudt9	0.403589	1.32279	4.6683	1.56692	0.223441	0.445919
Acyp1	0.403511	1.32272	2.87364	2.65403	0.117132	0.306751
Med10	0.403497	1.32271	5.61577	9.77915	0.00479417	0.0435867
Recql5	0.403386	1.32261	3.63432	4.49227	0.0452421	0.175164
Ptprj	0.403233	1.32247	1.81146	1.57094	0.222867	0.445299
Mob3b	0.402936	1.3222	3.63759	7.19354	0.0134195	0.0845138
Ptprm	0.402805	1.32208	6.1466	3.17745	0.0880856	0.259037
Map2k6	0.40258	1.32187	3.0174	4.21947	0.0516927	0.18965
Ptpn9	0.402577	1.32187	3.27337	5.13258	0.0333744	0.146074
Acat1	0.402432	1.32173	6.34236	5.04268	0.0348069	0.149993
Pbld2	0.402189	1.32151	0.440353	1.09968	0.305409	0.533678
Sdc1	0.401787	1.32114	5.79294	5.13621	0.033318	0.14604
Rtl8a	0.401475	1.32086	3.29811	0.704323	0.410115	0.627101
Gsdme	0.401379	1.32077	2.58593	2.49331	0.12821	0.323143
Slc29a2	0.401355	1.32075	0.519981	0.719241	0.405275	0.623219
Vegfc	0.401256	1.32066	0.978427	1.1621	0.292388	0.521391
Slc35f5	0.401038	1.32046	3.843	4.96709	0.036065	0.153478
Ggt1	0.400887	1.32032	4.36004	5.1795	0.0326532	0.143861
Haus7	0.400526	1.31999	3.05347	6.40851	0.0187796	0.10346
Calml4	0.399972	1.31948	2.2623	1.69341	0.206247	0.426192
C030037D09Rik	0.399841	1.31936	2.33179	3.57944	0.071366	0.229573
Hvcn1	0.399559	1.3191	4.31967	7.962	0.0097682	0.0689689
5031439G07Rik	0.399433	1.31899	8.60434	23.65	6.83116e-05	0.00211449
Entpd6	0.399396	1.31896	2.62335	3.19819	0.0871199	0.257152
Ankrd16	0.399283	1.31885	2.67231	2.10836	0.160223	0.370157
Wasf1	0.399014	1.31861	4.67727	4.9476	0.0363977	0.1542
Nek3	0.398911	1.31851	0.987278	0.90311	0.35199	0.576884
Tmbim1	0.398885	1.31849	5.20683	7.07965	0.0140793	0.0869263
Spin1	0.398627	1.31825	3.37772	3.53771	0.0729203	0.232652
1810037I17Rik	0.398563	1.31819	5.81113	1.50373	0.232708	0.456745
Jcad	0.3985	1.31814	3.26793	5.8504	0.0240369	0.120034
Hpse	0.398357	1.31801	2.09911	1.84837	0.187369	0.403804
Drd1	0.398293	1.31795	-0.587873	0.214144	0.647958	0.806095
Slc2a3	0.398183	1.31785	3.96937	5.81026	0.0244741	0.12146
Ier2	0.397985	1.31767	3.72555	2.51543	0.126615	0.320727
Pard6g	0.39759	1.31731	2.27835	3.0677	0.0934082	0.269733
Adarb1	0.397572	1.31729	2.64237	4.38864	0.0475789	0.18043
Prr3	0.397154	1.31691	3.24592	2.20498	0.151365	0.358772
Rrs1	0.397144	1.3169	6.24996	6.42373	0.0186554	0.10306
Gabpb1	0.397112	1.31687	4.04535	10.7279	0.00337074	0.0347788
Gm14326	0.39672	1.31651	0.560615	1.1061	0.304034	0.532247
Tmem94	0.396446	1.31626	3.11084	8.40148	0.00818395	0.0617395
Lrp5	0.396363	1.31619	1.80073	1.58621	0.220706	0.442591
D330050I16Rik	0.39625	1.31608	1.39551	0.988529	0.330617	0.557214
Snord14e	0.396106	1.31595	1.17106	1.13944	0.297028	0.525221
Lpcat2	0.396048	1.3159	4.41782	6.82243	0.0157058	0.0928283
Cdt1	0.395736	1.31561	7.20967	27.4524	2.71207e-05	0.00103403
Zfp738	0.395494	1.31539	2.82581	4.569	0.0435951	0.17144
Bmt2	0.395475	1.31538	5.65308	5.3545	0.0301129	0.137459
Srp9	0.39536	1.31527	4.67518	2.51514	0.126635	0.320727
Mccc1	0.395274	1.31519	3.78831	3.81048	0.0634166	0.213642
Ppp6r2	0.395136	1.31507	2.83101	2.76538	0.110116	0.29566
Rcn2	0.395036	1.31498	4.94234	3.81299	0.0633358	0.213469
Mast3	0.394921	1.31487	3.74397	5.21676	0.0320928	0.142806
Spidr	0.394539	1.31452	2.7278	2.08893	0.162078	0.372191
Tsen15	0.394286	1.31429	5.53349	4.23885	0.0512017	0.189088
Cklf	0.394154	1.31417	4.01568	4.12037	0.0542893	0.195331
Asnsd1	0.394052	1.31408	5.85592	3.75585	0.0652007	0.217155
Vwa8	0.393914	1.31395	5.05026	12.2291	0.00197686	0.0242019
Psmg2	0.393533	1.31361	5.81803	5.91442	0.0233576	0.118116
Prkx	0.393299	1.31339	6.2293	8.63658	0.00745457	0.0581235
Rps4x	0.392901	1.31303	9.04396	9.24148	0.00588655	0.0499229
Abcf3	0.392649	1.3128	4.2629	2.93675	0.100254	0.280347
Psma1	0.392511	1.31268	6.40771	2.42851	0.133024	0.33036
Rpl35a	0.392484	1.31265	7.46526	0.90076	0.352606	0.577419
Rbms3	0.392422	1.31259	4.51143	13.3065	0.00136998	0.0189571
Pacsin2	0.392328	1.31251	5.07397	13.9922	0.00109189	0.0163323
Atad1	0.39191	1.31213	5.83885	12.9797	0.00152907	0.0204723
Disp1	0.391424	1.31169	5.29012	7.9731	0.00972426	0.068861
Sav1	0.391294	1.31157	4.44688	3.42737	0.0772207	0.24139
Dip2b	0.390595	1.31093	5.02926	6.80406	0.0158297	0.0932486
Sort1	0.390425	1.31078	6.30043	17.3915	0.000378905	0.00771126
Pot1b	0.390391	1.31075	2.25954	2.72515	0.112593	0.299964
Znrf1	0.39026	1.31063	4.96203	5.57084	0.0272731	0.129723
Gemin8	0.389806	1.31022	0.288141	0.475132	0.497644	0.698211
Slc35e1	0.389744	1.31016	5.27503	20.7193	0.00014738	0.00383955
Sec24a	0.389517	1.30995	3.88506	2.7763	0.109455	0.294676
Foxa1	0.389504	1.30994	-0.428364	0.452222	0.508092	0.706227
Pla2g4c	0.389421	1.30987	0.614901	0.583613	0.452793	0.662593
Ano3	0.388964	1.30945	5.35359	6.77475	0.0160297	0.0936961
Zbtb39	0.388705	1.30922	1.67619	2.92247	0.101035	0.281539
Tarbp2	0.388599	1.30912	2.0534	0.912891	0.349446	0.574359
Trak2	0.388078	1.30865	7.09994	7.50539	0.0117816	0.0779719
Tedc2	0.388028	1.3086	3.50089	6.62913	0.0170656	0.0975061
1700007K13Rik	0.387871	1.30846	0.406982	1.03896	0.31884	0.545562
Phospho1	0.387109	1.30777	1.64498	1.19158	0.286498	0.51556
Ndc1	0.387005	1.30768	6.84132	11.415	0.00263121	0.0293688
Acad12	0.386787	1.30748	-0.124516	0.510584	0.482194	0.686937
Ncam1	0.386603	1.30731	7.7205	15.4987	0.000674281	0.0118048
Tm7sf3	0.386509	1.30723	5.91549	3.33779	0.080927	0.247602
Nfasc	0.386481	1.3072	2.68708	1.75918	0.19796	0.416302
E2f2	0.386337	1.30707	6.21471	14.1931	0.00102261	0.0156452
Med9os	0.386258	1.307	0.829991	1.14583	0.29571	0.52423
Shld3	0.385878	1.30665	0.751914	0.858082	0.364052	0.587818
Aldh1a7	0.385746	1.30653	0.557601	0.929991	0.34506	0.570037
Plch1	0.385704	1.3065	-0.123724	0.861353	0.363156	0.587486
Ahcy	0.385616	1.30642	4.34099	9.42727	0.00548084	0.0481881
Slc2a1	0.385429	1.30625	4.87871	2.87531	0.103666	0.285629
Gm34939	0.385173	1.30602	0.427697	0.497338	0.487869	0.690712
Ndfip2	0.384856	1.30573	4.47681	2.13467	0.15775	0.367096
Ccdc167	0.384468	1.30538	4.44173	6.18809	0.0206854	0.109925
Uxt	0.38396	1.30492	4.1921	7.94796	0.00982411	0.0692415
Nav1	0.383832	1.3048	6.56024	8.31412	0.00847476	0.0635739
Ythdc2	0.383735	1.30472	2.48115	3.1464	0.0895549	0.261883
Rab28	0.38367	1.30466	4.44725	2.83809	0.105799	0.28931
Cops3	0.383431	1.30444	6.442	2.14315	0.156963	0.365902
1110006O24Rik	0.383209	1.30424	0.519724	0.951086	0.339755	0.565866
Krba1	0.383196	1.30423	1.50111	2.80178	0.112866	0.300425
Usp31	0.382901	1.30396	4.13242	7.82858	0.0103141	0.0715599
Pygl	0.382901	1.30396	0.478412	0.958131	0.338009	0.563896
Timm17a	0.382852	1.30392	7.11083	11.4736	0.00257697	0.0288976
Slc27a3	0.382526	1.30362	1.60438	0.915097	0.348876	0.573815
Foxred1	0.382005	1.30315	4.50363	5.447	0.0288601	0.133892
Ggt7	0.381722	1.3029	3.1957	6.0628	0.021864	0.113312
Ttc7b	0.381648	1.30283	3.30974	6.34436	0.0193133	0.105241
Polr3k	0.381557	1.30275	5.41652	6.85271	0.015504	0.0921026
Alg8	0.381228	1.30245	5.9508	12.853	0.00159613	0.0209258
Kif2c	0.380985	1.30223	4.44228	3.22851	0.0857296	0.25536
Zfand1	0.380523	1.30181	1.589	2.64325	0.117839	0.307624
Map4	0.380466	1.30176	6.24997	13.3062	0.00137009	0.0189571
Hadhb	0.380248	1.30157	4.57286	1.96515	0.174533	0.387637
Gm13205	0.379962	1.30131	3.39776	7.72867	0.0107449	0.073322
Limd1	0.37995	1.3013	6.3919	13.8655	0.00113821	0.0168205
Gm13283	0.379678	1.30105	0.674286	0.811533	0.377156	0.59878
Smad9	0.379593	1.30097	0.00034603	0.3922	0.537412	0.72774
Chaserr	0.379564	1.30095	2.29497	1.24815	0.27563	0.504003
Ccdc6	0.379435	1.30083	5.83562	1.86136	0.185885	0.40187
Olfml1	0.379291	1.3007	0.893904	1.23886	0.277376	0.505813
Amn1	0.378768	1.30023	2.38412	1.13525	0.297897	0.526293
Mbd6	0.378487	1.29998	6.13811	3.98691	0.0580233	0.202929
Dennd4a	0.378479	1.29997	3.25823	4.7252	0.0404475	0.163836
Acsf2	0.37834	1.29985	2.06522	2.21577	0.150413	0.35715
Gm15772	0.378167	1.29969	4.39716	2.30128	0.143116	0.345908
Tyms	0.378103	1.29963	6.10083	10.678	0.00343277	0.0351065
Asb6	0.377726	1.29929	3.78283	2.8896	0.102861	0.284706
Plxnb2	0.37767	1.29924	7.14383	11.3125	0.00272922	0.0302938
Serpinh1	0.377285	1.2989	7.56816	2.45239	0.131226	0.327928
Nup155	0.376987	1.29863	5.214	10.1452	0.00417888	0.0399271
Lss	0.376798	1.29846	4.18823	6.77937	0.015998	0.0936067
Trim2	0.376272	1.29798	6.10559	15.6071	0.000651823	0.0114786
Phka1	0.376261	1.29797	4.36414	5.18621	0.0325513	0.143584
Ptk2	0.375768	1.29753	6.49047	6.5296	0.0178163	0.100062
Wdr90	0.37574	1.29751	3.31666	3.9015	0.0605659	0.207176
Rab33b	0.375637	1.29741	4.65826	10.6966	0.0034095	0.0349801
Tap2	0.375162	1.29698	0.0627015	0.225454	0.639466	0.800688
Hsdl1	0.375128	1.29695	4.00794	8.65926	0.00738807	0.0579334
Fbxo42	0.375119	1.29695	5.96561	4.82189	0.0386275	0.159308
Mrpl3	0.37507	1.2969	5.84112	8.74865	0.00713236	0.0566907
Tm9sf4	0.374861	1.29671	5.95527	11.1287	0.00291516	0.0314565
Thsd7a	0.374795	1.29666	5.34123	4.33794	0.0487715	0.18316
Mapk11	0.374784	1.29665	2.78023	2.80056	0.108002	0.292522
Pip4k2b	0.374533	1.29642	4.41183	5.47217	0.0285293	0.132894
Nme7	0.374529	1.29642	3.82171	6.96203	0.0147986	0.0896276
Gltp	0.374465	1.29636	4.04427	3.48817	0.0748161	0.236494
Sf3b6	0.374419	1.29632	7.67667	1.7996	0.193071	0.410549
Slc16a6	0.374247	1.29616	4.18636	5.18583	0.0325572	0.143584
Gm5105	0.37329	1.2953	-1.39003	0.0801797	0.779629	0.892001
Ccnq	0.373002	1.29504	4.24502	1.96069	0.175003	0.388142
Odc1	0.372634	1.29471	5.62138	7.40845	0.0122657	0.0796275
Spire1	0.372096	1.29423	4.74371	9.10542	0.00620463	0.0518992
Recql4	0.372015	1.29416	3.48442	8.19687	0.00888314	0.0654117
C1qbp	0.371962	1.29411	8.12259	8.41689	0.00813381	0.061567
Fkbp5	0.371659	1.29384	5.1927	6.23675	0.0202468	0.10841
Toe1	0.371426	1.29363	3.15749	3.18036	0.0879494	0.2587
Eif4h	0.371312	1.29353	8.12113	7.86434	0.0101645	0.0708625
Sox9	0.371279	1.2935	5.747	7.75013	0.0106507	0.0728124
Ltbp3	0.370936	1.29319	5.11503	13.9892	0.00109297	0.0163323
Jagn1	0.370839	1.2931	5.79125	3.9778	0.0582886	0.20368
Rtl8c	0.37067	1.29295	2.41473	0.52341	0.476804	0.682691
9430038I01Rik	0.370471	1.29277	3.71478	1.81319	0.191461	0.408115
Stam	0.370266	1.29259	4.31355	3.33402	0.0810877	0.247637
Gpd1	0.370122	1.29246	4.13934	8.02393	0.00952576	0.0680057
C330018A13Rik	0.369997	1.29235	1.68782	2.53377	0.12531	0.318849
Mast2	0.369948	1.29231	5.39761	7.32571	0.0126963	0.0814112
Eif4a2	0.369827	1.2922	3.73476	1.34732	0.257847	0.483866
Itga4	0.369505	1.29191	6.2298	7.3631	0.0124997	0.0806312
4930429B21Rik	0.369079	1.29153	-0.719255	0.240723	0.628409	0.793356
Nat8f4	0.369007	1.29146	0.50225	0.323437	0.575152	0.757243
Zfp157	0.369007	1.29146	2.66878	6.22664	0.0203371	0.108651
Tlcd3a	0.368906	1.29137	3.73808	4.91261	0.0370034	0.155989
Vps18	0.368869	1.29134	3.51392	5.89924	0.0235167	0.118397
Chic1	0.368812	1.29129	5.6821	11.5381	0.00251863	0.0284828
Cst3	0.368711	1.2912	8.55189	3.11386	0.0911255	0.264817
Cep72	0.368676	1.29117	1.43537	1.35226	0.257001	0.483185
Daglb	0.368653	1.29115	3.71926	5.69036	0.0258335	0.125408
Vat1	0.368649	1.29114	6.81276	18.2475	0.000294843	0.00639111
Lzts2	0.368492	1.291	5.59381	5.73475	0.0253205	0.123618
Lsm14a	0.368468	1.29098	6.07596	5.5455	0.0275898	0.130642
Fblim1	0.368447	1.29096	-0.181728	0.490586	0.490806	0.692752
Plat	0.368445	1.29096	-0.375373	0.437431	0.515044	0.710559
Zik1	0.368264	1.2908	2.75328	3.69228	0.0673492	0.221972
1110059E24Rik	0.367948	1.29052	0.0587272	0.671216	0.421174	0.636345
Snrpa1	0.367778	1.29036	7.21485	8.44428	0.00804552	0.0611482
Dtymk	0.367766	1.29035	5.30671	2.11705	0.159401	0.369219
Tm9sf2	0.367664	1.29026	5.46448	1.74166	0.200126	0.419242
Dhx16	0.367622	1.29022	4.92321	10.5138	0.00364571	0.0363486
Fam20c	0.367301	1.28994	4.39822	4.0422	0.0564422	0.199491
Ncoa3	0.367115	1.28977	4.24315	10.5297	0.00362455	0.036306
Cgas	0.367015	1.28968	5.47735	13.2702	0.00138673	0.0191374
4632404H12Rik	0.366975	1.28965	1.04347	0.775849	0.387674	0.608226
Cyb5d1	0.366841	1.28953	0.917861	1.81899	0.190779	0.407615
Hdgf	0.36663	1.28934	9.97085	18.0241	0.000314618	0.00669957
Mettl5	0.366596	1.28931	3.67992	4.06156	0.0559001	0.19891
Ttll12	0.366572	1.28929	6.43682	19.8288	0.000188251	0.00466163
Pprc1	0.366009	1.28878	4.45086	6.33896	0.019359	0.105443
Arpc1b	0.365978	1.28876	9.92337	15.2191	0.000736182	0.0125806
Mcrs1	0.365814	1.28861	3.47987	3.06015	0.093788	0.270378
Sema3b	0.365801	1.2886	6.14364	10.8152	0.00326528	0.0339827
Peli1	0.365653	1.28846	5.24984	7.54493	0.0115902	0.0772654
Actn1	0.365478	1.28831	7.36486	11.1771	0.00286494	0.0312515
Ints6l	0.36537	1.28821	2.03187	1.29491	0.267052	0.493962
Tuba1a	0.365234	1.28809	9.86578	12.2907	0.00193515	0.0239107
2500002B13Rik	0.364552	1.28748	1.82033	1.62724	0.215026	0.436414
E2f4	0.364438	1.28738	3.57808	1.65803	0.210884	0.431321
Scarna17	0.364377	1.28733	0.072618	0.388858	0.539136	0.729099
Calr4	0.3642	1.28717	1.46911	1.02604	0.3218	0.548384
Zfp563	0.36388	1.28688	2.12224	1.96742	0.174294	0.387637
Mis18bp1	0.363432	1.28648	6.52309	22.6526	8.82136e-05	0.00257773
C130046K22Rik	0.363384	1.28644	1.01852	1.07344	0.311117	0.538987
Prag1	0.363297	1.28636	3.4625	3.37398	0.0794055	0.24505
Tfrc	0.362828	1.28594	6.57433	7.98469	0.00967861	0.0686592
Unk	0.362785	1.28591	4.22777	2.23018	0.149152	0.35535
Nmnat1	0.362752	1.28588	2.65825	4.13696	0.0538445	0.193963
Prpsap2	0.362464	1.28562	2.26649	1.3193	0.262716	0.489713
Tmem181a	0.36234	1.28551	3.95808	2.15858	0.155544	0.363942
Neo1	0.362283	1.28546	5.64171	8.97531	0.00652659	0.0535618
Ywhaq	0.362038	1.28524	7.25003	3.46639	0.0756672	0.238208
Mpzl1	0.361982	1.28519	7.44892	24.8575	5.05138e-05	0.00170976
Eif5a	0.361899	1.28512	8.83294	5.20144	0.0323219	0.1432
Plaa	0.361439	1.28471	5.78551	10.0051	0.00440348	0.0412641
Pim2	0.36127	1.28456	3.01824	3.03233	0.0952022	0.272504
Fam91a1	0.361268	1.28455	5.77615	8.20372	0.0088587	0.0652718
Gm11627	0.361167	1.28446	0.624601	0.664117	0.423605	0.638529
Galnt12	0.361117	1.28442	4.13284	4.42759	0.0466848	0.178448
Adcy2	0.361006	1.28432	0.770427	1.05047	0.316232	0.543418
Snrpe	0.360996	1.28431	7.85173	11.0587	0.00298967	0.0319849
Ramp3	0.36091	1.28424	-0.0949564	0.331535	0.570439	0.753351
Efhd2	0.360877	1.28421	4.65726	3.18292	0.0878298	0.258562
Gnai3	0.360661	1.28401	4.35167	4.50012	0.0450703	0.17478
Mfsd2a	0.360308	1.2837	-0.041672	0.880198	0.358055	0.582362
Ambra1	0.359778	1.28323	4.26954	7.46514	0.0119799	0.0784938
Rhbdl1	0.359585	1.28306	0.430847	0.571714	0.457379	0.667046
Entr1	0.359555	1.28303	4.7438	2.24909	0.147517	0.352925
Tns2	0.359503	1.28298	3.26239	1.65015	0.211935	0.43266
Gdpd3	0.358971	1.28251	1.45111	1.08558	0.308458	0.537051
Gm15050	0.358922	1.28247	2.62875	2.84823	0.105213	0.288436
Rusf1	0.358696	1.28227	4.88185	4.64643	0.0420016	0.167699
Ube2w	0.358557	1.28214	3.72818	9.26101	0.0058424	0.0497322
Dmac1	0.358516	1.28211	4.96402	6.5279	0.0178295	0.100062
Anapc10	0.3585	1.28209	3.05973	1.66345	0.210166	0.430291
Slc1a5	0.358204	1.28183	5.81039	12.5001	0.00180045	0.0227461
Cct4	0.358025	1.28167	7.88345	5.21296	0.0321494	0.1429
Ttpal	0.357965	1.28162	2.77157	2.52338	0.126047	0.319933
Ube2v2	0.357542	1.28124	3.07548	3.41135	0.0778691	0.242533
Zfp651	0.357503	1.28121	3.75326	6.81572	0.015751	0.0930037
Prkar1b	0.357322	1.28105	1.07698	0.517636	0.479218	0.684649
Gmps	0.356996	1.28076	6.32168	14.2105	0.00101684	0.0155967
Gsto2	0.356964	1.28073	-0.356822	0.387862	0.539652	0.72921
Gtf2e1	0.356957	1.28072	3.15708	3.23403	0.0854794	0.255024
Sf3a3	0.356883	1.28066	5.91394	5.48066	0.0284188	0.13265
Nfrkb	0.3566	1.2804	4.689	8.36966	0.00828857	0.0624111
Tmem141	0.356325	1.28016	1.69519	1.10201	0.307256	0.535891
Cntfr	0.356201	1.28005	4.50405	8.13151	0.00912019	0.0664054
Plk2	0.355749	1.27965	1.59733	0.925728	0.346146	0.570789
Stk3	0.355709	1.27961	5.06333	16.7513	0.000458874	0.0089611
Tmem131l	0.355568	1.27949	3.91212	4.96529	0.0360957	0.153478
Pik3c2b	0.35498	1.27897	-0.77513	0.159353	0.693496	0.837832
Snx24	0.354905	1.2789	3.24257	3.56966	0.0717267	0.23009
Nars2	0.354905	1.2789	1.57422	2.07916	0.163022	0.37343
Rbak	0.3549	1.2789	3.47281	2.81022	0.10743	0.291676
Rnf103	0.354867	1.27887	4.22299	2.67941	0.115488	0.303962
Mapre1	0.354849	1.27885	8.95462	35.617	4.68209e-06	0.000270345
Flt4	0.354554	1.27859	-0.427702	0.405549	0.530628	0.72279
Ogfod1	0.354549	1.27859	4.32009	4.36737	0.0480751	0.18157
Prpf19	0.35362	1.27776	6.95307	4.63533	0.042226	0.168351
Trmt6	0.353589	1.27774	7.46145	27.3822	2.75683e-05	0.00104447
Fubp3	0.353133	1.27733	5.20267	6.53677	0.0177611	0.0998645
Usp54	0.353055	1.27726	2.66696	3.11725	0.0909606	0.264672
Cdkal1	0.353005	1.27722	3.21649	2.78558	0.108896	0.293831
Myef2	0.352566	1.27683	5.76433	8.01307	0.00956777	0.0681952
Rpl5	0.352177	1.27649	7.95708	3.89807	0.0606709	0.207358
Scrn3	0.352163	1.27647	2.38407	2.14954	0.156373	0.365236
Cpeb2	0.352035	1.27636	2.46959	3.01818	0.0959311	0.273536
Cttn	0.351574	1.27595	6.7973	2.07651	0.163278	0.37359
Tmem74b	0.351505	1.27589	-0.495958	0.183408	0.67251	0.822992
Wdsub1	0.35147	1.27586	4.16016	6.94675	0.0148951	0.0898041
Gas2l1	0.351313	1.27572	5.6117	10.0833	0.00427648	0.0405145
Gm7991	0.351252	1.27567	-1.0163	0.156599	0.696014	0.83986
4930579G24Rik	0.350964	1.27541	1.63303	1.99057	0.171883	0.384774
Rtel1	0.350866	1.27533	4.27165	5.38578	0.0296826	0.135949
Bloc1s4	0.35083	1.27529	4.26604	4.82485	0.0385733	0.159307
Slc25a40	0.35073	1.27521	2.00992	1.26727	0.272079	0.499949
Sf3b4	0.35062	1.27511	6.05047	6.99181	0.0146127	0.0892834
Chpf2	0.350496	1.275	4.49547	7.48988	0.0118576	0.0781215
Lonrf3	0.350381	1.2749	4.61617	9.18693	0.00601187	0.0507397
Cmtm4	0.349941	1.27451	4.72875	2.50897	0.127078	0.321307
Sat1	0.349887	1.27446	2.00699	0.606828	0.444056	0.655415
Eif3j1	0.349545	1.27416	8.05825	10.558	0.00358709	0.0362329
Gemin5	0.349371	1.274	5.97449	16.3166	0.00052363	0.00977584
Abr	0.349299	1.27394	3.44721	1.49305	0.234321	0.458562
Ldhb	0.349258	1.27391	6.73342	18.911	0.000243694	0.00558543
Thumpd1	0.348916	1.2736	5.45793	3.09362	0.0921184	0.267082
Elavl1	0.348447	1.27319	5.95618	5.12509	0.0334913	0.146425
Vps33b	0.34841	1.27316	4.09131	2.99378	0.0972033	0.275528
Ints8	0.348046	1.27284	3.59761	2.78758	0.108776	0.293644
Ggh	0.347615	1.27246	3.50626	1.65942	0.2107	0.431238
Sec62	0.347309	1.27219	8.27366	7.31309	0.0127635	0.0817107
Eif4a1	0.347145	1.27204	7.86102	2.54631	0.124426	0.317677
Cd164	0.346994	1.27191	6.34611	7.64624	0.0111154	0.0749134
Cobll1	0.34685	1.27178	3.75672	3.05873	0.0938593	0.270417
Hspg2	0.346667	1.27162	5.21204	2.93551	0.100322	0.280397
Coa5	0.346522	1.27149	7.00945	4.35146	0.0484502	0.182416
Zfp207	0.346105	1.27112	7.33627	10.0357	0.00435325	0.0409096
Ipo5	0.345839	1.27089	7.35425	10.0607	0.00431266	0.0407515
Pdlim1	0.345695	1.27076	5.64868	11.8492	0.00225686	0.0264438
Mtm1	0.345632	1.27071	-0.363317	0.477883	0.496415	0.697251
Ap2a1	0.345537	1.27062	4.8149	6.12388	0.0212803	0.111859
Degs1	0.34552	1.27061	7.13114	12.7544	0.00165055	0.0213948
Epb41l4b	0.345311	1.27043	4.85384	5.19848	0.0323663	0.143285
Fam149b	0.345069	1.27021	3.04237	3.03465	0.0950832	0.272504
Gins1	0.34491	1.27007	4.02292	5.63293	0.0265144	0.127635
Lgals1	0.344817	1.26999	11.0381	11.071	0.00297637	0.0319163
Pno1	0.344443	1.26966	5.51069	11.4285	0.00261865	0.0292912
Vamp1	0.344424	1.26964	1.83389	1.47777	0.236656	0.46089
Kti12	0.344099	1.26936	3.75541	2.18836	0.152846	0.360555
Efcab12	0.343821	1.26911	2.22268	2.23584	0.148661	0.354461
Gmds	0.343575	1.2689	4.34868	6.69203	0.0166093	0.0957185
Slc38a10	0.34338	1.26873	8.1302	10.0999	0.00425008	0.0404465
Rbm4b	0.343328	1.26868	1.99376	0.599551	0.446766	0.657395
E130308A19Rik	0.343112	1.26849	3.51829	1.90465	0.181044	0.395262
Gm14403	0.343022	1.26841	3.05761	3.63727	0.0692743	0.225715
Lrfn4	0.342991	1.26838	3.59624	3.13512	0.0900959	0.262825
Ftl1	0.342838	1.26825	10.9504	3.31868	0.0817443	0.249112
Zbtb3	0.342775	1.26819	-0.5403	0.361941	0.553411	0.740101
Gpr37	0.34255	1.268	3.36045	2.68629	0.115047	0.303288
Rnf225	0.34235	1.26782	0.138605	0.635076	0.433783	0.647735
Tram1	0.34226	1.26774	7.28079	14.3361	0.000976216	0.0151794
Akap3	0.342151	1.26764	1.84607	1.16572	0.291658	0.520632
Dolpp1	0.342055	1.26756	3.59011	1.44002	0.24255	0.468031
Fam102b	0.341807	1.26734	4.27833	3.01889	0.0958943	0.273536
Fxyd5	0.341779	1.26732	4.44877	3.57272	0.0716135	0.229967
Vav2	0.341754	1.2673	3.29488	3.67766	0.0678548	0.222904
Ifrd2	0.341654	1.26721	5.05126	4.30103	0.0496611	0.185284
E2f7	0.34157	1.26714	5.01896	8.64665	0.00742497	0.0580144
D5Ertd605e	0.341537	1.26711	4.15963	7.84714	0.0102362	0.0711453
Creld2	0.341439	1.26702	5.44247	8.88059	0.00677257	0.0545214
Pmm1	0.341193	1.2668	6.03378	8.0044	0.00960147	0.0682734
Sprtn	0.340892	1.26654	2.33195	1.779	0.195544	0.413465
Dcun1d2	0.340775	1.26644	3.78707	3.91869	0.0600441	0.206388
Atrx	0.340574	1.26626	9.19629	6.93882	0.0149454	0.089972
B130024G19Rik	0.340524	1.26622	1.05338	0.624746	0.437495	0.650133
Ppcdc	0.340046	1.2658	2.72916	4.21102	0.0519086	0.190126
Rgs9bp	0.339737	1.26553	-0.576637	0.255885	0.617854	0.787063
E2f6	0.339514	1.26533	4.49862	2.72211	0.112782	0.300335
Rrm1	0.339481	1.2653	7.67836	22.2086	9.90401e-05	0.00281865
Exo5	0.339137	1.265	2.49736	0.903429	0.351907	0.576826
Tgfbr2	0.339019	1.2649	3.584	1.81348	0.191427	0.408115
Actr3	0.338934	1.26482	7.12062	6.09874	0.0215184	0.112337
Tmem135	0.338651	1.26457	4.84846	10.0917	0.00426301	0.0405054
Tnpo1	0.338051	1.26405	5.39293	11.1843	0.00285748	0.0311985
Taf1c	0.337924	1.26394	3.65737	4.42456	0.0467537	0.178598
Tomm20	0.337921	1.26393	5.41648	9.17289	0.00604461	0.0509287
Mex3c	0.337667	1.26371	3.79607	2.16364	0.155081	0.363708
Hnrnpu	0.337644	1.26369	9.28323	17.1289	0.000409705	0.00821461
Dnajc24	0.337569	1.26363	2.43318	1.17485	0.289822	0.519129
Mknk2	0.337567	1.26362	6.33525	8.25487	0.00867846	0.0646625
BC055324	0.336664	1.26283	5.42585	8.53029	0.00777503	0.0597429
Zfp27	0.336393	1.2626	2.94	2.6696	0.11612	0.305165
4921536K21Rik	0.336347	1.26256	0.294254	0.748552	0.396016	0.615444
Pim3	0.335629	1.26193	6.55102	11.2306	0.00281039	0.0307964
Nfatc2	0.335468	1.26179	4.39882	7.48251	0.0118939	0.0781858
Amn	0.335286	1.26163	1.78318	0.920364	0.34752	0.572118
Nkrf	0.33516	1.26152	3.83535	3.92449	0.0598693	0.206365
Caprin2	0.335062	1.26143	2.29574	2.15523	0.15585	0.364404
Klhl18	0.334665	1.26108	4.10431	5.40111	0.0294741	0.135472
Klf7	0.334575	1.26101	5.0331	6.43302	0.01858	0.102785
Atp5pb	0.334343	1.2608	7.88674	5.89027	0.0236113	0.118749
Bahcc1	0.334317	1.26078	2.76094	1.85242	0.186905	0.403209
Ing3	0.334129	1.26062	5.09393	3.39731	0.0784422	0.243528
Nnt	0.333892	1.26041	4.90243	11.0677	0.00297997	0.0319264
Nop2	0.333854	1.26038	7.24076	12.95	0.00154454	0.0205893
Scarna9	0.333821	1.26035	1.6069	1.1679	0.291218	0.520222
Ak2	0.333819	1.26035	7.40084	23.3377	7.39574e-05	0.00226589
Cbx7	0.333734	1.26027	2.7497	2.07768	0.163165	0.373517
Lat2	0.333684	1.26023	2.23791	2.65974	0.11676	0.306168
Tmem129	0.33336	1.25994	3.43879	3.33785	0.0809245	0.247602
Foxm1	0.333276	1.25987	7.08449	10.3073	0.00393446	0.0384795
Hoxb5	0.333108	1.25972	2.56558	1.97529	0.17347	0.386814
Sh3bp4	0.333058	1.25968	3.42009	2.07355	0.163566	0.373774
B3galt6	0.333024	1.25965	3.61361	3.73539	0.0658836	0.218762
Tti1	0.332988	1.25962	5.55792	13.1294	0.00145381	0.0197963
Zfp367	0.332951	1.25959	4.6327	1.24579	0.276072	0.504355
Tmem231	0.332361	1.25907	2.43612	2.04605	0.166267	0.377619
Prickle2	0.332059	1.25881	3.1452	3.40385	0.0781745	0.24316
9330151L19Rik	0.332043	1.25879	2.71027	1.58846	0.22039	0.442326
Enah	0.331896	1.25867	7.89243	16.6755	0.000469504	0.00909475
Slc36a4	0.331862	1.25864	3.35843	3.9313	0.0596647	0.206091
Gpr137b	0.331855	1.25863	6.5354	12.0707	0.00208871	0.0252877
Crtc3	0.331308	1.25815	4.75914	5.62879	0.0265642	0.127715
Mthfs	0.331186	1.25805	1.11048	0.410178	0.528313	0.721613
Gatd3a	0.331175	1.25804	6.27095	3.9178	0.0600712	0.206388
Haus6	0.331104	1.25798	5.67983	7.49696	0.0118228	0.0780608
Pmel	0.330921	1.25782	11.604	9.91105	0.00456165	0.0423692
Hmgcr	0.33077	1.25768	5.70428	5.64222	0.0264028	0.127439
Cd248	0.330676	1.2576	1.1362	0.459126	0.504903	0.70373
Trmt5	0.330665	1.25759	3.08587	2.71629	0.113147	0.300737
Zfp202	0.33042	1.25738	2.12672	2.73044	0.112263	0.299817
Ndufb3	0.330386	1.25735	8.34862	0.929193	0.345263	0.570293
Actn4	0.33033	1.2573	8.80001	5.65961	0.0261956	0.126705
Rpl7	0.33019	1.25718	10.0148	16.5767	0.000483778	0.00926662
Glb1	0.330082	1.25708	5.29953	7.87846	0.0101061	0.0705667
Bcl2l12	0.330071	1.25708	1.69134	0.702374	0.410753	0.627472
Kpnb1	0.330016	1.25703	7.89242	19.5526	0.000203326	0.00492328
Tmem9b	0.329943	1.25696	6.30303	12.1203	0.0020529	0.02498
Fbln1	0.329924	1.25695	5.79584	6.59664	0.0173067	0.0983643
Dusp9	0.32962	1.25668	1.35546	0.754916	0.394047	0.613973
Cers2	0.329476	1.25656	7.5615	4.97114	0.0359963	0.153303
Nipsnap2	0.32945	1.25653	5.60012	6.96546	0.0147771	0.0896276
Mmgt1	0.329171	1.25629	5.92213	13.5547	0.00126126	0.0178839
Tgfbr3	0.328725	1.2559	1.24646	0.907859	0.350752	0.575325
Hsd17b7	0.328696	1.25588	4.67435	5.99016	0.0225814	0.115294
Tmeff2	0.328622	1.25581	2.76204	0.634899	0.433846	0.647748
H2ax	0.328588	1.25578	5.79095	5.8434	0.0241125	0.120312
Kctd2	0.328499	1.25571	2.44224	1.23174	0.278725	0.507348
C130060C02Rik	0.328491	1.2557	-0.886369	0.0893202	0.767771	0.884332
0610010K14Rik	0.328343	1.25557	5.95793	2.57837	0.122201	0.314336
Pias1	0.328092	1.25535	4.085	5.76849	0.0249384	0.122467
Kmt5a	0.327777	1.25508	7.54319	4.16692	0.0530517	0.192437
Ints4	0.327473	1.25481	5.90962	10.5321	0.00362128	0.0363035
Clcn5	0.327459	1.2548	1.65488	1.16158	0.292494	0.521423
9330102E08Rik	0.327451	1.25479	1.69366	1.25845	0.27371	0.501641
Eef2k	0.327363	1.25472	4.71242	6.88498	0.015292	0.0914604
Tapt1	0.327314	1.25468	5.6641	8.56955	0.00765493	0.0590847
4930503E14Rik	0.327139	1.25452	-0.585271	0.105951	0.74843	0.874893
Abhd8	0.327055	1.25445	5.47674	1.33963	0.259172	0.485441
Capza1	0.326902	1.25432	3.96072	2.06982	0.163929	0.373922
AW549877	0.326717	1.25416	3.78995	5.93378	0.0231564	0.117395
Arid3b	0.326669	1.25411	2.86078	2.4364	0.132427	0.329285
Ccdc40	0.326664	1.25411	4.01011	5.50257	0.0281355	0.132047
Sms	0.326249	1.25375	4.29433	11.8029	0.0022938	0.0266943
Ercc6l	0.326229	1.25373	4.87669	9.33622	0.00567568	0.0491306
Uba3	0.326098	1.25362	5.46272	6.00457	0.0224371	0.114961
Ulk2	0.325927	1.25347	4.73947	8.93042	0.0066419	0.0540474
Gm12992	0.325667	1.25324	0.862118	1.00857	0.325867	0.552546
Btf3l4	0.325661	1.25324	3.62983	2.6684	0.116198	0.305303
Mknk1	0.325488	1.25309	2.67358	2.17745	0.153827	0.361422
Naa16	0.325477	1.25308	5.13616	9.28924	0.0057792	0.0494361
Npff	0.32523	1.25286	0.232431	0.456269	0.506218	0.704738
Rcsd1	0.32505	1.25271	3.4162	3.34051	0.0808118	0.247478
Trnp1	0.324922	1.2526	3.75342	5.16107	0.0329343	0.144675
Smarcd3	0.324903	1.25258	4.29901	2.54876	0.124254	0.31747
Idh3a	0.324819	1.25251	6.70232	7.39294	0.0123452	0.0799705
Klhl30	0.324693	1.2524	6.10846	5.8613	0.0239197	0.119598
Tpt1	0.324675	1.25238	8.40353	1.31631	0.263243	0.490191
Rapgef4	0.32463	1.25234	6.39572	5.68302	0.0259195	0.125623
Slc7a6	0.324563	1.25228	4.40144	3.41283	0.0778089	0.242472
Anxa9	0.324529	1.25226	2.92758	3.77316	0.0646292	0.215826
Rgs10	0.324522	1.25225	4.71808	6.11566	0.0213578	0.111894
Slc9a5	0.324499	1.25223	2.9031	2.6092	0.120105	0.310808
Gpd1l	0.324408	1.25215	4.9031	6.61869	0.0171427	0.0977606
Cenpf	0.324377	1.25212	7.98465	6.79354	0.0159012	0.0932486
Neurl1b	0.323973	1.25177	2.37426	0.942183	0.34198	0.567525
Dhx33	0.323848	1.25166	4.95412	7.26916	0.0130003	0.0827457
Adam12	0.323788	1.25161	0.807815	0.389453	0.538829	0.729
Tmem158	0.323747	1.25158	2.98775	2.88408	0.103171	0.284977
Spcs1	0.323711	1.25155	6.08877	2.12602	0.158558	0.368261
Paqr5	0.323414	1.25129	0.508786	0.733351	0.400778	0.619398
Prr14	0.323406	1.25128	3.51222	0.748615	0.395996	0.615444
H4c9	0.323147	1.25106	1.71902	1.36984	0.25402	0.479981
Mrpl44	0.323101	1.25102	4.75867	1.33718	0.259596	0.485781
Pygo1	0.323084	1.251	4.61449	5.62618	0.0265957	0.127715
Slc5a6	0.323038	1.25096	3.26913	3.84346	0.0623665	0.211111
Tbl2	0.323027	1.25095	4.82406	5.40506	0.0294207	0.135417
Snhg17	0.323025	1.25095	4.42662	4.63732	0.0421857	0.168322
Ifi27	0.322986	1.25092	9.25415	17.8557	0.000330478	0.00696324
Dclre1c	0.322603	1.25059	3.32517	5.58097	0.0271477	0.129485
Bud23	0.322599	1.25058	5.67484	12.446	0.00183424	0.0230191
Ccdc88c	0.322516	1.25051	4.29726	3.5766	0.0714702	0.229753
Prss12	0.322467	1.25047	3.62484	4.04306	0.0564179	0.199491
Nenf	0.322458	1.25046	6.51954	11.0478	0.00300141	0.0320703
Flcn	0.322411	1.25042	4.95416	1.78315	0.195042	0.412985
Got1	0.322252	1.25028	7.84322	7.62601	0.0112085	0.0753716
Pcbp2	0.32218	1.25022	9.0862	10.8658	0.0032058	0.0335182
Abca3	0.322171	1.25021	3.54838	3.3334	0.0811138	0.247637
Cycs	0.322017	1.25008	6.62665	10.9535	0.00310539	0.0328019
Timm29	0.322007	1.25007	4.29774	3.51041	0.073958	0.234611
Hfe	0.321935	1.25001	2.48106	2.33905	0.140027	0.341062
Brpf1	0.321692	1.2498	5.5824	8.63532	0.00745827	0.0581235
Ovgp1	0.321517	1.24964	1.74462	0.747127	0.396458	0.615607
Tbc1d14	0.321494	1.24962	2.39416	2.05325	0.165555	0.376589
Nudt7	0.32007	1.24839	2.38657	1.62556	0.215255	0.436623
Tdrkh	0.320022	1.24835	4.28725	6.07812	0.0217159	0.112937
Mpdz	0.32002	1.24835	4.7142	3.26409	0.0841307	0.252665
Mrtfa	0.319956	1.24829	4.64623	7.95658	0.00978974	0.0690603
Pgbd5	0.319673	1.24805	2.18188	1.85431	0.186689	0.402971
Naa15	0.319638	1.24802	7.87696	11.6343	0.00243423	0.0278165
Mmachc	0.31961	1.24799	3.20393	4.35011	0.0484822	0.182416
Cdk9	0.319604	1.24799	4.13998	1.57141	0.222801	0.445299
Vbp1	0.319307	1.24773	5.7632	8.50726	0.00784645	0.0600611
Crnde	0.319299	1.24772	3.44454	3.12949	0.0903674	0.263425
Get4	0.319231	1.24767	4.38254	3.67005	0.0681198	0.223469
Mettl4	0.319103	1.24755	3.67755	4.95525	0.0362666	0.154018
Mbd1	0.318808	1.2473	4.0833	3.46934	0.0755514	0.237906
Btbd16	0.318748	1.24725	2.10096	0.520838	0.477876	0.683809
Pisd	0.318739	1.24724	5.64055	5.53185	0.027762	0.130936
Gid4	0.31871	1.24722	5.39196	4.39766	0.04737	0.179752
Ecsit	0.318261	1.24683	5.40529	7.16331	0.0135912	0.0851634
Morc2a	0.318221	1.24679	3.97813	5.07404	0.0342996	0.148393
Ice1	0.317988	1.24659	4.49636	5.41106	0.0293398	0.135211
Mbd2	0.317964	1.24657	5.00589	1.29065	0.267818	0.494664
Gstcd	0.317814	1.24644	4.25604	2.41303	0.134206	0.331991
Zfp277	0.317763	1.2464	4.30332	2.22478	0.149624	0.355909
Polr2a	0.317643	1.24629	6.66242	5.62781	0.026576	0.127715
Agpat2	0.317623	1.24628	5.04011	6.64161	0.016974	0.0970439
Slc36a1	0.31729	1.24599	4.51986	6.32559	0.0194726	0.105709
Pidd1	0.317083	1.24581	3.39085	3.69972	0.0670936	0.221433
Cav2	0.316674	1.24546	5.81204	10.3222	0.00391288	0.0383622
Pusl1	0.31662	1.24541	3.52265	2.7543	0.110791	0.297075
Tshz1	0.316386	1.24521	5.04698	5.74142	0.0252445	0.123397
Ttc38	0.316373	1.2452	2.14883	1.17232	0.29033	0.519534
Sap130	0.316225	1.24507	4.0818	3.17598	0.0881546	0.259113
Shprh	0.316202	1.24505	3.76442	1.85745	0.186331	0.402538
Cyp51	0.3161	1.24496	7.52145	8.99597	0.00647425	0.0534213
Ankrd13c	0.315994	1.24487	5.25752	2.41814	0.133814	0.331773
Ncam2	0.315776	1.24468	0.27955	0.129091	0.722708	0.858358
Ube2cbp	0.315686	1.2446	1.59667	1.8909	0.182564	0.397786
9930104L06Rik	0.315668	1.24459	1.9288	1.0281	0.321326	0.54825
Fbxo22	0.315653	1.24457	4.60136	2.89489	0.102565	0.284477
Zdhhc18	0.315553	1.24449	3.97262	4.40662	0.0471636	0.179458
Abtb2	0.315526	1.24447	3.65532	4.02945	0.0568024	0.200234
Mapt	0.315231	1.24421	4.99974	8.98422	0.00650396	0.0535384
Arnt	0.314915	1.24394	4.21604	1.97129	0.173888	0.387235
Map4k2	0.3149	1.24393	1.68581	1.4089	0.247553	0.472975
Nsmaf	0.314832	1.24387	4.88933	7.10662	0.0139198	0.086441
Trf	0.314824	1.24386	5.06225	8.2091	0.00883956	0.0651747
Snora30	0.314823	1.24386	2.1688	1.34857	0.257633	0.483667
Nrcam	0.314625	1.24369	7.17452	8.67276	0.00734882	0.0576858
Bora	0.3146	1.24367	2.87461	2.19072	0.152635	0.360217
Itga10	0.314125	1.24326	0.294815	0.319564	0.577433	0.758832
Mbip	0.313897	1.24306	1.18034	0.410564	0.52812	0.721613
Adss	0.313874	1.24304	5.34285	14.2548	0.00100231	0.0154179
Pitpnb	0.313579	1.24279	5.2726	5.00891	0.0353628	0.151681
Arpc5	0.313467	1.24269	7.55454	8.90668	0.00670379	0.0542903
Rasa3	0.313093	1.24237	6.25306	10.1357	0.00419365	0.0399728
Snx17	0.31276	1.24208	6.54847	13.7014	0.00120144	0.0173315
Sdc2	0.312263	1.24165	5.24511	5.51996	0.0279131	0.131259
Ankrd27	0.312238	1.24163	5.83159	6.79096	0.0159188	0.093283
Mrps18b	0.312134	1.24154	-0.248036	0.665538	0.423117	0.638156
Pnrc1	0.312069	1.24149	3.91447	1.17152	0.290489	0.519627
Zc3h14	0.31206	1.24148	6.09312	7.05165	0.0142469	0.0876117
H2ac11	0.311955	1.24139	2.23839	2.11742	0.159366	0.36921
Lyplal1	0.311656	1.24113	4.00818	1.44996	0.240981	0.466577
Tecpr2	0.311645	1.24112	4.31976	6.21848	0.0204103	0.108919
Zdhhc14	0.311491	1.24099	3.41313	2.83293	0.106099	0.289553
Zfp398	0.311457	1.24096	2.58369	2.74185	0.111556	0.298531
Cog6	0.311328	1.24085	3.84748	2.07035	0.163878	0.373893
Aunip	0.311311	1.24083	5.10712	7.02716	0.0143954	0.0884343
Rfx7	0.311122	1.24067	4.57719	2.22729	0.149404	0.355667
Psma3	0.310741	1.24034	7.06835	2.79138	0.108549	0.293422
Zfp692	0.310475	1.24012	4.21258	4.22033	0.0516708	0.18965
Niban1	0.310408	1.24006	3.38717	1.96207	0.174857	0.387961
Samd4b	0.310312	1.23998	6.1	2.97917	0.0979745	0.276929
BC048403	0.310272	1.23994	1.08925	0.601949	0.44587	0.65672
Ttf2	0.310236	1.23991	5.25281	8.62506	0.00748857	0.0582121
Kdelr2	0.310026	1.23973	6.93894	3.64437	0.0690222	0.225179
Xkr5	0.309999	1.23971	3.64586	5.67592	0.0260028	0.125976
Wdr82	0.309793	1.23953	5.33557	10.2443	0.00402756	0.0390089
Swt1	0.309676	1.23943	5.37762	9.3471	0.005652	0.0491306
Zfp276	0.309623	1.23938	3.14715	2.44969	0.131428	0.328095
Zfp748	0.309471	1.23925	2.50005	1.89833	0.181741	0.396351
Lrrc4b	0.309444	1.23923	3.6714	4.46028	0.0459493	0.176684
Elk4	0.309384	1.23918	2.9838	4.89766	0.0372657	0.156545
Zfp422	0.308874	1.23874	4.34568	2.18501	0.153146	0.360909
Srgap2	0.308693	1.23858	4.92931	3.6401	0.0691734	0.225508
Dhrs7	0.30866	1.23856	4.62253	7.69524	0.0108935	0.0738861
Cdc123	0.308638	1.23854	6.63886	8.16267	0.00900633	0.0660355
Pole	0.308425	1.23835	5.26792	4.21469	0.0518148	0.189859
Ssr3	0.308285	1.23824	7.18924	6.58173	0.0174187	0.0986784
Nop9	0.30822	1.23818	5.61288	6.95013	0.0148737	0.0897653
Acox3	0.308082	1.23806	3.64372	3.31496	0.0819043	0.249326
Enc1	0.308067	1.23805	4.67087	5.81248	0.0244496	0.121408
Nek2	0.308053	1.23804	3.0327	1.23207	0.278663	0.507348
Sema4d	0.307992	1.23798	2.54743	1.4491	0.241115	0.466687
Abi1	0.30769	1.23772	5.18225	10.3869	0.00382036	0.0376395
Tial1	0.307539	1.23759	5.73675	9.30807	0.00573747	0.0492316
Dck	0.307499	1.23756	3.11912	2.60699	0.120254	0.311126
Nudt6	0.307432	1.2375	2.85348	3.02799	0.0954253	0.272936
Flna	0.307323	1.23741	8.39577	4.55588	0.0438719	0.172039
Padi2	0.307259	1.23735	5.26441	6.5213	0.0178806	0.100209
Ell	0.307225	1.23733	3.86345	2.27728	0.14512	0.349277
1810055G02Rik	0.307144	1.23726	3.85369	4.36092	0.0482267	0.18191
Wrn	0.306991	1.23713	4.11769	1.18778	0.28725	0.51652
2810403D21Rik	0.306975	1.23711	-0.577546	0.260766	0.61454	0.784895
Unc50	0.306956	1.23709	4.81586	0.491925	0.490222	0.692491
Snx12	0.306741	1.23691	6.00228	9.39566	0.00554764	0.0485621
Zxda	0.306706	1.23688	3.22984	3.62929	0.0695584	0.226424
[truncated: 10,011 more rows]

## Sheet: ST2C
Symbol	logFC	FC	logCPM	F	PValue	FDR
Prss35	10.4984	1446.53	1.1275	210.442	3.01901e-09	1.39455e-06
Prkag3	6.17598	72.3028	-0.363375	29.085	3.56016e-05	0.00250044
Mir100hg	5.87142	58.5429	-0.0640693	10.8418	0.00352897	0.0667448
Snord66	4.75915	27.0799	-0.822101	8.08468	0.010533	0.13288
Vwa1	4.57483	23.8321	-1.20785	5.11848	0.0346016	0.253663
Bmyc	4.48267	22.3572	-0.321591	32.4381	8.2167e-05	0.00458989
Ttn	3.94863	15.4403	0.561431	6.07049	0.0236697	0.208717
Enpep	3.93878	15.3352	-1.19536	3.08343	0.0955239	0.424276
Ephb6	3.67018	12.7302	0.799882	19.6	0.000200649	0.00920847
Tagln2	3.65623	12.6076	2.14141	2.35435	0.141744	0.495878
Serpine2	3.63942	12.4617	-1.64118	2.40768	0.137566	0.489513
Unc13b	3.60686	12.1835	1.13975	7.19607	0.0134052	0.153602
E130310I04Rik	3.50261	11.3342	-0.23696	9.44497	0.00544384	0.0892777
Zfp985	3.49429	11.269	2.10481	5.59492	0.0269761	0.223318
Tgfb1i1	3.38924	10.4776	-1.07547	5.79977	0.0245897	0.212369
Il16	3.16448	8.9661	-0.619379	9.13355	0.00657315	0.0993
LOC115489947	2.76791	6.81119	-1.21625	0.813161	0.377597	0.737988
Gucy1a1	2.76238	6.78513	2.56527	2.09446	0.164455	0.531482
5330434G04Rik	2.75581	6.7543	-0.346423	1.89686	0.184757	0.561739
Ephb3	2.75475	6.74936	-0.285172	2.07354	0.170933	0.540382
Fbp2	2.75462	6.74876	-0.642882	1.95332	0.180601	0.557587
Igfbp5	2.75443	6.74787	-1.13725	1.87706	0.188886	0.565066
Serpinb1a	2.53887	5.81133	0.920696	3.59254	0.0721406	0.372111
Dlgap1	2.48434	5.5958	-0.954122	4.83619	0.0383663	0.269619
Kirrel3	2.39613	5.26391	1.31587	6.79301	0.0159048	0.170703
Slc39a2	2.37511	5.18776	-0.01854	3.11341	0.0911475	0.416177
Nat8f3	2.36311	5.14478	-0.390928	2.12586	0.158573	0.52421
Nat8f5	2.3354	5.0469	1.27148	16.167	0.000548168	0.0187768
Gm14161	2.31556	4.97797	-0.56741	3.31113	0.0820694	0.398405
Ano1	2.27371	4.83567	-0.597859	7.85983	0.0101833	0.130246
1600014C23Rik	2.22246	4.66688	-0.604817	8.89547	0.00673325	0.100957
Gm5622	2.15985	4.46868	0.349551	21.1645	0.000204624	0.00930883
Klc3	2.1463	4.42692	-0.903308	12.168	0.00201923	0.0459297
Gbx2	2.09337	4.26743	-0.328973	7.90741	0.00998761	0.128427
Rad9b	2.02455	4.06865	0.390981	16.2317	0.000537405	0.0186001
A630076J17Rik	2.01037	4.02885	-1.61063	7.13146	0.0177533	0.179547
Lctl	2.00942	4.0262	-0.860935	4.83025	0.0384746	0.270105
Srgap3	1.99495	3.98602	1.50956	16.7027	0.000465665	0.0166944
Notch1	1.96065	3.89237	1.33721	1.00924	0.327958	0.7026
Cpa6	1.96053	3.89205	1.42019	0.914299	0.351223	0.721062
Nostrin	1.95661	3.8815	2.11814	1.29659	0.270978	0.652325
Apol10b	1.95545	3.87837	-0.766784	0.753665	0.396366	0.752189
Ackr3	1.93568	3.82559	1.13045	22.6363	8.85874e-05	0.00481419
Apbb1ip	1.93413	3.82147	1.48001	24.2122	5.92947e-05	0.00357854
Efcab1	1.92623	3.80062	0.166085	9.17738	0.00603412	0.0948557
Islr	1.914	3.76853	-0.0980069	2.01835	0.169043	0.536635
1700003M07Rik	1.89809	3.7272	-0.584207	13.2745	0.00138472	0.036311
Tmem221	1.8837	3.69021	-0.934837	4.5542	0.0439075	0.289486
S100a4	1.88157	3.68476	7.56579	372.104	1.52752e-15	9.17276e-12
Aspdh	1.85402	3.61505	-0.705116	4.66279	0.0416733	0.282447
C130060C02Rik	1.8224	3.53668	-0.886369	3.69843	0.0671378	0.360584
Cbr1	1.81502	3.51865	-0.332531	4.24599	0.051022	0.316198
Sgk1	1.79433	3.46855	3.50369	61.5453	6.71023e-08	1.52934e-05
Gramd2	1.78815	3.45373	-0.394996	5.16164	0.0329257	0.246994
Cnmd	1.76589	3.40083	-0.959859	1.24015	0.278251	0.657833
Lamc2	1.76576	3.40053	-1.14506	0.947425	0.340667	0.711922
Tmeff2	1.71104	3.27396	2.76204	22.7891	8.51507e-05	0.0046911
Tstd1	1.71042	3.27255	0.466672	11.2991	0.00274233	0.0562037
Nat8f7	1.7097	3.27093	-0.245284	4.3886	0.0475796	0.303471
Tspan18	1.70911	3.2696	4.32914	42.1987	1.35649e-06	0.000196282
Saa3	1.70123	3.25177	0.619776	20.6612	0.000149727	0.00716424
Rab7b	1.66377	3.16844	3.38391	33.2962	7.50454e-06	0.000789303
Map6d1	1.65919	3.15839	-0.380386	1.90506	0.180998	0.557954
Nfasc	1.6471	3.13204	2.68708	32.3125	9.22274e-06	0.000907911
Aire	1.64063	3.11801	-0.17013	6.81013	0.016514	0.173594
Ifnlr1	1.61694	3.06723	0.776605	14.3985	0.00095671	0.0275542
Cyp3a13	1.59723	3.02563	0.93917	15.381	0.000699601	0.0218239
Gsta4	1.5726	2.9744	1.78921	13.3371	0.00135601	0.0357928
Rcan2	1.56524	2.95927	-0.245002	2.73876	0.111747	0.448293
Samd3	1.54726	2.92261	-0.87128	5.45721	0.0287254	0.230148
Clu	1.54029	2.90853	5.97661	101.882	7.60476e-10	5.70833e-07
Neurl1b	1.52404	2.87595	2.37426	22.7527	8.59545e-05	0.00471376
Gm15767	1.48872	2.80641	1.27889	7.2621	0.0130388	0.152173
Serpina11	1.48838	2.80575	-0.874915	3.51453	0.0738001	0.37687
Azin2	1.4871	2.80326	-0.536227	3.1154	0.0910505	0.416177
Jakmip3	1.45136	2.73466	-0.468644	1.07942	0.309803	0.68914
Prph	1.44264	2.71817	-0.282342	6.57543	0.0174661	0.17918
Gstp2	1.41914	2.67427	0.752158	1.82089	0.190556	0.568025
Gm43868	1.41708	2.67045	-0.372546	7.37987	0.0124126	0.148294
Aldh1a7	1.41291	2.66274	0.557601	13.4178	0.00131999	0.0349958
Slc22a17	1.40499	2.64815	-0.820087	5.43006	0.0290851	0.231862
Snora5c	1.40472	2.64767	0.0991552	4.43824	0.0464437	0.299713
Haao	1.39577	2.63129	-0.79951	2.622	0.120581	0.461013
Gfpt2	1.39318	2.62657	0.833248	2.18023	0.153576	0.514348
B230311B06Rik	1.38393	2.60978	-0.285661	6.04514	0.022036	0.201104
Gm29932	1.37832	2.59966	0.219219	6.19737	0.0206009	0.194053
Enpp1	1.37229	2.58881	0.72299	7.82596	0.0103251	0.130945
Mthfd2l	1.35825	2.56374	-0.207486	2.05563	0.166631	0.533805
Ephb2	1.35501	2.55799	2.03667	15.2459	0.000729981	0.0224222
Oca2	1.35497	2.55792	2.90146	33.5943	7.05528e-06	0.000763369
Gm38521	1.35028	2.54962	1.19681	15.5955	0.00065419	0.0208404
S100a6	1.34994	2.54901	6.51121	233.272	2.09024e-13	6.27594e-10
Fkbp10	1.3417	2.5345	2.77745	21.2015	0.000129377	0.00650135
C1qtnf12	1.3415	2.53415	-0.0222099	7.52976	0.0116632	0.141633
Thnsl2	1.32418	2.50391	1.89886	21.5488	0.0001179	0.0060512
Abca13	1.32215	2.50038	-0.450382	3.97884	0.059458	0.340033
Spata18	1.31041	2.48013	0.254769	4.13663	0.0538534	0.32339
Mgarp	1.30484	2.47056	4.96301	49.796	3.77876e-07	7.09108e-05
Slc35e3	1.30418	2.46944	-0.443755	2.03361	0.167507	0.534716
Vwa5b2	1.30305	2.4675	-1.09042	2.68842	0.114911	0.453973
Il34	1.29281	2.45005	0.704369	5.99861	0.0224967	0.203606
Col9a1	1.29263	2.44974	3.72585	19.5034	0.000206149	0.00931868
1700029J07Rik	1.28911	2.44377	0.373943	4.35643	0.0483326	0.306465
Klf8	1.28866	2.44301	-0.411735	9.93403	0.00452242	0.0777028
Adamtsl1	1.28151	2.43094	3.81074	12.6109	0.0017334	0.0418876
Dnajb13	1.27604	2.42174	-0.544816	3.61086	0.071473	0.37124
Ctso	1.27513	2.4202	0.615096	0.453966	0.507283	0.816684
Slc4a11	1.27421	2.41867	-0.501741	6.27535	0.0199063	0.192364
Car5a	1.26909	2.4101	-0.470995	2.10746	0.160308	0.52575
Capns2	1.26304	2.4	-0.658976	2.13307	0.157899	0.522991
2210406O10Rik	1.25807	2.39175	-0.00638178	6.78648	0.0159494	0.170876
Spink8	1.25385	2.38478	2.10952	15.5704	0.000659338	0.0209488
Pgf	1.25002	2.37845	0.234417	4.24177	0.051128	0.316344
A330041J22Rik	1.24964	2.37782	-0.602634	4.52993	0.044425	0.292033
Tnni1	1.24767	2.37457	-0.158064	2.03434	0.167434	0.534665
Wfdc13	1.23976	2.36158	-0.639207	2.62498	0.119049	0.459587
Zfp791	1.23974	2.36155	-0.329785	2.74001	0.11167	0.448247
Cdk3	1.23809	2.35885	-0.284737	7.49426	0.0118361	0.14282
Enpp3	1.22581	2.33887	0.624916	1.02626	0.322774	0.698855
Rac3	1.22315	2.33456	-0.150543	3.57285	0.0716086	0.371499
Tmem74b	1.21798	2.32621	-0.495958	2.49618	0.128002	0.4736
2810414N06Rik	1.2128	2.31787	1.54711	17.965	0.000320087	0.0125606
Casp12	1.20336	2.30276	2.41231	0.9713	0.335776	0.709104
G630016G05Rik	1.19919	2.29611	1.09604	7.84067	0.0102632	0.130712
F8	1.19484	2.28919	0.679302	4.57856	0.0433948	0.288304
Hsd11b1	1.18834	2.27891	3.20695	6.06683	0.0218249	0.199784
Brsk2	1.18687	2.27658	-0.701133	1.34194	0.259929	0.640478
Slc30a2	1.18159	2.26827	-0.647609	4.67256	0.0414787	0.281771
Fhdc1	1.17023	2.25048	0.547178	8.66392	0.0073745	0.107225
Cbr2	1.16636	2.24444	2.23426	9.5118	0.00530653	0.0876636
Art1	1.16079	2.2358	-0.666926	3.45447	0.0761381	0.383887
Gpr173	1.1584	2.2321	-0.933084	1.56268	0.22527	0.60683
Gm14853	1.15833	2.23199	0.783391	5.91337	0.0233685	0.207279
9030612E09Rik	1.1582	2.23178	-0.0607504	4.59087	0.0431382	0.287668
Gm24105	1.15489	2.22667	2.62944	5.20389	0.0322852	0.244788
Papss2	1.15427	2.22572	-1.16036	3.40794	0.0852189	0.403899
Des	1.15295	2.22369	4.34058	24.6188	5.35846e-05	0.00339066
Ncam2	1.15173	2.2218	0.27955	2.06063	0.164828	0.531861
Cldn9	1.14982	2.21887	-0.428511	5.62301	0.026634	0.221673
Col27a1	1.14532	2.21195	2.92408	32.4458	8.96654e-06	0.000889985
Rpph1	1.14463	2.2109	2.98815	14.9677	0.000797159	0.0240674
Zdhhc15	1.14125	2.20572	4.80154	101.125	8.15327e-10	5.76005e-07
St6gal1	1.13169	2.19115	4.74585	12.5674	0.00175938	0.042176
Smtnl1	1.13073	2.1897	-0.381114	3.5018	0.0790053	0.390502
Npm2	1.13006	2.18867	-0.120727	5.30271	0.0308408	0.238351
Calcrl	1.12327	2.17841	1.63137	10.5215	0.00363542	0.0677864
Sox6os	1.12093	2.17487	0.461009	3.04409	0.0946014	0.422685
Gm13283	1.11529	2.16638	0.674286	7.43707	0.0121205	0.145713
H4f16	1.11376	2.16409	0.174675	4.7642	0.0397019	0.275142
Fam13c	1.11044	2.15912	-0.974801	2.8773	0.104878	0.439645
Sft2d1	1.10842	2.15609	-0.448681	0.583419	0.452867	0.787434
Slc44a3	1.10391	2.14936	3.26571	39.9094	2.05531e-06	0.000277351
Itgb4	1.10359	2.14889	1.55003	9.09625	0.00622674	0.0958759
Hebp1	1.10225	2.14689	0.0796241	4.32262	0.0491386	0.308323
Crlf2	1.09463	2.13558	0.43826	6.154	0.0241348	0.210348
Bnip3	1.09214	2.1319	6.25805	19.0496	0.000234283	0.0102318
Artn	1.0908	2.12992	1.1323	3.7421	0.0668929	0.360584
Fgl1	1.09065	2.12971	0.488798	4.16435	0.0531192	0.321277
Ntn5	1.08451	2.12065	-0.940287	1.88944	0.182727	0.559265
Gm10785	1.07658	2.10904	0.648838	5.05419	0.0346198	0.253663
Notch3	1.07341	2.1044	-0.595505	3.56516	0.0718933	0.371778
Gm15506	1.07107	2.10099	-0.174417	3.08555	0.0925176	0.418665
Stc1	1.06952	2.09873	2.27684	6.23223	0.0202871	0.193542
Dusp27	1.06949	2.09869	-0.811751	2.52579	0.12721	0.472039
Serpina3n	1.06761	2.09596	0.652449	4.51284	0.0447938	0.293014
Lsr	1.0671	2.09522	-0.572528	3.7154	0.0665586	0.360076
Rbpjl	1.06477	2.09184	-0.481219	3.13859	0.0899291	0.413548
Acad12	1.06263	2.08874	-0.124516	4.21253	0.05187	0.317999
Sema6c	1.06057	2.08576	-0.715349	2.03496	0.167372	0.534656
Pygl	1.05671	2.08019	0.478412	7.50934	0.0117623	0.142525
Naif1	1.05113	2.07215	0.521586	6.35913	0.019189	0.187902
Eya1	1.04973	2.07014	5.92998	82.2637	5.39336e-09	2.2336e-06
4930555K19Rik	1.04556	2.06417	-0.0720304	4.59585	0.043035	0.287299
H2bc9	1.04527	2.06375	0.575925	5.27695	0.0312101	0.239267
Pcdhb15	1.0448	2.06309	-0.374075	3.41592	0.0776833	0.386989
Kcnn4	1.04421	2.06224	0.749311	4.79671	0.0390925	0.273283
Pabpn1l	1.04408	2.06205	0.0313985	4.18358	0.0526165	0.31991
Ccdc80	1.04244	2.05971	2.6561	13.2555	0.00139356	0.0364633
Ncf2	1.03677	2.05163	1.69193	15.7267	0.000628011	0.0202614
Bdnf	1.03641	2.05112	2.26223	24.6146	5.36407e-05	0.00339066
Gm15798	1.03522	2.04943	-0.4774	3.53877	0.0728802	0.374678
Ptprb	1.03067	2.04297	-0.0103211	3.53813	0.0729044	0.374678
Zmynd10	1.02703	2.03782	-0.313071	2.20305	0.151537	0.512086
Gm3604	1.01729	2.02411	-0.0528435	2.55784	0.12362	0.467027
Snord118	1.01629	2.0227	0.196811	2.89507	0.102554	0.436456
Rdh5	1.01477	2.02058	2.02978	15.6804	0.000637112	0.0204046
Slc16a3	1.01302	2.01813	6.49567	49.5428	3.93428e-07	7.26934e-05
Tslp	1.01272	2.01771	-1.15675	0.600145	0.446543	0.782989
Gnrh1	1.01173	2.01632	0.0826092	3.52037	0.0735776	0.376509
Gm4419	1.0115	2.016	0.916794	11.8298	0.00227228	0.0497666
Art5	1.01001	2.01392	3.08302	20.0402	0.000177535	0.00826434
Sdr42e1	1.00609	2.00846	0.764257	5.88833	0.0236319	0.208717
Grtp1	1.00463	2.00642	0.0658077	3.53243	0.0731195	0.375011
Gm26698	1.00291	2.00404	-0.0732168	2.08679	0.162285	0.528682
Elfn2	1.00176	2.00245	-0.193868	3.79313	0.0639769	0.35339
Mogat2	0.997849	1.99702	1.25692	12.0137	0.0021306	0.0475076
3000002C10Rik	0.997298	1.99626	0.400223	5.9379	0.0231139	0.206436
LOC115487230	0.996921	1.99574	-0.512893	3.16151	0.0888365	0.4121
Gm15517	0.984965	1.97927	0.522588	3.17513	0.0881946	0.41039
Gm10639	0.983107	1.97672	0.963091	6.54799	0.0176749	0.179513
Pygm	0.981094	1.97396	1.77639	12.9893	0.00152411	0.0382941
Rasd2	0.980687	1.97341	0.304533	3.60901	0.0730633	0.375003
Fbxo36	0.976991	1.96836	0.923176	11.7647	0.00232482	0.0504902
Clvs1	0.975592	1.96645	5.22381	81.3648	5.95133e-09	2.30566e-06
Rgs2	0.974036	1.96433	2.4745	10.167	0.00414494	0.0744107
Ndrg2	0.973769	1.96396	0.618909	4.79376	0.0391472	0.273507
C1ql3	0.972273	1.96193	-0.0194547	3.56494	0.0790109	0.390502
A630026N12Rik	0.968993	1.95747	0.734401	4.93556	0.0366048	0.263563
Arhgef9	0.965903	1.95329	2.06968	10.88	0.00318924	0.0622809
Klf5	0.961819	1.94776	1.84215	8.79723	0.00699747	0.103571
Uroc1	0.960296	1.94571	0.0327891	3.97857	0.0582662	0.336859
Tmem151a	0.957129	1.94144	-0.61601	1.82237	0.190383	0.568025
Myl2	0.951883	1.9344	0.00722942	3.40132	0.0782778	0.388565
Gm9828	0.945123	1.92535	0.0106753	3.02298	0.0956832	0.424354
Fbxo24	0.944417	1.92441	0.281531	5.53771	0.0276879	0.227116
Lgr5	0.944212	1.92414	-0.876645	2.82746	0.107745	0.441946
Pgk1	0.943092	1.92264	4.05107	1.58169	0.221342	0.603167
Gm16174	0.942289	1.92157	-0.0491813	3.9869	0.0580238	0.336325
Car5b	0.940276	1.91889	0.852957	5.17226	0.0327632	0.246488
Gm20740	0.937193	1.9148	0.242379	3.65996	0.0684726	0.363392
Gm11110	0.933685	1.91015	2.45355	17.8826	0.000327885	0.0127854
Trpm4	0.933065	1.90933	1.22445	6.73584	0.0162995	0.172876
Gm829	0.931983	1.9079	2.22692	15.724	0.000628523	0.0202614
Gfra1	0.930087	1.90539	0.797247	7.66051	0.0116551	0.141633
Pde1c	0.929226	1.90425	2.68769	12.4854	0.00180958	0.0428659
C430042M11Rik	0.929062	1.90404	0.212692	3.6233	0.0697728	0.367288
Scarna17	0.925196	1.89894	0.072618	2.6796	0.115476	0.455361
Neu3	0.915413	1.88611	0.553401	6.91627	0.0150895	0.165502
Col2a1	0.915009	1.88558	-0.167494	2.78136	0.109149	0.44482
Rcn3	0.912709	1.88258	-0.92135	2.48659	0.130034	0.477416
Scube3	0.912532	1.88235	0.895829	3.94472	0.0592638	0.339579
Bfsp2	0.91116	1.88056	7.69921	68.8847	2.57227e-08	7.18441e-06
Prkcg	0.904426	1.8718	2.50175	7.74988	0.0106518	0.133676
Niban3	0.90022	1.86635	1.52187	5.50776	0.0280689	0.228063
Mss51	0.897956	1.86342	-0.48734	2.83453	0.106006	0.440126
Gm5069	0.895324	1.86003	0.963166	4.85074	0.0381025	0.269025
Edil3	0.883626	1.84501	0.65541	2.19664	0.152106	0.512246
Gm572	0.882745	1.84388	-0.201577	1.76559	0.197175	0.575592
Gnat2	0.881288	1.84202	1.19582	8.45118	0.00802343	0.113366
Vav1	0.880791	1.84138	-0.175213	0.23232	0.634438	0.880981
Flnc	0.879801	1.84012	-0.83609	0.959028	0.337787	0.710412
Pigb	0.879349	1.83955	0.465291	6.44217	0.0185062	0.184191
Ggt1	0.878921	1.839	4.36004	25.0378	4.83225e-05	0.00308699
Mgst1	0.877703	1.83745	1.85322	4.07809	0.0554418	0.328015
Fam171b	0.872185	1.83043	3.35668	27.2408	2.84948e-05	0.00211249
1700012D01Rik	0.870905	1.82881	-0.506965	1.6882	0.206922	0.586576
Rnu2-10	0.870462	1.82825	-0.363149	1.01378	0.324646	0.700377
Col1a1	0.869132	1.82656	1.11083	3.63721	0.0692764	0.365237
Tenm4	0.864518	1.82073	4.14107	21.6402	0.000115069	0.0059568
Gm46764	0.863588	1.81956	0.026956	2.79085	0.108581	0.443556
Xylb	0.863466	1.8194	2.55562	19.5562	0.000203123	0.0092757
Tns1	0.862339	1.81798	6.06518	43.1219	1.15211e-06	0.000172961
Apln	0.861564	1.81701	2.70626	4.23816	0.051219	0.316344
Epha4	0.858562	1.81323	0.785184	4.51921	0.0446559	0.292954
4930432K21Rik	0.856596	1.81076	3.63957	25.8196	3.99468e-05	0.00266059
Gsta2	0.855415	1.80928	1.86273	5.95648	0.022923	0.205451
Adssl1	0.854532	1.80817	2.76758	6.72879	0.0163489	0.172876
C1s1	0.847027	1.79879	0.740053	3.51569	0.0737561	0.37687
Zfp469	0.847013	1.79877	2.33808	11.9353	0.00218974	0.0481833
Cracr2a	0.844565	1.79572	0.457652	6.7604	0.0161286	0.172182
2610307P16Rik	0.844101	1.79515	0.147498	3.20688	0.0867189	0.407568
Mfap3l	0.843922	1.79492	1.16004	3.22976	0.085673	0.405251
Pecam1	0.842101	1.79266	2.78129	6.28893	0.019788	0.191966
Fxyd1	0.841122	1.79144	4.84765	21.0637	0.000134263	0.00669088
Gm3776	0.840056	1.79012	1.01169	1.38509	0.251469	0.631733
Slc35d2	0.837781	1.7873	1.86904	9.07174	0.00628626	0.0961757
Slc2a4	0.836583	1.78582	2.69517	17.0147	0.000423937	0.015618
Efna1	0.832169	1.78036	-0.430376	0.882038	0.357563	0.723268
Colca2	0.831302	1.77929	0.106686	3.21108	0.0865256	0.407273
Gp1bb	0.827526	1.77464	-0.412367	1.60344	0.218299	0.599604
Gm16537	0.825254	1.77185	0.605877	4.20508	0.0520609	0.318194
Wincr1	0.821787	1.76759	1.95447	10.689	0.00341899	0.0650746
Etaa1os	0.821363	1.76707	-0.100602	4.4144	0.0469854	0.301439
Adal	0.818053	1.76302	1.45057	4.54037	0.0442015	0.290723
Ajm1	0.815923	1.76042	-0.430485	2.40854	0.134551	0.484834
Dpep1	0.814823	1.75908	0.282018	2.87129	0.103894	0.438378
Gm4371	0.812085	1.75575	0.0419418	1.91575	0.179827	0.555769
Prelp	0.809709	1.75286	4.19256	2.561	0.1234	0.466489
Snora75	0.807663	1.75037	0.207615	2.2969	0.143479	0.499763
Fam83h	0.805934	1.74828	1.79193	9.21472	0.00594766	0.0943611
Smoc1	0.803988	1.74592	2.87424	15.9688	0.000582643	0.0193838
Pgap4	0.800812	1.74208	3.90928	33.0221	7.94517e-06	0.000822599
Wnt5b	0.798381	1.73915	0.0461731	2.62825	0.118831	0.45919
Trpc1	0.797662	1.73828	0.333566	2.86591	0.1042	0.438445
Mt2	0.796347	1.7367	8.4971	22.254	9.78681e-05	0.0052473
Atp2b4	0.795825	1.73607	3.57076	6.20113	0.0205668	0.194052
Tram2	0.795049	1.73514	-0.483332	1.06741	0.312448	0.690325
Fam131b	0.794086	1.73398	2.75278	16.0649	0.00056565	0.019093
Npff	0.791105	1.7304	0.232431	2.8143	0.107189	0.441799
Lgi4	0.784733	1.72277	0.823323	3.05308	0.0941449	0.421896
Tmem151b	0.78413	1.72205	1.95464	8.53667	0.00775537	0.110751
Cubn	0.780705	1.71797	1.05632	2.70072	0.114128	0.451624
Pmp22	0.779419	1.71644	5.85899	39.1904	2.34944e-06	0.00031352
Tmem86b	0.778835	1.71575	0.266567	4.30698	0.0495164	0.31022
Icosl	0.778714	1.7156	-0.617674	1.07923	0.309845	0.68914
Socs2	0.778504	1.71535	1.12015	7.20182	0.0133729	0.153545
Ifitm5	0.778051	1.71481	-0.0587855	2.20343	0.151503	0.512086
Ifi27	0.775467	1.71174	9.25415	101.999	7.52361e-10	5.70833e-07
Ppp1r16b	0.773589	1.70952	1.07333	2.84211	0.106893	0.441301
Inpp4a	0.773248	1.70911	1.09928	2.3227	0.141355	0.495092
Hacd4	0.772003	1.70764	3.99512	33.7538	6.82714e-06	0.000745399
Fzd6	0.770723	1.70613	1.71266	2.46088	0.130594	0.478325
Acss1	0.768345	1.70332	1.8196	10.7642	0.00332642	0.0641257
Spa17	0.767543	1.70237	3.87549	16.4594	0.000501327	0.0176868
Dysf	0.766945	1.70166	2.39123	3.70453	0.0669291	0.360584
Tmem53	0.765218	1.69963	0.798276	2.88552	0.10309	0.437556
Slc22a21	0.763321	1.69739	1.2319	6.58362	0.0174044	0.178809
Pcx	0.763118	1.69715	1.74753	5.92123	0.0232866	0.207279
Serpinb8	0.762971	1.69698	-0.884256	1.37944	0.253579	0.632575
Cacnb3	0.762839	1.69683	2.87913	13.9584	0.00110404	0.0304118
Mvd	0.761149	1.69484	6.28731	16.3938	0.000511436	0.0179077
Ralgps1	0.758433	1.69165	1.16861	6.5528	0.0176381	0.179513
Prkaca	0.755727	1.68848	6.61937	44.2449	9.47522e-07	0.000147789
Eno1	0.755698	1.68845	5.58571	1.76182	0.197636	0.576119
Tst	0.754262	1.68677	0.495066	3.39343	0.0786017	0.389281
Vash1	0.753572	1.68596	3.44148	14.8441	0.000829151	0.0247714
Spaca6	0.750759	1.68268	0.0585462	1.3035	0.265513	0.645783
Aspg	0.750602	1.68249	0.753138	2.57276	0.122587	0.464584
Snora41	0.749454	1.68116	0.856322	5.2253	0.0319659	0.243135
Ypel1	0.748392	1.67992	0.358026	2.42707	0.133133	0.483353
Prex2	0.747591	1.67899	2.80273	8.09902	0.00924065	0.123006
Crnde	0.747195	1.67853	3.44454	17.2925	0.00039021	0.0147837
Nat8	0.747132	1.67845	3.80777	21.3913	0.000122962	0.00625753
Gsta1	0.746844	1.67812	1.45564	1.42268	0.245321	0.62696
3110021A11Rik	0.745781	1.67688	2.43038	9.07803	0.00627093	0.0961757
Gm4876	0.744219	1.67507	1.15594	3.99778	0.0577085	0.334983
H3c6	0.743158	1.67384	-0.42443	1.97549	0.173449	0.545841
Art3	0.743095	1.67376	2.44285	4.20974	0.0519413	0.318194
Mcub	0.742254	1.67279	1.19318	2.51632	0.126551	0.470841
Adgre5	0.737722	1.66754	2.66082	8.27042	0.00862449	0.117973
Tradd	0.736582	1.66622	4.52146	31.0296	1.21384e-05	0.00109817
Kif5a	0.734909	1.66429	0.0187512	1.24704	0.275838	0.656569
D630024D03Rik	0.73411	1.66337	1.67718	4.23476	0.0513048	0.316472
Cdc42ep2	0.73298	1.66207	1.60059	7.32529	0.0126986	0.150553
Mblac1	0.732329	1.66132	0.536137	3.2887	0.0830449	0.400654
Sgcd	0.730543	1.65926	1.44739	6.13975	0.0211315	0.196905
Gm10910	0.7301	1.65875	0.0708503	2.18456	0.153187	0.513608
Cox16	0.729243	1.65777	0.346591	1.0469	0.317038	0.695551
Pla2g2e	0.729142	1.65765	5.66705	48.0349	5.01777e-07	8.60906e-05
Gm10863	0.728984	1.65747	1.56628	5.97707	0.0227135	0.204791
Slc41a2	0.728549	1.65697	0.136096	1.85928	0.186121	0.562249
Calr4	0.728099	1.65646	1.46911	4.22936	0.0514414	0.316664
Enpp2	0.727249	1.65548	3.0101	14.6428	0.000884305	0.0260306
Cdrt4	0.724331	1.65213	1.82058	6.78891	0.0159328	0.170851
Creb3l1	0.724097	1.65187	1.97594	6.75542	0.0161631	0.172244
Sh3d19	0.722042	1.64952	3.25257	18.7931	0.000252027	0.0106956
Usp11	0.72035	1.64758	2.29892	5.13479	0.0333401	0.248242
Tent5c	0.720109	1.64731	-0.48896	1.20534	0.283802	0.663694
Myo1a	0.718786	1.6458	1.04091	3.88226	0.0611562	0.344716
Agbl3	0.714724	1.64117	1.51149	5.61627	0.0267156	0.221874
Dlc1	0.714685	1.64112	6.54484	50.4884	3.38666e-07	6.45615e-05
Tspan7	0.713817	1.64014	3.76349	9.79297	0.00476922	0.0804394
Hoxc6	0.713765	1.64008	-0.291102	1.71803	0.203095	0.582698
Selenbp1	0.713534	1.63982	3.79819	5.099	0.0339016	0.250254
Ak4	0.712292	1.6384	4.65437	30.6572	1.31629e-05	0.00112919
Taf9b	0.711937	1.638	2.4874	1.66218	0.210334	0.59148
4930594M22Rik	0.711501	1.63751	0.0728014	2.46134	0.130559	0.478325
Tgfbr3l	0.707498	1.63297	-0.0787284	1.48872	0.234981	0.616669
Phospho1	0.706057	1.63134	1.64498	4.04214	0.0564437	0.331175
Catsper2	0.705084	1.63024	0.0642651	3.02405	0.0956278	0.424354
D130020L05Rik	0.701433	1.62612	3.08293	18.5457	0.000270534	0.0113605
Gm14637	0.699516	1.62396	-0.456906	1.21926	0.281111	0.660969
Spata2l	0.698454	1.62276	-0.0167306	1.85026	0.187152	0.563191
Ctsc	0.697103	1.62125	3.26327	14.5974	0.000897294	0.0262841
Fchsd1	0.696985	1.62111	2.59861	6.97508	0.0147169	0.163334
Reck	0.696108	1.62013	0.233659	2.74566	0.111322	0.447879
Pde1b	0.695634	1.6196	3.22177	12.3686	0.0018838	0.0440163
Tspan33	0.693257	1.61693	0.0338596	2.04316	0.166554	0.533805
Scn2a	0.692005	1.61553	1.55952	7.00628	0.0145233	0.161654
Spp1	0.691661	1.61514	0.486127	3.36461	0.0797962	0.392767
Bscl2	0.691335	1.61478	2.5217	8.75769	0.00710704	0.104347
Gm35486	0.690302	1.61362	2.0522	5.76721	0.0249527	0.213145
Gsn	0.689049	1.61222	6.66262	26.4176	3.46102e-05	0.00244511
Ranbp17	0.688774	1.61191	0.898643	4.68356	0.0412607	0.281557
Txnl4b	0.686852	1.60977	3.24345	14.8533	0.000826711	0.0247601
Fgf11	0.686519	1.6094	-0.332334	1.08851	0.307821	0.688057
Nupr1	0.685719	1.6085	5.99385	26.9663	3.03922e-05	0.00223548
Dock10	0.684835	1.60752	2.00785	3.53153	0.0731536	0.375011
Epas1	0.684719	1.60739	0.921093	2.86885	0.104033	0.438445
Med9os	0.684311	1.60693	0.829991	3.67441	0.0679679	0.362127
H2bc11	0.682232	1.60462	1.70215	6.75559	0.0161619	0.172244
Aldh1a1	0.682067	1.60444	0.599947	1.3437	0.25847	0.639186
Gm14057	0.679841	1.60196	1.10145	3.39931	0.0783601	0.388565
Lmod1	0.679322	1.60139	4.87495	20.666	0.00014953	0.00716424
Aldh1b1	0.679198	1.60125	2.53761	11.957	0.00217322	0.0481557
Platr27	0.678783	1.60079	0.455491	3.2556	0.084509	0.402919
Gm50340	0.678292	1.60024	1.38381	6.67689	0.0167179	0.174897
Neb	0.678206	1.60015	1.54545	3.11867	0.0908914	0.416167
Setd4	0.677978	1.5999	1.00158	2.3671	0.137786	0.489513
Leng8	0.677649	1.59953	2.60948	5.34171	0.0302908	0.236114
Vasn	0.677285	1.59913	0.827674	0.757845	0.393146	0.750783
Ccdc169	0.676888	1.59869	0.174029	1.40661	0.247926	0.628815
Fzd4	0.676405	1.59815	1.36226	5.36534	0.029963	0.235507
Snora3	0.676057	1.59777	1.13318	2.87286	0.103805	0.438378
Sh3tc1	0.673717	1.59518	-0.196711	2.02702	0.168168	0.535588
AV051173	0.672915	1.59429	0.176386	2.30696	0.142646	0.498453
Eef1a2	0.672026	1.59331	-1.14405	0.172017	0.682232	0.899407
Fxyd3	0.671094	1.59228	-1.09028	1.08626	0.308309	0.688149
Naalad2	0.66773	1.58857	4.00424	29.3907	1.74178e-05	0.00138272
Zfp978	0.667006	1.58777	-0.397813	0.924082	0.346567	0.71737
Ahr	0.665749	1.58639	2.1502	8.68821	0.00730418	0.10646
Zfp341	0.665339	1.58594	2.09778	4.05011	0.0562199	0.330495
Tmem79	0.664892	1.58545	1.0511	2.80994	0.107446	0.441799
Wnk3	0.661989	1.58226	-0.640789	1.40518	0.249336	0.630293
Yod1	0.661096	1.58128	2.48281	6.72836	0.0163519	0.172876
Abhd1	0.660264	1.58037	1.0847	2.85743	0.104685	0.439295
Cyp26b1	0.659999	1.58008	6.18027	19.351	0.000215161	0.00960626
Vash2	0.659556	1.5796	-0.297992	1.05151	0.315997	0.694062
1110002E22Rik	0.658797	1.57877	-1.04616	0.258825	0.615854	0.873917
Katnb1	0.658653	1.57861	4.57121	33.5031	7.18955e-06	0.000770951
Ahsg	0.657798	1.57767	1.75736	3.32059	0.081662	0.397193
Ssc5d	0.65717	1.57699	1.84744	6.09051	0.021597	0.198759
2810032G03Rik	0.656248	1.57598	0.868943	2.48412	0.12888	0.475345
Noxo1	0.656233	1.57596	0.311195	0.81378	0.376508	0.737488
Per3	0.656042	1.57575	0.327543	1.60182	0.218523	0.599604
Snora73b	0.65521	1.57484	4.5999	15.6137	0.000650491	0.0207777
Mok	0.654012	1.57354	1.56661	4.61994	0.0425392	0.285257
E330033B04Rik	0.653815	1.57332	1.79676	6.60622	0.0172352	0.17829
4930447F24Rik	0.653315	1.57278	0.0903883	1.62469	0.215374	0.598068
Gm13889	0.651991	1.57134	1.04294	4.86856	0.0377823	0.268024
Zfp319	0.650603	1.56982	3.72771	12.2714	0.00194813	0.0450811
Ahnak2	0.650131	1.56931	7.1156	11.1363	0.00290717	0.0586067
Map3k13	0.648516	1.56756	0.950536	2.92116	0.101107	0.433369
Gm34267	0.648144	1.56715	-0.309974	1.38539	0.251419	0.631733
Nrp	0.647174	1.5661	3.31053	7.96659	0.00975	0.126915
1700113A16Rik	0.643262	1.56186	-0.128819	1.44519	0.241732	0.622928
Sparcl1	0.641769	1.56024	7.88529	20.3333	0.000163765	0.0076829
Pla2g4a	0.641295	1.55973	2.74524	12.2545	0.00195957	0.0451716
Snord14e	0.640985	1.55939	1.17106	3.01855	0.095912	0.424354
Thbs3	0.640534	1.55891	3.34828	14.0114	0.00108503	0.0299568
Pbld2	0.636398	1.55444	0.440353	2.81149	0.107355	0.441799
Efnb3	0.636056	1.55407	-0.148195	0.956772	0.338345	0.710435
2700046G09Rik	0.63574	1.55373	2.16504	5.89204	0.0235926	0.20865
Fry	0.635678	1.55367	1.17382	1.92737	0.178564	0.55383
Zfp746	0.635538	1.55352	2.69971	1.17666	0.28946	0.668669
Irx3	0.635284	1.55324	4.06511	11.0313	0.00301937	0.0596424
Loxl2	0.634355	1.55224	2.90059	5.45518	0.0287521	0.230209
Efna2	0.633647	1.55148	-0.151923	1.5809	0.221454	0.603197
9330151L19Rik	0.633172	1.55097	2.71027	5.83217	0.0242343	0.210713
Gm12602	0.632814	1.55059	1.20616	3.94274	0.0593228	0.339755
Map1b	0.631274	1.54893	6.85157	29.858	1.56948e-05	0.00128228
B3gntl1	0.630331	1.54792	1.54742	3.43449	0.0769344	0.385532
Kctd11	0.62972	1.54727	1.25267	3.00426	0.0966547	0.425834
Smarcd3	0.629378	1.5469	4.29901	9.67122	0.00499415	0.0836537
Lgals7	0.628891	1.54638	1.67586	2.7296	0.112315	0.449035
Egln3	0.628226	1.54566	1.54103	2.25307	0.147177	0.505269
Col4a2	0.627607	1.545	2.58107	5.45968	0.0286929	0.230126
C920006O11Rik	0.62745	1.54483	0.858677	3.22443	0.0859151	0.405757
Snora43	0.627354	1.54473	-0.114427	0.72177	0.404464	0.759594
6430571L13Rik	0.627227	1.54459	0.193575	1.74824	0.199309	0.577956
Arl2bp	0.625967	1.54325	7.21547	53.0211	2.28858e-07	4.50588e-05
H1f0	0.625239	1.54247	8.36775	60.5387	7.70402e-08	1.70151e-05
Hk1os	0.624768	1.54196	0.559721	3.59735	0.0707103	0.369403
Armc2	0.622482	1.53952	0.494969	2.27717	0.14513	0.501221
Septin4	0.622361	1.53939	1.58523	3.59845	0.0706705	0.369403
Gdf9	0.622123	1.53914	0.190713	0.685935	0.416201	0.767006
Lca5	0.621603	1.53858	2.92131	6.53429	0.0177801	0.179547
Abcd4	0.621204	1.53816	3.06595	7.93563	0.00987351	0.127478
Hibch	0.62082	1.53775	3.00098	1.51846	0.230504	0.613011
Slpi	0.620637	1.53755	1.70519	4.82176	0.0386299	0.27068
Mbp	0.620323	1.53722	9.37734	12.2647	0.00195265	0.0450986
Cdk5r2	0.618609	1.53539	3.99642	11.1546	0.00288817	0.0583954
Lpgat1	0.617975	1.53472	3.4664	12.4107	0.00185665	0.0436134
Mt1	0.617785	1.53452	10.4809	31.6426	1.06361e-05	0.00100582
Sfn	0.617322	1.53402	2.9153	5.73048	0.0253695	0.215479
Col4a4	0.617136	1.53383	2.73825	9.05358	0.00633076	0.0966104
Myorg	0.616712	1.53338	1.56494	4.1916	0.0524085	0.319343
Entpd5	0.614322	1.53084	3.20495	14.1641	0.00103231	0.0291033
Cyba	0.613442	1.5299	4.75467	14.4734	0.000933844	0.0270905
Spint1	0.613315	1.52977	0.791621	1.80767	0.192112	0.569977
Fam117a	0.612057	1.52844	-0.503097	0.861688	0.363064	0.72785
Trim59	0.609922	1.52618	2.72069	5.36855	0.0299188	0.235507
Chic1	0.608796	1.52499	5.6821	31.4865	1.09986e-05	0.0010161
Map1a	0.608558	1.52473	5.96985	18.8553	0.000247595	0.0105823
Cdnf	0.608171	1.52433	-0.796729	0.554284	0.464235	0.793176
Zfp867	0.607556	1.52368	0.749008	3.04969	0.0943169	0.422037
Apba1	0.607556	1.52368	1.28633	2.46139	0.130556	0.478325
4921528I07Rik	0.605933	1.52196	-1.08465	0.142452	0.709372	0.911261
Postn	0.605915	1.52194	1.42922	2.33036	0.140731	0.493987
C130036L24Rik	0.605533	1.52154	3.04931	6.5482	0.0176733	0.179513
Aacs	0.605212	1.5212	3.82383	6.84226	0.0155733	0.1686
Pcdhb5	0.603817	1.51973	0.708081	2.47664	0.129428	0.475945
Sigirr	0.603616	1.51952	2.73064	5.91633	0.0233377	0.207279
Plekhn1	0.603273	1.51916	1.07078	2.11505	0.15959	0.524493
B330016D10Rik	0.601923	1.51774	1.77871	3.96667	0.0586146	0.337225
Cnp	0.601542	1.51734	2.48719	4.02806	0.0568418	0.332361
Lifr	0.60144	1.51723	1.22551	2.38443	0.136421	0.488633
Calml4	0.601132	1.51691	2.2623	3.87211	0.0614701	0.345738
Map7d2	0.600461	1.5162	5.60284	35.8562	4.46481e-06	0.000512561
Pdk1	0.600111	1.51583	3.96688	11.2471	0.00279387	0.0569684
Gsdmc	0.59961	1.51531	6.96827	32.9185	8.119e-06	0.000826349
Irs1	0.596486	1.51203	3.19786	7.14898	0.0136734	0.156101
Herpud1	0.595911	1.51143	7.02315	56.839	1.29932e-07	2.64489e-05
Il2rb	0.594294	1.50973	-0.905187	0.283816	0.599405	0.865049
Gas7	0.593344	1.50874	7.01819	68.1842	2.80908e-08	7.66752e-06
Ablim1	0.593145	1.50853	5.41601	23.4752	7.14112e-05	0.0041154
Slc9a5	0.592688	1.50805	2.9031	8.79962	0.00699092	0.103571
Gramd1c	0.592553	1.50791	-0.203451	0.71884	0.405405	0.760173
Map2	0.591819	1.50715	4.79196	16.4729	0.00049927	0.0176868
Cog5	0.591592	1.50691	1.31954	4.20146	0.052154	0.318277
Mfsd4a	0.591161	1.50646	-0.0875186	1.1127	0.302629	0.682326
Nphp3	0.590425	1.50569	0.9609	3.12566	0.0905523	0.414931
Baiap2	0.590267	1.50553	4.5209	13.0658	0.0014853	0.0380351
Miga1	0.589746	1.50498	1.20955	2.30215	0.143043	0.49919
Gm9895	0.588599	1.50379	-0.769422	0.714812	0.406703	0.760826
Lama5	0.588397	1.50358	1.40823	2.2741	0.145389	0.501271
Mrps36	0.588147	1.50331	0.572676	1.19228	0.286361	0.666253
Ccdc85c	0.587342	1.50248	4.90756	27.2762	2.82595e-05	0.00211249
Hspa12b	0.587127	1.50225	0.451486	2.94151	0.099995	0.431834
Jazf1	0.586995	1.50212	2.8185	7.32276	0.012712	0.150553
BC025920	0.586511	1.50161	0.618027	2.08856	0.162114	0.528682
Chrnb2	0.5865	1.5016	0.61697	1.81986	0.190676	0.568144
Rrm2	0.586199	1.50129	7.88143	47.3166	5.64474e-07	9.28676e-05
Gapdh	0.585302	1.50035	8.57251	1.19473	0.285878	0.665566
Gm19605	0.585196	1.50024	2.4348	6.28705	0.0198043	0.191969
Col1a2	0.58515	1.50019	4.32321	17.1186	0.000410966	0.0153283
Rhbdl1	0.584133	1.49914	0.430847	1.53383	0.228234	0.610546
Hoxd3	0.583894	1.49889	1.31691	2.2852	0.144455	0.500524
Gm4890	0.583548	1.49853	0.664684	1.38796	0.250992	0.631733
Azgp1	0.583357	1.49833	0.066515	0.995042	0.329062	0.703585
Cdsn	0.583188	1.49816	1.6022	1.74811	0.199325	0.577956
Stk35os1	0.583034	1.498	0.381954	2.55299	0.123958	0.467228
4931440P22Rik	0.582968	1.49793	-0.156698	1.21344	0.282232	0.662032
Nck2	0.581923	1.49684	3.43847	11.9404	0.00218587	0.0481833
Kctd16	0.579781	1.49462	2.0792	3.53054	0.0731912	0.375011
B230217O12Rik	0.579605	1.49444	0.41847	1.65397	0.211424	0.592857
Slc46a3	0.579248	1.49407	1.12461	2.65975	0.11676	0.456844
Abhd18	0.57916	1.49398	1.40351	2.70548	0.113827	0.451538
Upp1	0.578819	1.49363	2.12672	6.94524	0.0149046	0.164287
Cfap300	0.578717	1.49352	1.69748	4.49421	0.0451995	0.294385
Epb41l4b	0.577055	1.4918	4.85384	14.5405	0.000913874	0.0267047
Napb	0.576552	1.49128	3.12743	8.54496	0.00772991	0.110645
Tph1	0.57607	1.49078	3.99976	11.529	0.00252671	0.0533436
Gpc1	0.575531	1.49023	8.83941	23.4639	7.16168e-05	0.0041154
Scarb1	0.575363	1.49005	6.19287	20.7245	0.000147171	0.00715595
Dleu2	0.575249	1.48993	0.652696	2.09814	0.161195	0.527152
D330050I16Rik	0.575141	1.48982	1.39551	2.09756	0.161251	0.527152
Trim67	0.574601	1.48927	-0.0382135	1.89454	0.18216	0.558996
Pfkl	0.571224	1.48578	7.66633	18.2666	0.000293216	0.011857
1810062G17Rik	0.568721	1.48321	1.00194	3.21212	0.0864779	0.407273
Slc4a3	0.56792	1.48238	3.9726	6.06813	0.0218123	0.199784
Paqr7	0.565778	1.48019	5.30801	13.7948	0.00116499	0.0317269
Tarsl2	0.565529	1.47993	1.25639	2.7329	0.11211	0.449035
Prkdc	0.565302	1.4797	3.08559	8.33579	0.00840159	0.115981
Pgm1	0.565152	1.47954	7.74453	11.0832	0.00296331	0.0591186
Olfml3	0.564843	1.47923	2.60259	4.41985	0.046861	0.300963
Pde2a	0.564707	1.47909	-0.882215	0.225374	0.639525	0.881377
Dynlt1a	0.564365	1.47874	1.37754	0.299085	0.58981	0.860016
Klf15	0.563046	1.47739	1.79994	7.22438	0.0132467	0.153122
Pwwp3b	0.562023	1.47634	1.99349	2.86545	0.104226	0.438445
Nemp2	0.561743	1.47605	1.61242	4.26723	0.0504919	0.314393
Tspan15	0.561579	1.47588	2.39937	3.32143	0.0816258	0.397193
Fn1	0.561225	1.47552	6.2145	7.70092	0.0108681	0.135906
Gm14321	0.560675	1.47496	0.128884	1.45361	0.240407	0.621684
Nrp1	0.559928	1.4742	5.26297	15.9573	0.000584711	0.0193988
Zeb2os	0.559503	1.47376	3.43894	10.6708	0.00344183	0.0654057
Zfp784	0.559345	1.4736	0.749866	1.66033	0.21058	0.591593
Tmem223	0.559117	1.47337	0.890873	1.44734	0.241393	0.622532
Guca1a	0.558727	1.47297	4.49433	5.64586	0.0263594	0.220676
Dennd6b	0.558536	1.47277	2.56982	6.00344	0.0224484	0.203322
Arhgap19	0.558519	1.47276	2.18049	1.75829	0.198069	0.576534
Dus2	0.557837	1.47206	3.89613	11.0631	0.00298493	0.059195
Mtm1	0.55679	1.47099	-0.363317	1.27124	0.271349	0.652942
Gpr37	0.556734	1.47094	3.36045	7.10731	0.0139158	0.157223
Eid2b	0.556336	1.47053	3.48482	11.0836	0.00296285	0.0591186
1700024J04Rik	0.555884	1.47007	3.03811	5.95991	0.022888	0.205359
2500002B13Rik	0.554223	1.46838	1.82033	3.79156	0.0640281	0.35339
Rad51b	0.554004	1.46816	2.35108	6.4191	0.0186931	0.185082
9530062K07Rik	0.553653	1.4678	0.0724693	0.95108	0.339756	0.711132
Miga2	0.553509	1.46765	4.69752	12.2418	0.00196818	0.0451966
Il1rapl1	0.553367	1.46751	-0.219175	1.47388	0.237255	0.618912
Tg	0.552529	1.46665	4.04723	11.4394	0.00260848	0.0545233
Krtcap3	0.551338	1.46544	0.585687	1.44825	0.241249	0.622511
BC065397	0.551114	1.46522	0.232923	1.58582	0.220761	0.602303
Csf2ra	0.550824	1.46492	1.85498	2.75068	0.111013	0.447751
Mettl27	0.550121	1.46421	3.21059	12.493	0.00180487	0.0428388
Abcb9	0.549481	1.46356	1.42108	3.41072	0.0778945	0.387127
Fam221a	0.548664	1.46273	2.04847	1.96329	0.174729	0.548483
Pbx4	0.548281	1.46234	1.41403	3.44999	0.076316	0.384107
Prrg1	0.547623	1.46168	1.13039	2.50349	0.127473	0.472515
Slc9b2	0.546509	1.46055	1.02274	2.41486	0.134065	0.483927
Cfap100	0.546339	1.46038	4.36956	2.41339	0.134178	0.483927
Btbd16	0.546149	1.46018	2.10096	1.59231	0.21985	0.601308
Qsox2	0.545999	1.46003	3.06384	9.29414	0.0057683	0.0923697
Gm15408	0.545561	1.45959	0.114594	1.71815	0.20308	0.582698
Tctn1	0.545257	1.45928	1.94265	5.42941	0.0290937	0.231862
2900041M22Rik	0.544907	1.45893	0.967592	1.93514	0.177727	0.553122
Gspt2	0.544243	1.45826	3.44332	18.2704	0.000292894	0.011857
Nrep	0.543783	1.45779	3.42477	12.1911	0.00200309	0.0458318
Kcnh2	0.542781	1.45678	2.38077	3.61255	0.0701594	0.368077
1810065E05Rik	0.542724	1.45672	0.0443997	1.23596	0.277924	0.657833
Sh3bp4	0.542504	1.4565	3.42009	5.53455	0.0277278	0.227116
Erfe	0.540117	1.45409	-0.251525	0.881249	0.357774	0.723268
Galnt6	0.540109	1.45408	5.07104	26.9476	3.05261e-05	0.00223548
Snora17	0.538978	1.45294	2.07277	3.3587	0.0800441	0.393021
Rnaseh2a	0.538975	1.45294	6.04898	12.4115	0.00185616	0.0436134
Fbxw18	0.538528	1.45249	3.8725	6.81354	0.0157657	0.170122
A530016L24Rik	0.537918	1.45188	1.02882	3.00008	0.096873	0.426066
Bcar3	0.537647	1.4516	1.68396	1.7263	0.20205	0.581816
Nckap5l	0.537425	1.45138	6.71182	7.68463	0.0109411	0.136451
Atg9a	0.535763	1.44971	4.7188	25.6611	4.15078e-05	0.00270929
Prr22	0.534634	1.44858	-0.0395919	1.60331	0.218317	0.599604
Me1	0.534236	1.44818	6.33742	23.4382	7.20869e-05	0.00412269
Mir6516	0.534046	1.44798	2.28434	2.76952	0.109864	0.445466
Gm34758	0.533909	1.44785	-0.723187	0.453315	0.507584	0.816825
Wnt6	0.532525	1.44646	1.12536	3.64835	0.0688813	0.364113
Wwp2	0.532223	1.44616	5.36744	18.3418	0.000286907	0.0118411
Arhgap9	0.531241	1.44517	2.72222	5.85373	0.0240011	0.210348
Mucl3	0.5306	1.44453	-0.133386	0.887955	0.355985	0.722803
Zfp607b	0.527621	1.44155	1.68883	4.09848	0.0548827	0.326146
Dmpk	0.527396	1.44133	4.4882	12.1714	0.00201679	0.0459297
Dlk2	0.526298	1.44023	0.140112	1.20307	0.284246	0.663706
Trnp1	0.525505	1.43944	3.75342	13.5767	0.00125207	0.0335655
B230208H11Rik	0.524539	1.43847	1.46557	2.60204	0.120588	0.461013
Camsap3	0.524429	1.43836	3.88785	9.82941	0.00470407	0.0799093
Cerkl	0.523802	1.43774	-0.040945	0.807127	0.378432	0.738419
Tab3	0.523201	1.43714	2.90167	10.2347	0.00404198	0.0732189
Gm13112	0.523171	1.43711	0.220457	0.692527	0.414003	0.765008
Rps6ka2	0.52305	1.43699	1.29235	3.09263	0.0921672	0.417827
Fbln1	0.522934	1.43687	5.79584	16.5564	0.000486763	0.0173473
Gm35339	0.5224	1.43634	-0.235187	0.739867	0.398726	0.753676
Skida1	0.522332	1.43628	1.76218	3.88827	0.0609712	0.344135
Exd2	0.521935	1.43588	1.66352	2.99687	0.0970412	0.426441
Lrrc15	0.521923	1.43587	-0.751225	0.720734	0.404796	0.759744
Zfp112	0.521917	1.43586	0.467367	1.29217	0.267545	0.647042
Tmem51os1	0.521009	1.43496	0.564442	1.60549	0.218014	0.599604
Sema3c	0.519776	1.43373	2.77879	6.26814	0.0199694	0.192482
H2bc3	0.519765	1.43372	-0.126673	0.631755	0.434971	0.775945
Chac1	0.518198	1.43217	5.90846	24.4855	5.53882e-05	0.00347257
Gnao1	0.51763	1.4316	4.33264	13.2948	0.00137534	0.0361441
Gnpat	0.517287	1.43126	5.69229	26.626	3.2937e-05	0.00236655
Ankrd6	0.516657	1.43064	2.36969	7.59287	0.0113628	0.139822
Got2	0.516545	1.43053	9.03406	13.7376	0.00118716	0.0320483
Lipe	0.515942	1.42993	2.34177	3.86613	0.0616561	0.346104
4921536K21Rik	0.51544	1.42943	0.294254	1.77287	0.196287	0.574696
Dnaic2	0.515289	1.42928	1.3248	3.05644	0.0939752	0.421318
Padi2	0.515222	1.42921	5.26441	18.4043	0.00028178	0.0116696
Neurl2	0.514181	1.42818	3.02941	8.37547	0.00826937	0.115093
D130040H23Rik	0.512701	1.42672	-0.0506851	0.835878	0.370219	0.734038
Mzf1	0.512535	1.42655	1.36141	1.25618	0.274131	0.655317
Plod2	0.511819	1.42585	6.45409	20.7603	0.000145749	0.00711562
Lancl1	0.511699	1.42573	5.39679	26.1086	3.72637e-05	0.00258692
Zfp786	0.511308	1.42534	0.768657	1.06266	0.313504	0.69162
Aipl1	0.511184	1.42522	-0.611399	0.725313	0.403331	0.758274
Cnbd2	0.511072	1.42511	1.20627	3.01752	0.0959654	0.424354
Eef1akmt2	0.511	1.42504	1.93964	0.452939	0.507759	0.816825
Agpat2	0.509748	1.4238	5.04011	17.1284	0.000409762	0.0153283
Pcdhb14	0.509344	1.4234	-0.622656	0.945367	0.341182	0.712625
Sema4g	0.509265	1.42333	1.51607	1.55939	0.224521	0.606608
Lockd	0.509043	1.42311	5.63608	7.21742	0.0132855	0.153206
Slc16a7	0.508854	1.42292	1.75342	3.53858	0.0728875	0.374678
1700007K13Rik	0.5085	1.42257	0.406982	1.79751	0.19332	0.571866
Eva1c	0.508042	1.42212	1.81337	2.73862	0.111756	0.448293
Gm36220	0.507405	1.42149	5.65028	9.56402	0.00520191	0.0865304
Tnfrsf23	0.507392	1.42148	-0.278294	0.555043	0.463933	0.793176
Amer1	0.506832	1.42093	3.74285	6.32018	0.0195189	0.189969
Slc36a3os	0.506682	1.42078	-0.122272	0.819153	0.374965	0.737404
A630066F11Rik	0.506536	1.42064	1.08729	2.14465	0.156824	0.520922
B130024G19Rik	0.506172	1.42028	1.05338	1.38949	0.250738	0.631722
1700109H08Rik	0.505992	1.4201	-0.25973	0.589085	0.450709	0.786665
Chst11	0.505554	1.41967	3.40272	1.38915	0.250795	0.631722
Daam2	0.504548	1.41868	3.98568	5.53425	0.0277317	0.227116
Tpm2	0.504081	1.41822	-1.00267	0.635525	0.435381	0.77615
Cacnb1	0.50407	1.41821	0.383933	1.15408	0.294021	0.673649
Zfp41	0.503692	1.41784	5.3853	11.3081	0.00273352	0.056119
Ramp3	0.503148	1.4173	-0.0949564	0.650945	0.428175	0.773255
Vac14	0.503083	1.41724	4.63143	21.1518	0.000131116	0.00656125
Itga1	0.502932	1.41709	1.5074	2.75524	0.110734	0.447431
9530091C08Rik	0.502594	1.41676	-0.0208095	0.548035	0.466735	0.795323
Btbd8	0.502535	1.4167	2.65048	2.43049	0.132874	0.482849
Cntnap1	0.502116	1.41629	2.09184	3.50452	0.0741843	0.378003
Peg10	0.501747	1.41593	5.82993	25.9881	3.83575e-05	0.00264755
Mgll	0.501689	1.41587	6.00411	9.71746	0.00490737	0.0823149
Galc	0.501649	1.41583	4.96235	17.2254	0.000398076	0.0150342
Gm40733	0.49975	1.41397	0.916024	2.36622	0.137855	0.489513
Rpl13	0.498885	1.41312	8.51577	27.4359	2.72255e-05	0.00205647
Wwc1	0.498815	1.41305	5.11223	13.1866	0.00142614	0.0370735
Scarna9	0.498793	1.41303	1.6069	2.61664	0.119606	0.459669
Disp1	0.498695	1.41293	5.29012	12.9507	0.00154413	0.0386354
Dcaf15	0.498079	1.41233	5.03957	15.356	0.000705126	0.0219393
Dlg3	0.496533	1.41082	4.33356	8.76275	0.00709293	0.104342
Gm29243	0.496067	1.41036	-0.455271	0.567049	0.459198	0.790965
Enkd1	0.49592	1.41022	5.19508	23.1009	7.85788e-05	0.00445157
Olfml1	0.495283	1.4096	0.893904	2.11595	0.159505	0.524493
Selenoo	0.495235	1.40955	4.52681	11.1088	0.00293616	0.0589108
Snord14c	0.494602	1.40893	-0.204814	0.268997	0.609041	0.870804
Igsf3	0.494082	1.40842	4.85733	10.8578	0.00321513	0.0624818
Afmid	0.493644	1.408	4.92326	11.3893	0.00265548	0.0549868
Stpg1	0.493034	1.4074	-0.157022	0.718964	0.405365	0.760173
Zkscan7	0.492796	1.40717	1.52368	3.53499	0.0730229	0.375003
Klrg2	0.492749	1.40712	2.73094	4.7842	0.0393257	0.273957
Mro	0.492593	1.40697	1.61241	1.01369	0.324667	0.700377
Cyp2j9	0.492247	1.40663	0.707716	0.979204	0.33286	0.706423
Efnb1	0.492208	1.4066	4.09356	12.1905	0.00200347	0.0458318
Gabrb3	0.491823	1.40622	1.33536	1.31728	0.263071	0.64348
Itga10	0.491732	1.40613	0.294815	0.794725	0.382057	0.741295
Rassf2	0.490086	1.40453	3.88912	4.16139	0.053197	0.321407
Lpin1	0.489236	1.4037	4.1189	10.26	0.00400422	0.0727545
Fto	0.489138	1.40361	6.16797	11.5688	0.00249134	0.0532402
Mzb1	0.488934	1.40341	-0.658642	0.519045	0.478627	0.803726
Nat8f4	0.48859	1.40307	0.50225	0.571346	0.457522	0.789943
H4c3	0.488465	1.40295	1.84531	3.77868	0.0644481	0.354292
Prkg2	0.488361	1.40285	8.16454	8.52637	0.00778714	0.111073
Cox7b	0.488078	1.40257	8.99296	10.1201	0.00421809	0.074503
Rps6ka4	0.48802	1.40252	4.05537	13.5486	0.00126379	0.0337291
Dach1	0.487996	1.4025	2.16815	2.38337	0.136505	0.488633
Plpp3	0.486629	1.40117	3.72747	6.17035	0.0208479	0.195749
Snord83b	0.486141	1.40069	1.19937	0.813748	0.376517	0.737488
Il3ra	0.48614	1.40069	1.15702	2.52934	0.133124	0.483353
Glce	0.486122	1.40067	3.37707	6.22063	0.0203909	0.193732
Mfsd6	0.485415	1.39999	5.60095	24.4554	5.58039e-05	0.00347257
Gm48957	0.485191	1.39977	4.38035	8.13227	0.00911742	0.122074
Plekhm1	0.484767	1.39936	5.80566	14.6708	0.000876393	0.0258611
Uprt	0.484696	1.39929	2.84453	7.19411	0.0134162	0.153602
A330009N23Rik	0.484047	1.39866	0.0378902	1.32246	0.26216	0.64215
Piezo1	0.483723	1.39835	6.80167	16.1549	0.000550219	0.0187768
Ndrg1	0.48367	1.3983	4.12385	18.0281	0.000314247	0.0124558
Plekha2	0.483562	1.39819	4.37641	7.20996	0.0133272	0.153461
2700012I20Rik	0.48347	1.3981	0.466767	1.44805	0.241281	0.622511
Fbxw9	0.482959	1.39761	3.3232	8.84397	0.00687037	0.102374
Dbp	0.481698	1.39639	3.78969	10.1222	0.00421488	0.074503
Sesn1	0.481689	1.39638	2.40611	2.58526	0.121728	0.463085
Map3k6	0.478618	1.39341	2.34194	4.09192	0.0550618	0.326887
Haus7	0.478336	1.39314	3.05347	9.14329	0.00611425	0.0953664
Oaz1-ps	0.478285	1.39309	1.05012	2.72421	0.112651	0.449538
Pex6	0.477793	1.39261	4.69811	9.42309	0.00548963	0.0897013
Otulinl	0.477048	1.39189	0.525605	1.92791	0.178506	0.55383
Runx1t1	0.476798	1.39165	1.72729	0.179351	0.67593	0.896453
Chrna1os	0.47673	1.39159	0.781045	2.44549	0.131742	0.480336
Abcb10	0.476417	1.39128	4.38638	14.1658	0.00103173	0.0291033
Amfr	0.476216	1.39109	6.3154	37.9753	2.95627e-06	0.000377711
Farp2	0.475792	1.39068	1.17614	2.23793	0.14848	0.508045
Pcdh19	0.475568	1.39047	0.976917	1.43059	0.244052	0.625095
Nr6a1	0.475366	1.39027	2.98485	6.63446	0.0170264	0.177198
Magt1	0.475242	1.39015	8.91986	30.4995	1.36247e-05	0.00116052
Faim2	0.474811	1.38974	0.163795	0.805792	0.37882	0.739015
Gimap9	0.474628	1.38956	2.3989	2.3652	0.137936	0.489513
Pfn1	0.474325	1.38927	3.89824	0.329495	0.571619	0.850468
Gm11627	0.47385	1.38881	0.624601	1.14743	0.295382	0.674564
Tmem121	0.473813	1.38877	4.70333	12.0117	0.00213211	0.0475076
Gm9776	0.471935	1.38697	1.3659	2.06849	0.164059	0.53114
Cc2d1a	0.471407	1.38646	3.97378	10.0632	0.00430872	0.0755441
Man2b1	0.471065	1.38613	5.35599	10.1686	0.00414248	0.0744107
Asb10	0.470407	1.3855	1.45253	3.88774	0.0609873	0.344135
Tmem81	0.470099	1.3852	-0.36341	0.354879	0.557277	0.8421
Plekha4	0.470076	1.38518	-0.114686	1.05602	0.314985	0.692725
Dis3l2	0.469999	1.38511	2.99596	5.84373	0.0241089	0.210348
D2hgdh	0.469848	1.38496	2.89667	4.33863	0.048755	0.307374
Jmjd7	0.469725	1.38485	2.54252	2.34141	0.139837	0.493037
Hk2	0.469566	1.38469	7.75956	16.1988	0.000542854	0.0187347
Fdft1	0.469428	1.38456	4.59389	12.9335	0.00155315	0.0387327
Man1c1	0.468981	1.38413	5.13698	10.1082	0.00423685	0.0747204
Txnip	0.468731	1.38389	5.2323	0.591639	0.449741	0.785657
Fmo5	0.46827	1.38345	0.4737	0.361916	0.553425	0.839857
Nr4a3	0.468104	1.38329	4.29908	8.37521	0.00827023	0.115093
Rhbdd1	0.467808	1.38301	4.33918	14.3034	0.000986624	0.0282127
Gdpd3	0.466572	1.38182	1.45111	1.84591	0.187651	0.563831
Scly	0.465343	1.38065	6.49822	18.863	0.000247052	0.0105823
Nhlrc3	0.465201	1.38051	0.224942	0.561173	0.461506	0.791376
Frg2f1	0.464534	1.37987	1.43593	1.60838	0.217614	0.599604
Gm7160	0.464498	1.37984	0.337723	1.50478	0.23255	0.615092
Pars2	0.463483	1.37887	2.2791	5.31437	0.0306752	0.237991
Tbc1d2	0.463262	1.37866	1.12826	2.10461	0.160579	0.526209
Gstk1	0.463158	1.37856	6.37276	24.0472	6.17988e-05	0.00369465
Tmem204	0.461795	1.37725	-0.481065	0.445517	0.511222	0.818341
Espl1	0.461156	1.37664	4.9788	11.7376	0.00234717	0.0507919
Ldha	0.460944	1.37644	10.395	34.6332	5.70478e-06	0.000640322
Wdr91	0.460801	1.37631	3.91887	10.5387	0.00361258	0.0675812
Sdk1	0.460673	1.37618	1.23627	2.1854	0.153112	0.513608
Kif26a	0.458847	1.37444	4.80208	14.5993	0.000896756	0.0262841
Drd1	0.45879	1.37439	-0.587873	0.283904	0.599348	0.865049
Fblim1	0.458506	1.37412	-0.181728	0.762918	0.391593	0.749071
Lrrc4b	0.458155	1.37378	3.6714	9.79446	0.00476654	0.0804394
AA388235	0.457711	1.37336	2.67048	6.20468	0.0205347	0.194052
Plec	0.456659	1.37236	5.38372	5.54425	0.0276054	0.226772
1700052K11Rik	0.456288	1.37201	0.954988	1.89179	0.182465	0.559119
Ppargc1a	0.455195	1.37097	7.47418	13.3883	0.00133305	0.0352642
Gm14167	0.454983	1.37077	1.27742	3.2782	0.0835064	0.401133
Gm11266	0.454109	1.36994	1.02103	2.51926	0.126341	0.470603
6820431F20Rik	0.453857	1.3697	2.94427	6.88547	0.0152888	0.167077
Gpr157	0.453712	1.36956	2.4352	3.69595	0.0672229	0.360584
Ftl1	0.4534	1.36926	10.9504	5.79436	0.0246496	0.212369
Xkr5	0.453255	1.36913	3.64586	12.1831	0.00200863	0.0458625
Rlim	0.453239	1.36911	7.06753	16.1244	0.000555392	0.0188959
Cog2	0.452895	1.36878	6.04979	12.7311	0.00166369	0.0407773
Adck1	0.452518	1.36843	4.00529	10.1211	0.00421652	0.074503
Prox2	0.45244	1.36835	1.29872	2.94474	0.0998198	0.431547
D430020J02Rik	0.452362	1.36828	3.5066	6.9558	0.0148378	0.164242
Jup	0.452236	1.36816	0.962333	1.5555	0.225081	0.60683
Tmem220	0.452212	1.36814	4.34801	9.7213	0.00490025	0.0823105
Abcb7	0.451951	1.36789	5.01018	15.7657	0.000620438	0.0201391
Zfp2	0.451532	1.36749	2.363	5.88517	0.0236652	0.208717
Hoxb13	0.451312	1.36728	2.31013	2.93512	0.100343	0.431834
Dqx1	0.450546	1.36656	5.62427	14.7153	0.00086399	0.0255923
Apoo	0.449957	1.366	1.84737	0.39684	0.535036	0.831603
Pgap1	0.4499	1.36595	3.67993	7.71086	0.0108238	0.135551
Nmnat1	0.449678	1.36574	2.65825	6.35829	0.019196	0.187902
Tnfrsf22	0.449304	1.36538	4.33462	7.12556	0.013809	0.156607
Prelid2	0.448957	1.36505	5.57468	7.11342	0.01388	0.157054
Nbas	0.448288	1.36442	4.07175	5.52058	0.0279051	0.227475
Megf8	0.448153	1.36429	5.07682	10.264	0.00399817	0.0727545
Syne3	0.44778	1.36394	3.94561	15.7202	0.000629269	0.0202614
Defb25	0.447719	1.36388	1.71901	2.08265	0.162683	0.528901
2610203C22Rik	0.447349	1.36353	0.19356	0.498481	0.487375	0.807585
Tvp23a	0.446829	1.36304	1.55897	1.64553	0.212554	0.593989
Phlpp2	0.446272	1.36252	2.85462	4.74706	0.0400277	0.276125
Cntln	0.446233	1.36248	4.86524	13.7337	0.00118869	0.0320483
Pmm1	0.445111	1.36142	6.03378	13.6177	0.00123516	0.0331863
Sipa1l2	0.445047	1.36136	3.86655	7.05967	0.0141987	0.159138
Bub1b	0.444421	1.36077	6.48674	8.27324	0.00861473	0.117973
Cenpb	0.444174	1.36053	6.62653	22.9752	8.11581e-05	0.00457563
Egfl7	0.44398	1.36035	5.49593	5.11815	0.0335999	0.248942
Acsf3	0.443929	1.3603	3.78081	4.73909	0.0401801	0.276858
Afg3l1	0.443828	1.36021	6.86827	15.8717	0.000600396	0.0197038
Tnfaip2	0.443578	1.35997	7.12564	32.7244	8.45603e-06	0.000846308
H2bc12	0.442688	1.35913	0.938853	1.18592	0.287618	0.667021
Lgals1	0.442579	1.35903	11.0381	18.2112	0.000297959	0.0120083
Nmrk1	0.442469	1.35893	1.69294	4.75902	0.0398002	0.275518
Recql5	0.442465	1.35892	3.63432	5.40111	0.0294741	0.234116
Sema4a	0.441501	1.35802	2.31601	2.37907	0.136842	0.488687
Adgrg1	0.441496	1.35801	7.24908	25.4857	4.33125e-05	0.00280885
Gm34121	0.440532	1.3571	-0.272371	0.507446	0.483528	0.806505
2010320M18Rik	0.440428	1.35701	3.15229	6.40456	0.018812	0.186106
Cklf	0.44009	1.35669	4.01568	5.12979	0.0334179	0.24836
Tnfsf12	0.440065	1.35667	1.62729	3.10231	0.0916904	0.416806
F11r	0.439637	1.35626	3.41747	4.06452	0.0558178	0.329421
Zmat1	0.439267	1.35592	2.6461	3.75652	0.0651784	0.35616
Cox4i1	0.439253	1.3559	9.44662	17.9755	0.000319107	0.0125606
Zfp971	0.438626	1.35531	1.10371	1.74861	0.199263	0.577956
Col15a1	0.438385	1.35509	1.68471	1.45827	0.239678	0.621371
Tmem25	0.438265	1.35497	2.11018	3.43437	0.0769392	0.385532
Mapk11	0.43801	1.35473	2.78023	3.82641	0.0629068	0.34945
Meis1	0.437746	1.35449	2.52525	3.60851	0.0703055	0.368077
Elapor1	0.437697	1.35444	1.09676	2.1533	0.156027	0.519658
Plch1	0.437393	1.35416	-0.123724	1.10943	0.303324	0.682834
Crtc1	0.437377	1.35414	3.09231	6.9424	0.0149226	0.164287
Ntpcr	0.437204	1.35398	3.71095	9.91365	0.00455719	0.0781883
Cog4	0.43711	1.35389	6.05985	14.1425	0.00103958	0.0291713
Fars2	0.436661	1.35347	4.14331	7.66281	0.0110398	0.137539
Mira	0.436493	1.35331	2.85203	5.54697	0.0275713	0.226647
Zfp868	0.436441	1.35326	1.24771	1.79033	0.194179	0.572572
Nmt2	0.436057	1.3529	6.94297	11.0628	0.0029852	0.059195
Cbx6	0.435721	1.35259	9.78969	7.25518	0.0130767	0.152181
Anks6	0.4357	1.35257	0.585568	1.46113	0.241871	0.622928
Purg	0.435055	1.35196	1.27791	2.11065	0.160006	0.525046
4933404O12Rik	0.435055	1.35196	2.45141	4.16477	0.0531081	0.321277
Brwd3	0.434721	1.35165	6.48689	9.88543	0.00460583	0.0786857
4632427E13Rik	0.434334	1.35129	-0.666338	0.419004	0.523948	0.824612
Prss16	0.434193	1.35115	0.725955	1.39977	0.249044	0.630136
Lncppara	0.433847	1.35083	1.87992	1.50357	0.232732	0.615349
Pkm	0.433772	1.35076	10.5001	18.035	0.000313615	0.0124558
Adam19	0.433664	1.35066	2.91787	6.03819	0.0221042	0.20142
Sod3	0.433628	1.35063	4.93674	6.59969	0.0172839	0.178487
Gm15760	0.433517	1.35052	0.185074	0.704265	0.410133	0.762139
Nipal3	0.433396	1.35041	4.43356	16.0305	0.00057166	0.019197
H2bc6	0.432969	1.35001	1.16718	1.3845	0.251567	0.631733
Ppp1r14b	0.432963	1.35	6.92917	1.61617	0.21654	0.599118
Plcg2	0.432372	1.34945	0.27433	1.14955	0.294946	0.674564
Tubb6	0.431998	1.3491	6.4024	8.84731	0.00686138	0.102367
Cog8	0.431712	1.34883	4.46612	6.59657	0.0173073	0.178525
Cmbl	0.431134	1.34829	3.21856	7.64874	0.0111039	0.138052
Crb2	0.430871	1.34805	1.77126	2.10582	0.160464	0.525974
Cyp4f13	0.429944	1.34718	2.0914	4.42603	0.0467203	0.300541
Stk36	0.429913	1.34715	1.88141	2.21273	0.150681	0.511693
Ctu2	0.42933	1.34661	5.23416	15.8828	0.000598342	0.0197038
Sgk2	0.428815	1.34613	2.68881	3.02083	0.0957941	0.424354
Slc25a27	0.428554	1.34588	1.31502	1.16593	0.291615	0.671067
Haus5	0.427325	1.34474	3.03216	2.79577	0.108287	0.442809
Evl	0.426884	1.34433	5.96704	11.6755	0.00239906	0.0516356
Mylk	0.426715	1.34417	9.57988	10.0298	0.00436285	0.0763816
Gng2	0.425765	1.34328	3.76445	9.84162	0.00468246	0.0797679
Gpr158	0.425676	1.3432	1.34435	2.20638	0.151241	0.512005
Wnt10a	0.425322	1.34287	-0.121635	0.623902	0.437801	0.778149
Dok7	0.425112	1.34268	3.43244	5.40768	0.0293853	0.23372
Troap	0.425007	1.34258	6.91009	7.63095	0.0111857	0.138785
Egln1	0.424851	1.34243	5.23469	7.50198	0.0117982	0.142696
Qsox1	0.424741	1.34233	6.72664	10.6569	0.00345933	0.0656241
Prkn	0.424375	1.34199	-1.06944	0.143354	0.708499	0.911036
Atp10d	0.424124	1.34176	-0.467502	0.568242	0.458732	0.790554
A230072C01Rik	0.423739	1.3414	2.30851	3.18051	0.0879425	0.410041
Heg1	0.42315	1.34085	2.70162	2.90249	0.102141	0.435846
Lrp4	0.42314	1.34084	1.80497	2.3798	0.136785	0.488633
Paqr5	0.422304	1.34007	0.508786	1.25486	0.274376	0.65551
Plxnb2	0.421999	1.33978	7.14383	14.115	0.00104895	0.0293656
C1qtnf1	0.421983	1.33977	0.596279	1.06507	0.312966	0.691143
Cdyl	0.421895	1.33969	0.853778	0.899368	0.352971	0.721062
Neat1	0.42169	1.3395	7.71826	4.35557	0.048353	0.306465
Cngb1	0.42108	1.33893	1.64721	2.14686	0.15662	0.520766
Ncoa1	0.420612	1.3385	4.73521	1.97383	0.173622	0.54615
Trim45	0.42047	1.33836	3.04686	4.94296	0.0364773	0.262803
Gm16023	0.420127	1.33805	-0.373265	0.52238	0.477233	0.80311
Hgh1	0.419435	1.3374	5.08367	19.3699	0.000214023	0.00959109
Klf7	0.416755	1.33492	5.0331	9.98701	0.00443339	0.0767532
Rbms3	0.41633	1.33453	4.51143	14.9656	0.000797686	0.0240674
Samd15	0.416175	1.33438	-0.460289	0.507205	0.483631	0.806505
Carmn	0.415905	1.33414	1.78771	1.00321	0.327126	0.702321
Msra	0.415467	1.33373	2.63466	2.59202	0.121267	0.462209
D630045J12Rik	0.41545	1.33371	5.01994	6.34571	0.0193019	0.188622
Utp14b	0.414876	1.33318	4.29177	4.07706	0.0554703	0.328015
Gm13470	0.414875	1.33318	-0.482082	0.553735	0.464454	0.793357
Pcsk7	0.41403	1.3324	3.1097	1.02645	0.321707	0.698491
Ankrd11	0.413803	1.33219	9.43896	9.27232	0.00581698	0.0925548
Zfp974	0.413776	1.33217	2.10311	2.8896	0.102861	0.43744
Polr3g	0.413766	1.33216	3.88875	7.08686	0.0140365	0.158141
Ogt	0.41358	1.33199	6.23112	4.86233	0.0378939	0.268325
Odc1	0.413306	1.33173	5.62138	9.10765	0.00619926	0.095697
Ropn1l	0.413234	1.33167	0.309489	0.555125	0.463901	0.793176
Pole	0.413168	1.33161	5.26792	7.56452	0.0114967	0.140606
Dennd3	0.412521	1.33101	1.08703	1.7821	0.195169	0.57338
Plekhh1	0.412481	1.33097	3.06355	6.01854	0.022298	0.202418
Hoxaas3	0.412254	1.33076	1.64144	1.7632	0.197467	0.575808
Nfix	0.411373	1.32995	5.75045	10.0099	0.00439558	0.0765085
Asap2	0.411362	1.32994	3.81644	5.93742	0.0231188	0.206436
Nabp1	0.411335	1.32992	2.47112	1.85565	0.186535	0.562303
Ddx19a	0.411186	1.32978	4.73125	10.5633	0.00358007	0.0673929
Il12rb1	0.411114	1.32971	0.180606	0.535745	0.471716	0.799732
Srl	0.410462	1.32911	1.87575	1.63382	0.214133	0.595998
Pdk3	0.41013	1.32881	6.22774	12.2482	0.0019638	0.0451826
Dhrs7	0.409603	1.32832	4.62253	13.5661	0.00125649	0.0336091
Ap2a1	0.408922	1.32769	4.8149	8.57561	0.00763656	0.110234
Mylk3	0.408167	1.327	-0.639631	0.260731	0.614565	0.873275
Nob1	0.407818	1.32668	4.37193	3.10339	0.0916374	0.416723
Slc12a4	0.40768	1.32655	4.72497	4.35747	0.0483081	0.306465
Enah	0.407679	1.32655	7.89243	25.1379	4.71506e-05	0.00302823
Dhh	0.407541	1.32642	0.110029	0.973665	0.334203	0.707999
Nrxn2	0.407128	1.32604	4.22043	5.77267	0.0248914	0.212896
Il18bp	0.407054	1.32598	1.094	1.85351	0.18678	0.562636
Coq9	0.407003	1.32593	5.29421	13.1623	0.00143785	0.0372166
D8Ertd738e	0.406477	1.32544	6.90525	12.092	0.00207322	0.0468914
Ttc41	0.40603	1.32503	0.05208	0.958203	0.337991	0.710431
Cyfip2	0.405886	1.3249	6.89355	30.1647	1.46654e-05	0.00123169
Ttll12	0.405656	1.32469	6.43682	24.2665	5.84953e-05	0.00357833
Zcchc14	0.405505	1.32455	1.70758	0.697929	0.412215	0.763644
Akr1b3	0.405382	1.32444	2.429	0.243547	0.626412	0.878983
Spink10	0.405011	1.3241	3.62093	4.25197	0.0508722	0.315913
Tpi1	0.402818	1.32209	9.10902	6.32635	0.0194661	0.189745
Frmd3	0.402077	1.32141	4.15595	8.33591	0.00840118	0.115981
Nudt12	0.401891	1.32124	1.96223	3.56749	0.0718068	0.371724
Nanos1	0.401781	1.32114	0.997422	0.98037	0.332578	0.706314
Sik2	0.401764	1.32112	2.22497	2.50415	0.127426	0.472515
Mthfsd	0.401524	1.3209	4.46646	6.71305	0.0164599	0.173406
Usp28	0.40113	1.32054	2.216	3.90871	0.0603466	0.342781
Trim68	0.400678	1.32013	-0.967897	0.487939	0.495805	0.812363
Dhx34	0.400549	1.32001	3.57551	5.3085	0.0307584	0.238178
6330549D23Rik	0.400054	1.31956	-0.328962	0.698563	0.412007	0.763644
Ccdc130	0.399415	1.31897	4.27684	4.17265	0.0529016	0.321045
Dgki	0.399345	1.31891	3.78935	7.42084	0.0122026	0.146319
Wdsub1	0.399049	1.31864	4.16016	8.94608	0.00660142	0.0996018
Ccdc167	0.39881	1.31842	4.44173	6.64911	0.0169192	0.176388
Emp1	0.398532	1.31817	4.22839	5.02301	0.0351295	0.256312
Nacc1	0.398278	1.31793	4.80795	10.5089	0.00365235	0.0679021
Mrps21	0.398217	1.31788	4.72924	0.98453	0.331576	0.705444
D230025D16Rik	0.397392	1.31712	4.35634	7.73545	0.010715	0.13433
Hdac10	0.397278	1.31702	3.54916	4.09888	0.0548718	0.326146
Fbxo41	0.397104	1.31686	2.87398	3.70829	0.0668007	0.360584
Rgs8	0.396531	1.31634	0.852934	0.37851	0.54454	0.835667
Lcmt2	0.396153	1.31599	2.97979	3.75546	0.0652134	0.356168
Rspry1	0.395818	1.31569	5.20259	9.10437	0.00620716	0.095697
Atp7a	0.395769	1.31564	6.50818	14.2236	0.00101251	0.0287634
Nsmf	0.395011	1.31495	3.9035	6.15019	0.0210343	0.196899
Gpsm1	0.394537	1.31452	4.48189	9.11144	0.00619017	0.095697
Gin1	0.394506	1.31449	2.38239	2.51886	0.126369	0.470603
Otx1	0.394045	1.31407	4.31537	4.12178	0.0542514	0.324515
Bcam	0.393855	1.3139	1.85336	2.40667	0.134694	0.485207
Kntc1	0.393474	1.31355	4.08344	4.09045	0.055102	0.326888
Fbxo31	0.393283	1.31338	4.45794	9.30254	0.00574969	0.0921946
Mettl18	0.393215	1.31332	2.53381	2.28333	0.144612	0.500524
Ndufb7	0.392718	1.31286	7.91337	7.41988	0.0122075	0.146319
Tcaf1	0.392156	1.31235	4.88363	11.4006	0.0026448	0.0548603
Gabbr1	0.391978	1.31219	3.45399	2.37494	0.137167	0.489125
Ankrd29	0.39183	1.31206	2.53502	3.93631	0.0595147	0.340044
Dnah7b	0.391656	1.3119	4.44013	11.1788	0.00286312	0.0579866
Flnb	0.391614	1.31186	3.81595	2.64002	0.118052	0.457505
Umad1	0.391612	1.31186	3.03029	4.33389	0.0488683	0.307765
Sdc2	0.391588	1.31184	5.24511	8.67867	0.0073317	0.106732
Usp35	0.390981	1.31128	1.43656	1.50958	0.23183	0.614088
Prmt7	0.390865	1.31118	5.31688	10.7341	0.00336321	0.0644212
Cables1	0.390814	1.31113	0.9506	1.0874	0.308062	0.688149
H2aj	0.390247	1.31062	6.62521	6.65364	0.0168861	0.176197
Rassf7	0.390227	1.3106	3.68195	3.51678	0.0737142	0.37687
Zc3h3	0.389515	1.30995	3.21182	4.21535	0.051798	0.317719
Add3	0.389496	1.30994	5.46203	8.07509	0.00933046	0.123006
Gm15694	0.389304	1.30976	0.297543	1.14513	0.295854	0.675515
Megf10	0.389085	1.30956	2.97459	3.43311	0.0769898	0.385532
Gm8251	0.388971	1.30946	1.18782	1.28811	0.268277	0.648312
Dhcr24	0.388552	1.30908	5.0834	11.4373	0.0026104	0.0545233
Slc52a2	0.388442	1.30898	5.06726	15.4354	0.00068778	0.0216237
Itgb5	0.38843	1.30897	4.93284	9.53989	0.00524997	0.0870886
Bcdin3d	0.388395	1.30894	4.21036	15.3953	0.000696471	0.0217966
Dnajc16	0.388183	1.30874	1.87289	1.97521	0.173478	0.545841
Prox1	0.388062	1.30863	4.07282	4.68672	0.0411984	0.281292
Map2k6	0.387911	1.3085	3.0174	3.90639	0.060417	0.342796
Polg2	0.387832	1.30843	1.9651	2.23932	0.148359	0.507924
Spef1	0.387803	1.3084	3.56199	3.38712	0.0788615	0.390085
Trmt44	0.387658	1.30827	1.87453	2.05359	0.165521	0.53295
Cfp	0.387651	1.30826	1.10285	1.44505	0.241754	0.622928
Zbtb34	0.387284	1.30793	3.06767	4.58229	0.043317	0.28822
Kcnq1ot1	0.387235	1.30788	5.17627	2.35567	0.138694	0.49085
Parp16	0.387214	1.30787	3.62297	6.57487	0.0174704	0.17918
Lss	0.386947	1.30762	4.18823	7.13719	0.0137415	0.156284
Pign	0.386722	1.30742	4.52423	8.59537	0.00757707	0.109772
Gm16938	0.385913	1.30669	-0.318838	0.302093	0.587958	0.85957
Trps1	0.385867	1.30665	4.93822	9.16229	0.00606944	0.0950078
Snord2	0.385187	1.30603	-0.399742	0.351854	0.559514	0.843238
Cinp	0.384976	1.30584	4.2895	7.19165	0.0134301	0.153615
Gm13029	0.384624	1.30552	-0.0650538	0.621731	0.438589	0.778149
Txlnb	0.384286	1.30521	-0.026896	1.0348	0.319788	0.696811
Tmod1	0.384243	1.30517	6.33683	17.1009	0.000413141	0.0153617
Fzd1	0.384177	1.30512	0.0550896	0.28304	0.599901	0.865131
Slc4a8	0.383798	1.30477	6.2685	7.37813	0.0124216	0.148294
Epha3	0.383735	1.30472	5.50448	8.50146	0.00786456	0.112044
Ogfod1	0.383502	1.3045	4.32009	5.10406	0.0338215	0.249967
Timp1	0.383179	1.30421	4.68642	9.1267	0.00615365	0.095697
Inca1	0.383144	1.30418	-0.525597	0.502351	0.485708	0.806564
Slc2a1	0.383093	1.30413	4.87871	2.83561	0.105943	0.440126
Slc38a7	0.383035	1.30408	4.80138	5.20524	0.0322649	0.244788
Rpusd4	0.382995	1.30405	3.77715	1.1199	0.301108	0.681588
Zic4	0.382867	1.30393	2.57627	2.96521	0.0987178	0.429721
Abcc10	0.382439	1.30354	1.47063	1.11482	0.30218	0.682106
Cmc4	0.382035	1.30318	1.85664	1.49687	0.233743	0.616032
Ttc26	0.381828	1.30299	4.48011	2.71073	0.113496	0.45064
Zfp862-ps	0.381512	1.30271	2.26618	3.42301	0.0773965	0.386661
Aldh7a1	0.381165	1.30239	4.35786	7.54383	0.0115955	0.141239
Nedd9	0.381073	1.30231	0.0839964	0.159524	0.693701	0.903234
Acot11	0.380506	1.3018	1.9344	2.80689	0.107627	0.441898
Cnih2	0.380428	1.30173	0.939329	0.89629	0.35378	0.721358
Klhl30	0.380197	1.30152	6.10846	8.03195	0.00949482	0.124762
Kctd17	0.379216	1.30063	7.2539	7.95615	0.00979148	0.127118
Bmf	0.379172	1.3006	0.470432	0.494307	0.489184	0.808782
Chmp1a	0.379093	1.30052	6.56726	7.5073	0.0117722	0.142525
Ctdsp1	0.378686	1.30016	5.26225	10.3986	0.00380387	0.0699315
Dock6	0.378397	1.2999	3.55302	4.19685	0.0522727	0.31884
Atoh8	0.378148	1.29967	3.83369	1.45489	0.240207	0.621608
Dnhd1	0.377464	1.29906	2.6741	4.33714	0.0487906	0.307437
Dars2	0.377049	1.29868	4.72115	6.54581	0.0176916	0.179513
1110006O24Rik	0.377022	1.29866	0.519724	0.912903	0.349443	0.719741
Fhod1	0.376717	1.29838	5.6242	5.90433	0.0234633	0.207813
Hpn	0.376623	1.2983	0.412476	0.980148	0.332632	0.706314
Slc24a4	0.376362	1.29806	1.75386	1.76386	0.197386	0.575808
Pdgfrb	0.376106	1.29783	2.15571	1.58367	0.221064	0.60272
Asnsd1	0.375981	1.29772	5.85592	3.41581	0.0776878	0.386989
Recql4	0.37584	1.29759	3.48442	8.3519	0.00834763	0.115634
Sema4f	0.375496	1.29729	3.34986	5.73798	0.0252838	0.215253
Spata33	0.375482	1.29727	0.449385	0.459772	0.504606	0.815993
4732419C18Rik	0.375164	1.29699	1.91844	1.33153	0.260576	0.641205
St3gal3	0.375062	1.2969	3.74825	7.75523	0.0106285	0.133663
Matn2	0.3749	1.29675	3.6713	3.45228	0.076225	0.384003
2700049A03Rik	0.374784	1.29665	4.21516	3.55229	0.0723728	0.372886
A930013F10Rik	0.374112	1.29604	3.02789	1.49091	0.234646	0.616487
Gmppa	0.373751	1.29572	5.55472	17.138	0.000408587	0.0153283
Polr2c	0.373645	1.29562	7.8558	15.6968	0.000633879	0.0203553
Abhd14b	0.373489	1.29548	3.18669	2.74532	0.111342	0.447879
Ankrd46	0.373057	1.29509	6.03777	11.7288	0.00235442	0.0508571
Arid3b	0.372997	1.29504	2.86078	3.17403	0.0882463	0.410472
Galnt10	0.372795	1.29486	4.70258	8.0924	0.00926539	0.123006
Atp1b2	0.372024	1.29417	0.998275	0.918303	0.348049	0.718596
Grik4	0.37198	1.29413	0.990615	1.00191	0.327434	0.70248
Fgfr3	0.371935	1.29409	2.26473	1.93228	0.178034	0.553606
Pigo	0.371756	1.29393	3.21207	2.95751	0.0991308	0.430427
Hs6st1	0.371411	1.29362	4.17748	9.83325	0.00469725	0.0799065
Sema3b	0.371337	1.29355	6.14364	11.1352	0.00290838	0.0586067
Tmem54	0.37109	1.29333	0.732777	0.603336	0.445353	0.782343
Pag1	0.370781	1.29305	1.72817	1.60576	0.217976	0.599604
Sqle	0.370518	1.29282	6.16025	14.0261	0.00107985	0.0299499
Kif9	0.370145	1.29248	0.541859	0.496641	0.488171	0.808012
Klhdc4	0.369909	1.29227	6.66615	4.84615	0.0381855	0.269081
Khdrbs1	0.369703	1.29209	7.29666	10.587	0.00354912	0.0670204
Ddx39a	0.369282	1.29171	7.26485	25.8432	3.97197e-05	0.00266059
Psme3ip1	0.369097	1.29154	6.39808	24.2194	5.91872e-05	0.00357854
Slc35f3	0.368762	1.29124	0.78399	0.400234	0.53331	0.829991
Slc16a13	0.36875	1.29123	2.85706	4.61504	0.0426396	0.285452
Baiap2l1	0.368006	1.29057	4.40386	6.73123	0.0163318	0.172876
Fah	0.367876	1.29045	4.55627	4.67835	0.0413638	0.281771
Hoxb6	0.36777	1.29036	-0.366211	0.271431	0.607435	0.870489
Fam227a	0.367744	1.29033	2.10057	1.58731	0.220551	0.602004
Zswim5	0.367602	1.29021	1.18261	0.822857	0.373906	0.736407
Usp54	0.367567	1.29018	2.66696	3.37456	0.0793814	0.391473
Rtn2	0.36746	1.29008	2.77425	2.89609	0.102497	0.436456
Jdp2	0.367424	1.29005	6.31229	4.19003	0.0524491	0.319429
Grhpr	0.367376	1.29	5.70737	13.0271	0.00150479	0.0381816
Ankrd50	0.367246	1.28989	6.36432	19.3865	0.000213023	0.00958204
Gins2	0.367205	1.28985	4.64765	5.6455	0.0263636	0.220676
Hmcn1	0.366799	1.28949	2.60984	2.27509	0.145304	0.501271
Rnaseh1	0.366142	1.2889	1.30971	0.608885	0.443295	0.780464
E2f1	0.366117	1.28888	7.63299	6.54721	0.0176808	0.179513
Kif6	0.365687	1.28849	-0.120603	0.508333	0.48315	0.806505
Atrx	0.365561	1.28838	9.19629	7.99115	0.00965323	0.126429
Ap4m1	0.365295	1.28815	2.02194	2.33872	0.140054	0.493411
Stk3	0.365143	1.28801	5.06333	17.6299	0.000353135	0.0136811
Gm12669	0.364895	1.28779	1.02332	0.304338	0.586583	0.859201
Dapk3	0.364717	1.28763	2.44233	2.05886	0.165002	0.532279
Fam20c	0.364717	1.28763	4.39822	3.97824	0.0582758	0.336859
Pde5a	0.364662	1.28758	4.20791	7.14012	0.0137246	0.156284
Ino80dos	0.364607	1.28753	-0.0925204	0.819947	0.374737	0.737146
Gstm4	0.364383	1.28733	2.0048	2.87273	0.103813	0.438378
Idua	0.364281	1.28724	2.92906	2.98002	0.0979293	0.428174
Kcnk2	0.364001	1.28699	1.79679	3.1643	0.0887044	0.411898
Ehd2	0.363615	1.28665	5.55247	7.91729	0.00994748	0.128186
Ak3	0.363372	1.28643	6.74332	19.4992	0.000206392	0.00931868
Tnpo2	0.363059	1.28615	6.66882	4.90269	0.0371772	0.266566
Emb	0.363041	1.28613	5.7566	8.3387	0.00839181	0.115981
Rhou	0.362763	1.28589	7.6489	16.2935	0.000527343	0.0183577
Dedd2	0.362627	1.28576	3.11793	5.72276	0.025458	0.215926
Ncstn	0.36259	1.28573	4.43063	9.18102	0.00602561	0.0948462
Ptprv	0.362149	1.28534	-1.0237	0.152809	0.699522	0.905738
Impdh1	0.361829	1.28505	5.29126	15.7672	0.000620152	0.0201391
Ube2v2	0.361795	1.28502	3.07548	3.47878	0.0751817	0.381145
Snhg9	0.361754	1.28499	7.55051	3.91427	0.0601781	0.342641
Msantd1	0.361733	1.28497	-0.621166	0.280139	0.601765	0.86657
Map1lc3b	0.361705	1.28494	6.72433	13.4786	0.00129355	0.0344468
Lrrc51	0.361703	1.28494	1.19482	0.816528	0.375717	0.737488
Gm15816	0.360915	1.28424	1.31934	0.876849	0.358954	0.724352
Cacng7	0.360889	1.28422	5.80124	5.1766	0.0326972	0.246357
Pus7l	0.360678	1.28403	2.96919	3.28096	0.0833847	0.401133
Gm5914	0.360376	1.28376	2.77674	4.14626	0.0535969	0.322494
H3c3	0.360057	1.28348	3.55578	3.38993	0.0787453	0.389832
Gm6653	0.359887	1.28333	0.813899	0.735446	0.400116	0.755328
Tmem189	0.359862	1.2833	3.66938	1.7602	0.197834	0.576534
Cyb5a	0.359857	1.2833	7.7815	11.1234	0.00292077	0.0587579
Hdhd5	0.359835	1.28328	0.569977	0.226829	0.638452	0.881377
Clcn5	0.359817	1.28326	1.65488	1.40055	0.248916	0.630136
Grik5	0.359713	1.28317	1.56636	2.43414	0.132597	0.482428
Kit	0.359476	1.28296	-0.804739	0.349706	0.561389	0.844473
C130046K22Rik	0.358876	1.28243	1.01852	1.03964	0.318684	0.696018
Pecr	0.358458	1.28205	5.16192	3.55798	0.0721604	0.372111
Gm13421	0.358314	1.28193	2.01523	0.91691	0.348408	0.718748
Rasal3	0.358252	1.28187	2.88304	4.3919	0.0475032	0.303465
Ankrd9	0.357882	1.28154	4.14198	5.83101	0.0242469	0.210713
Fdps	0.35767	1.28135	7.98742	24.4625	5.57057e-05	0.00347257
Zfp560	0.357554	1.28125	2.03585	1.93316	0.17794	0.553498
Mri1	0.357503	1.28121	5.61538	8.04844	0.00943164	0.124068
Yjefn3	0.357362	1.28108	3.3912	2.62038	0.119355	0.459636
Prkcq	0.357323	1.28105	6.53408	9.27566	0.00580949	0.0925548
A930004D18Rik	0.357109	1.28086	3.10053	4.77571	0.039485	0.27443
Scyl3	0.356929	1.2807	3.81358	6.27503	0.0199091	0.192364
Sall4	0.356812	1.28059	1.11859	1.30852	0.264621	0.645245
8430429K09Rik	0.356675	1.28047	4.24598	7.23975	0.0131616	0.152578
4833439L19Rik	0.356664	1.28046	4.67537	1.16127	0.292559	0.67195
Kifc3	0.356087	1.27995	6.39729	12.5194	0.00178855	0.0425356
Coa6	0.355742	1.27964	2.39536	2.18578	0.153077	0.513608
Tspan17	0.355737	1.27964	5.4347	4.57823	0.0434017	0.288304
Mta3	0.355717	1.27962	5.11768	8.83536	0.00689358	0.102592
H2bc18	0.355407	1.27935	1.38904	1.04209	0.318127	0.695813
2510003B16Rik	0.355333	1.27928	-0.221476	0.435352	0.516035	0.820721
Gm33318	0.355272	1.27923	1.68877	1.42568	0.244839	0.626275
Tango6	0.355266	1.27922	4.07947	6.01601	0.0223232	0.202493
Tcaim	0.355223	1.27918	3.07119	4.73048	0.0403455	0.277838
Gm38560	0.355173	1.27914	0.310416	0.396741	0.535087	0.831603
Cyb5b	0.354991	1.27898	7.45469	25.859	3.95687e-05	0.00266059
Malat1	0.354901	1.2789	11.2245	4.01759	0.0571397	0.333045
Anxa9	0.354788	1.2788	2.92758	4.50157	0.0450386	0.293656
Gyg	0.354594	1.27863	7.01612	7.24776	0.0131175	0.152508
Igsf8	0.354527	1.27857	8.34838	13.1007	0.00146795	0.0377284
Txndc5	0.354253	1.27832	4.96317	1.95612	0.175486	0.549624
Pld1	0.354138	1.27822	2.67949	3.32211	0.0815968	0.397193
Gm34939	0.354064	1.27816	0.427697	0.414667	0.526084	0.82581
Ap1s3	0.354007	1.27811	2.06199	1.04327	0.317859	0.695813
Gm15910	0.353889	1.278	1.17314	1.46707	0.238308	0.620425
Cttnbp2	0.353768	1.27789	0.650832	0.964367	0.336474	0.70975
Ctsd	0.353724	1.27786	9.53997	9.28886	0.00578003	0.0924344
Ankzf1	0.353068	1.27727	4.2684	10.0171	0.00438369	0.0765085
Plpp1	0.35276	1.277	4.0547	4.06061	0.0559265	0.329738
Sema6d	0.352524	1.27679	1.28285	0.927751	0.34563	0.716232
Scd2	0.352193	1.2765	8.53369	5.34925	0.0301858	0.236114
Efr3b	0.351968	1.2763	2.43666	1.84652	0.187581	0.563831
Smarcal1	0.351933	1.27627	3.4683	3.91363	0.0601975	0.342641
2310030G06Rik	0.351649	1.27602	2.12768	1.40553	0.248102	0.628815
Ciapin1	0.351332	1.27574	7.82135	20.1729	0.000171148	0.00799802
Zfp94	0.351323	1.27573	2.08203	1.4054	0.248123	0.628815
Mcrs1	0.351112	1.27554	3.47987	2.81064	0.107405	0.441799
Dgat2	0.350999	1.27544	1.72919	1.41279	0.246919	0.628123
Slc38a2	0.350782	1.27525	8.07099	12.445	0.00183486	0.0433192
Celsr2	0.350573	1.27507	3.83021	3.84313	0.0623766	0.347958
Cp	0.350466	1.27497	7.12671	5.79704	0.02462	0.212369
Nr1d1	0.350417	1.27493	2.83169	2.8543	0.104864	0.439645
Pla2g6	0.350416	1.27493	5.86766	2.59928	0.120774	0.461355
Zfp963	0.350241	1.27477	1.58353	1.77494	0.196035	0.5741
Thsd7a	0.350164	1.27471	5.34123	3.77948	0.064422	0.354292
Bcorl1	0.350072	1.27462	4.76373	3.85984	0.0618522	0.346482
Nmral1	0.349973	1.27454	5.61381	10.4442	0.00374044	0.0688997
Chkb	0.349542	1.27416	4.50739	6.46963	0.0182864	0.182712
Hvcn1	0.34947	1.27409	4.31967	6.07832	0.021714	0.19953
Scfd2	0.349365	1.274	4.40697	5.46594	0.0286108	0.229864
Ube2t	0.349309	1.27395	3.05138	0.412133	0.52734	0.826917
Thra	0.349277	1.27392	5.80194	8.93358	0.00663373	0.0999401
Syngap1	0.349108	1.27377	1.12936	0.849757	0.366346	0.730283
Gm15663	0.348999	1.27368	-0.538659	0.178594	0.676573	0.896668
Cnnm3	0.348929	1.27361	6.20702	5.31056	0.0307292	0.238178
Pkdcc	0.348796	1.2735	3.05446	1.25957	0.273501	0.65445
Desi1	0.348793	1.27349	7.08631	6.06765	0.021817	0.199784
Atp13a2	0.348585	1.27331	8.34516	5.47624	0.0284763	0.229377
Gm17484	0.348576	1.2733	0.985482	1.34829	0.257681	0.638176
Elmod2	0.348291	1.27305	3.72243	7.63061	0.0111872	0.138785
Pde6d	0.348213	1.27298	5.13941	0.565621	0.459757	0.791376
Ptcd3	0.347897	1.2727	3.76578	4.8729	0.0377047	0.267712
Fam83f	0.347644	1.27248	0.0062861	0.747269	0.396414	0.752189
Nkiras2	0.347521	1.27237	5.82094	9.35651	0.00563162	0.0910306
Uck2	0.347355	1.27223	6.46053	10.6988	0.00340674	0.0649443
Gins3	0.347102	1.272	5.35086	8.09727	0.00924716	0.123006
L3hypdh	0.346874	1.2718	3.04037	1.48223	0.235972	0.617165
Nudt21	0.346846	1.27178	2.49575	0.732085	0.401178	0.7565
Fam162a	0.346833	1.27177	7.39251	12.02	0.00212588	0.0475076
E130307A14Rik	0.346587	1.27155	1.90034	1.6234	0.21555	0.598207
9330020H09Rik	0.346085	1.27111	1.68634	1.35337	0.256812	0.637517
Zc3h8	0.346069	1.27109	4.55254	4.32924	0.0489796	0.307789
Cnot1	0.345895	1.27094	6.08757	10.9276	0.00313465	0.0613146
Ttll4	0.345852	1.2709	5.02172	6.37854	0.0190269	0.187459
Nek3	0.345692	1.27076	0.987278	0.669682	0.421698	0.769811
Ccdc88c	0.345664	1.27074	4.29726	4.10476	0.0547116	0.326146
Actn1	0.345506	1.2706	7.36486	9.98596	0.00443514	0.0767532
Mast3	0.345068	1.27021	3.74397	3.96644	0.0586215	0.337225
Pgd	0.345048	1.27019	7.3466	14.4447	0.000942519	0.0272763
Fbxl7	0.344978	1.27013	3.57649	4.78576	0.0392966	0.273913
Gm38872	0.34492	1.27008	1.36299	1.24567	0.276095	0.65681
Pacc1	0.344515	1.26972	4.20651	7.31585	0.0127488	0.150553
Scamp5	0.344363	1.26959	5.98777	7.83022	0.0103071	0.130855
Robo2	0.344294	1.26953	0.277645	0.657616	0.425851	0.771672
Cyp51	0.344079	1.26934	7.52145	10.653	0.00346425	0.0656241
Vat1	0.343868	1.26915	6.81276	15.8713	0.000600467	0.0197038
Trim5	0.34358	1.2689	0.744599	0.622723	0.439014	0.778149
Pex16	0.343525	1.26885	4.01986	5.91395	0.0233625	0.207279
Klf11	0.343251	1.26861	2.79185	3.252	0.0846703	0.403528
Scai	0.3431	1.26848	2.95783	2.05029	0.165847	0.533428
Zc4h2	0.34299	1.26838	2.22869	1.18098	0.288599	0.667581
Tead2	0.34298	1.26837	3.14284	0.522879	0.477025	0.80311
1700030C10Rik	0.342956	1.26835	3.80838	3.00482	0.0966253	0.425834
Aktip	0.342877	1.26828	4.3483	9.18954	0.00600581	0.0948374
Cstf3	0.342876	1.26828	5.71613	13.2366	0.00140242	0.0366153
Nemf	0.342876	1.26828	8.03267	12.5771	0.00175357	0.0421208
Inf2	0.342852	1.26826	6.81931	5.83237	0.0242322	0.210713
4930509E16Rik	0.342302	1.26778	1.06711	1.49111	0.234616	0.616487
Mmp11	0.342033	1.26754	2.98799	3.14413	0.0896635	0.413064
Snord13	0.341861	1.26739	8.2136	2.96022	0.0989851	0.430178
Wdr25	0.341639	1.2672	2.78627	3.58894	0.0710172	0.370029
Ttc13	0.341522	1.26709	6.12957	6.84174	0.0155768	0.1686
Cdpf1	0.341125	1.26674	3.60435	3.45232	0.0762231	0.384003
Pfkm	0.340862	1.26651	4.55562	9.63826	0.00505705	0.0845893
Hdac9	0.340598	1.26628	1.45967	0.62141	0.438705	0.778149
Fam161b	0.340519	1.26621	2.1699	1.69089	0.206574	0.586223
Rrp7a	0.340516	1.26621	4.47683	6.94219	0.014924	0.164287
Fignl2	0.340418	1.26612	3.44203	4.8931	0.0373461	0.26698
Zdhhc7	0.340217	1.26595	4.70467	7.76649	0.0105795	0.133187
Galns	0.339896	1.26567	4.08827	6.20094	0.0205685	0.194052
Ppp1r21	0.338601	1.26453	3.70006	5.51955	0.0279183	0.227475
Hsp90aa1	0.33827	1.26424	11.3271	14.3878	0.00096	0.0275828
Mgst3	0.338254	1.26423	1.22148	0.306793	0.585088	0.858671
Ggcx	0.338054	1.26405	5.04371	5.32201	0.0305672	0.237459
Pcyt2	0.33767	1.26371	3.99263	5.72047	0.0254843	0.215996
Zdhhc24	0.337348	1.26343	1.81218	1.20308	0.284243	0.663706
Mfsd8	0.337268	1.26336	0.845983	0.808785	0.377951	0.738201
Stmn1	0.337173	1.26328	7.83883	6.26918	0.0199603	0.192482
Tmco4	0.337151	1.26326	2.91097	2.29889	0.143313	0.499331
Ncam1	0.337095	1.26321	7.7205	11.786	0.00230749	0.0502791
Pbdc1	0.337074	1.26319	7.33785	17.4314	0.000374459	0.0143225
Fxn	0.336885	1.26303	5.69039	8.79541	0.00700248	0.103571
Adat1	0.336821	1.26297	3.24833	3.94817	0.0591613	0.339207
Efhc1	0.336725	1.26289	1.02655	0.354072	0.557722	0.84222
Cep112	0.33667	1.26284	1.45065	1.11618	0.301893	0.681786
Myh9	0.336513	1.2627	7.93329	6.77391	0.0160355	0.171645
Parvb	0.33641	1.26261	7.08523	13.4319	0.0013138	0.0349088
Anxa4	0.336251	1.26247	4.7451	6.35938	0.0191869	0.187902
Efcab12	0.336242	1.26246	2.22268	2.13055	0.158134	0.523482
Tbc1d17	0.33612	1.26236	4.52754	6.49347	0.0180979	0.181735
Zfp119b	0.335636	1.26193	-0.123974	0.28593	0.598057	0.864443
Mapk13	0.335607	1.26191	3.35645	1.97718	0.173273	0.545697
A430018G15Rik	0.335592	1.26189	2.13214	2.80994	0.107447	0.441799
Gstz1	0.3353	1.26164	5.33835	8.54492	0.00773005	0.110645
Thumpd2	0.335261	1.26161	0.591037	0.459799	0.504594	0.815993
Capg	0.335113	1.26148	4.88843	10.2144	0.00407258	0.0736622
Gtpbp1	0.334927	1.26131	7.82869	4.01313	0.0572672	0.333045
Rnf149	0.334769	1.26118	7.79965	23.5459	7.01382e-05	0.00406937
Itprip	0.334392	1.26085	2.64636	2.77073	0.109791	0.445466
Zfyve26	0.333979	1.26049	3.16933	2.24634	0.147754	0.506596
Csrp2	0.333828	1.26035	4.60195	5.93498	0.023144	0.206507
Eno1b	0.333678	1.26022	8.32364	15.0821	0.000768744	0.0235526
Gpr146	0.33363	1.26018	4.45271	5.23069	0.031886	0.242681
Cops9	0.333266	1.25986	9.06858	8.231	0.00876207	0.119176
Capn15	0.333207	1.25981	4.25906	5.39623	0.0295403	0.234178
Tfb1m	0.332856	1.2595	2.88848	2.11507	0.159588	0.524493
Dstyk	0.332368	1.25908	6.54394	10.4608	0.00371754	0.0687946
Rny1	0.332204	1.25894	4.08489	2.49379	0.128175	0.473716
Klhdc2	0.33196	1.25872	8.00536	7.2978	0.0128454	0.1511
Gipc1	0.331564	1.25838	6.87882	5.27512	0.0312366	0.239267
S100a11	0.331523	1.25834	8.21151	6.71923	0.0164162	0.17325
Zfp691	0.331313	1.25816	3.01341	2.87727	0.103555	0.437922
Pja1	0.330269	1.25725	5.71232	8.70671	0.00725109	0.105815
Gadd45gip1	0.330235	1.25722	7.39453	11.2151	0.00282615	0.0573345
Siae	0.329908	1.25693	4.96726	10.3449	0.0038801	0.0709284
Srebf1	0.329661	1.25672	3.181	0.501961	0.485876	0.806564
1700066B19Rik	0.329482	1.25656	-0.524942	0.275686	0.60465	0.868631
Kcnab3	0.329429	1.25652	0.743078	0.62306	0.438106	0.778149
Brms1l	0.329254	1.25636	3.10715	3.3648	0.0797885	0.392767
Gstp1	0.329085	1.25622	4.40365	0.150503	0.70168	0.906831
Gjb2	0.329032	1.25617	5.54298	4.20345	0.0521029	0.318277
Lmo1	0.328279	1.25551	4.68088	5.38597	0.0296799	0.23451
Fbxo4	0.328161	1.25541	3.72224	4.63955	0.0421405	0.283852
Prdx2	0.328146	1.2554	8.69193	16.6255	0.000476674	0.0170383
Dync1h1	0.328139	1.25539	9.28049	3.04268	0.094673	0.422685
Dclk1	0.328083	1.25534	7.45823	10.0868	0.00427083	0.075099
Sephs1	0.327903	1.25519	5.87966	15.3933	0.000696911	0.0217966
Kidins220	0.327556	1.25489	6.43173	7.62556	0.0112105	0.138785
Hmgcs1	0.327437	1.25478	6.64347	13.0961	0.00147018	0.0377284
Angptl2	0.327293	1.25466	6.23796	10.7	0.00340534	0.0649443
Gfod2	0.326831	1.25426	3.35494	7.61035	0.0112811	0.139023
H3f3a	0.326772	1.2542	4.11357	0.523839	0.476626	0.80311
Glb1	0.326446	1.25392	5.29953	7.69691	0.010886	0.135906
Macrod1	0.326193	1.2537	4.47233	5.63512	0.026488	0.221335
Satb2	0.326097	1.25362	1.36618	0.892648	0.354741	0.721789
Slc3a2	0.325749	1.25331	8.64861	8.99964	0.00646501	0.0979127
Rfx1	0.325707	1.25328	4.64134	5.79589	0.0246327	0.212369
Slc48a1	0.325504	1.2531	8.74187	4.13049	0.0540175	0.32389
Lenep	0.325492	1.25309	2.04853	0.893342	0.354558	0.721789
Gm12530	0.325258	1.25289	0.133796	0.150896	0.701312	0.90655
Sptan1	0.325088	1.25274	6.75441	8.54783	0.00772113	0.110645
1110017D15Rik	0.325085	1.25274	-0.0367574	0.234019	0.633208	0.880594
Dennd11	0.325003	1.25267	2.33578	2.21563	0.150425	0.51168
Nek9	0.324997	1.25266	7.00034	7.99983	0.00961932	0.126122
Lrig3	0.324934	1.25261	3.18238	4.56866	0.0436023	0.288938
Insig1	0.324906	1.25258	4.56911	4.75724	0.0398339	0.275518
Exoc3l4	0.324443	1.25218	4.53012	7.62153	0.0112292	0.138785
Rtn3	0.324023	1.25182	8.22302	5.13522	0.0333334	0.248242
Cdc6	0.323987	1.25179	6.22734	9.16457	0.00606409	0.0950078
Flot2	0.323403	1.25128	5.61881	12.7359	0.00166095	0.0407773
Aldh1l1	0.323376	1.25126	3.28607	3.19668	0.0871896	0.408563
BC052040	0.323176	1.25108	5.16694	5.32369	0.0305435	0.237429
Arid2	0.32316	1.25107	5.54251	4.13696	0.0538445	0.32339
Spg7	0.323112	1.25103	6.53241	6.7324	0.0163236	0.172876
Tmem203	0.323098	1.25101	2.85282	1.52211	0.229963	0.613011
Myo19	0.32255	1.25054	2.56291	2.15974	0.155437	0.518698
Fbxl4	0.322533	1.25052	0.261006	0.346163	0.562121	0.844728
Pcolce	0.322438	1.25044	8.45001	4.65496	0.04183	0.282612
Acot2	0.322402	1.25041	7.46313	6.15223	0.0210153	0.196875
Zfp27	0.321965	1.25003	2.94	2.43744	0.132348	0.481667
Tns3	0.32195	1.25002	3.8752	2.00284	0.170621	0.539678
Pnpla7	0.321295	1.24945	2.01694	1.14101	0.296704	0.676684
Atxn10	0.32129	1.24945	7.78108	13.3046	0.00137083	0.0361045
Cpsf3	0.321101	1.24928	7.54508	6.89252	0.0152429	0.166728
Arrdc2	0.320927	1.24913	0.448991	0.364853	0.551832	0.839349
Mnd1	0.320885	1.2491	2.04925	1.52902	0.228942	0.611417
Kcnk5	0.320589	1.24884	-0.240432	0.235905	0.63185	0.88011
Vegfc	0.320564	1.24882	0.978427	0.734024	0.400565	0.756041
Gm15510	0.320535	1.24879	0.901146	0.732824	0.400944	0.756359
Fat1	0.320245	1.24854	2.95639	0.679184	0.418471	0.767907
Cpne2	0.320228	1.24853	4.24273	7.8996	0.0100194	0.128699
Gm41611	0.319989	1.24832	1.90253	1.76648	0.197065	0.575592
Trir	0.319859	1.24821	8.2343	6.24517	0.020172	0.193542
Hs1bp3	0.319845	1.2482	4.56883	8.71293	0.00723337	0.105685
Ubl7	0.319596	1.24798	1.99342	1.36831	0.254277	0.633714
Rrm2b	0.319454	1.24786	3.19736	2.56688	0.122993	0.465388
Sardh	0.319064	1.24752	6.20311	7.31764	0.0127392	0.150553
9330102E08Rik	0.318962	1.24743	1.69366	1.18952	0.286906	0.666774
Zfp442	0.31854	1.24707	4.74781	5.48461	0.0283675	0.22896
Kif24	0.318318	1.24688	1.71224	1.01526	0.3243	0.700377
Zfp11	0.318258	1.24682	1.40721	1.75124	0.198939	0.577956
Daglb	0.318241	1.24681	3.71926	4.22242	0.0516176	0.317423
Hk1	0.318189	1.24676	6.20854	6.21205	0.0204681	0.194019
Kdsr	0.31806	1.24665	3.89719	5.24249	0.0317121	0.241971
Pradc1	0.31801	1.24661	5.0116	11.6868	0.00238955	0.0515233
Zfp329	0.3177	1.24634	4.26686	3.21827	0.0861964	0.406632
Bend3	0.317367	1.24605	0.642595	1.09435	0.306557	0.687245
Lrr1	0.317194	1.2459	2.64042	1.32952	0.260926	0.641236
Egfl8	0.316766	1.24554	1.71805	1.29957	0.266216	0.645783
Tmem126b	0.31667	1.24545	3.29555	6.28993	0.0197793	0.191966
Bbs4	0.316629	1.24542	5.15347	6.21713	0.0204224	0.193739
Osbpl10	0.316523	1.24533	1.74143	1.65046	0.211894	0.593433
Mms19	0.316467	1.24528	6.39975	4.34065	0.048707	0.307239
Zfp174	0.316371	1.24519	-0.287026	0.308233	0.584214	0.857752
Nudt7	0.31633	1.24516	2.38657	1.58163	0.221351	0.603167
Slc22a5	0.316308	1.24514	0.556573	0.631377	0.435106	0.775945
Tomm40l	0.316087	1.24495	4.99877	5.82484	0.0243142	0.21084
Cavin2	0.316023	1.24489	8.44104	7.1693	0.013557	0.154918
Noct	0.315887	1.24478	2.77323	2.03482	0.167386	0.534656
Trdmt1	0.315836	1.24473	2.37668	1.39606	0.249655	0.630419
Tmem131	0.315638	1.24456	4.61207	3.09133	0.0922316	0.417827
Cbx7	0.315545	1.24448	2.7497	1.85257	0.186888	0.562819
Mmab	0.315534	1.24447	4.52635	6.6407	0.0169806	0.176875
Get3	0.315362	1.24432	6.19419	7.81998	0.0103504	0.131127
Odf3l1	0.315224	1.24421	4.35626	5.58904	0.0270482	0.223508
Rundc3b	0.31505	1.24406	1.11371	0.903771	0.351818	0.721062
Ikzf2	0.314915	1.24394	2.18713	1.17194	0.290405	0.669823
Arxes1	0.314607	1.24367	0.210121	0.485268	0.493822	0.811439
Slc12a2	0.31436	1.24346	4.02626	4.59602	0.0430314	0.287299
2900009J06Rik	0.314289	1.2434	0.534186	0.607012	0.443988	0.781517
Cmtr2	0.314017	1.24316	2.89708	0.583276	0.452922	0.787434
Kars	0.313952	1.24311	7.47309	21.9284	0.000106615	0.00563866
Slc16a6	0.313749	1.24293	4.18636	3.63231	0.0694508	0.365835
Nudt1	0.313744	1.24293	5.82206	3.67282	0.0680232	0.362127
Traf2	0.313452	1.24268	3.98042	3.8598	0.0618533	0.346482
Noc2l	0.313363	1.2426	7.43085	10.3956	0.00380809	0.0699315
Pkp2	0.313294	1.24254	3.79248	3.28667	0.083134	0.400664
Fancm	0.313283	1.24253	5.33448	4.1648	0.0531073	0.321277
Wdtc1	0.31314	1.24241	4.29861	4.92286	0.0368248	0.264513
Itpr1	0.312713	1.24204	5.50664	8.07584	0.00932763	0.123006
Apbb1	0.312434	1.2418	2.65233	1.88814	0.182871	0.559562
Fbxw5	0.31241	1.24178	4.94819	10.7367	0.00335995	0.0644212
Vps37c	0.312326	1.24171	4.78997	6.98258	0.0146701	0.163137
Mppe1	0.311814	1.24127	3.71921	3.6876	0.0675107	0.361626
Slc25a40	0.31178	1.24124	2.00992	0.995136	0.32904	0.703585
Gm31134	0.311758	1.24122	0.961585	0.467925	0.50089	0.814305
Mcm4	0.311638	1.24112	5.93195	0.579131	0.454512	0.787683
Pyroxd2	0.311534	1.24103	2.17403	1.07779	0.31016	0.689211
Lrrc29	0.311096	1.24065	-0.0879517	0.510018	0.482434	0.806505
Misp3	0.311005	1.24057	-0.174822	0.713492	0.40713	0.760849
Shisa4	0.31094	1.24052	5.76238	9.48123	0.00536887	0.0885716
Msmo1	0.310888	1.24047	6.97665	16.1542	0.000550328	0.0187768
Igflr1	0.310714	1.24032	2.56398	1.62993	0.21466	0.596637
Tuba1c	0.310177	1.23986	10.1851	2.30362	0.142922	0.498982
Zswim4	0.310097	1.23979	1.2215	0.675536	0.419705	0.76851
Dnajc1	0.310025	1.23973	7.77519	18.9845	0.000238658	0.0103697
P2ry2	0.309531	1.23931	-0.781075	0.340937	0.565065	0.84662
Scyl1	0.309529	1.2393	6.39658	14.0383	0.00107554	0.029901
Srrd	0.309518	1.23929	4.50627	4.56758	0.0436251	0.288938
Mtss2	0.309479	1.23926	6.06701	6.4453	0.018481	0.184191
Mcoln2	0.309263	1.23907	3.51886	3.54606	0.0726061	0.373768
Pcdhb4	0.309174	1.239	-0.156086	0.207454	0.653111	0.886993
Wdr59	0.30904	1.23888	3.56025	2.14379	0.156904	0.52099
Pisd-ps1	0.30886	1.23873	7.75631	5.50149	0.0281494	0.228088
Snora70	0.308827	1.2387	-0.69079	0.237839	0.630463	0.88011
Mical2	0.308778	1.23866	0.573235	0.277026	0.603779	0.868117
Edc4	0.308604	1.23851	4.94263	4.29893	0.0497123	0.310961
Aldh4a1	0.308424	1.23835	4.39137	4.70461	0.0408474	0.279691
Jcad	0.308377	1.23831	3.26793	3.48353	0.0749965	0.380688
Zfp940	0.308185	1.23815	2.14877	1.60993	0.2174	0.599604
E2f2	0.307886	1.23789	6.21471	9.00838	0.00644306	0.0977034
Zswim9	0.307781	1.2378	3.68289	3.2257	0.0858574	0.405757
Proser3	0.307779	1.2378	4.06413	2.84001	0.105688	0.440126
3110056K07Rik	0.307657	1.2377	0.580804	0.739025	0.39899	0.753676
Cpt2	0.307508	1.23757	4.86372	10.7456	0.0033491	0.0643564
Zfp652os	0.30749	1.23755	-0.048852	0.178159	0.676943	0.896668
Tecpr2	0.30742	1.23749	4.31976	6.03943	0.022092	0.20142
Pnkd	0.307207	1.23731	5.85033	12.3057	0.00192515	0.0448082
Tbx15	0.307166	1.23727	4.40652	7.34121	0.0126144	0.149851
Mpp6	0.307007	1.23714	7.86524	7.51775	0.0117214	0.142196
Dpy19l3	0.306521	1.23672	2.11481	1.19009	0.286793	0.666774
Cdon	0.306475	1.23668	4.55719	7.13492	0.0137547	0.156286
Mocs1	0.306335	1.23656	3.40868	2.05762	0.165124	0.532385
Cdk5rap1	0.305505	1.23585	3.40852	3.50634	0.0741141	0.377966
Arf6	0.305399	1.23576	8.30005	13.864	0.00113877	0.031154
Sccpdh	0.30534	1.23571	5.96029	11.4268	0.00262019	0.0546327
Rida	0.30526	1.23564	3.37967	0.456986	0.505888	0.816558
Zfp808	0.305232	1.23562	-0.248814	0.716226	0.406247	0.76037
Mttp	0.304921	1.23535	3.79187	2.19475	0.152275	0.512417
Inpp5a	0.304732	1.23519	7.10296	2.98962	0.0974223	0.427178
Polr3e	0.304719	1.23518	4.64408	6.44065	0.0185184	0.184191
H4c14	0.304526	1.23501	0.438365	0.454725	0.506931	0.816684
Rorc	0.304217	1.23475	1.87754	1.20629	0.283618	0.663598
Trip10	0.304111	1.23466	2.12964	0.477144	0.496745	0.813213
Atf7	0.304052	1.23461	5.25743	4.43529	0.0465104	0.299713
Mis18bp1	0.304033	1.23459	6.52309	15.8454	0.000605305	0.0198085
Washc5	0.304004	1.23457	6.27968	10.5517	0.00359541	0.0674741
Rbmx	0.303575	1.2342	6.31179	14.0192	0.00108229	0.0299499
Efcab9	0.303427	1.23407	-0.481262	0.298299	0.590296	0.860016
Palld	0.303182	1.23386	5.11043	8.18433	0.00892811	0.120686
Gm1943	0.303064	1.23376	0.475628	0.459934	0.504532	0.815993
Casp2	0.302958	1.23367	4.92409	3.86969	0.0615453	0.345887
Iqca1l	0.302913	1.23363	0.330475	0.232628	0.634215	0.880875
Clmn	0.302713	1.23346	6.57441	6.59221	0.0173399	0.178564
Hif1a	0.302571	1.23334	6.63588	21.9313	0.000106532	0.00563866
Nfat5	0.301959	1.23282	3.18967	0.810675	0.377404	0.737888
Tti1	0.301945	1.2328	5.55792	10.784	0.00330249	0.0638695
Rilpl2	0.30171	1.2326	3.1075	4.87258	0.0377105	0.267712
Akt2	0.301603	1.23251	6.34606	4.24298	0.0510977	0.316332
Zfp937	0.301404	1.23234	1.80374	1.48886	0.234958	0.616669
Zfp579	0.301368	1.23231	3.69333	3.53388	0.0730647	0.375003
Col16a1	0.301171	1.23214	6.62837	4.45243	0.0461246	0.29835
Ppp6c	0.301103	1.23209	5.24725	5.19446	0.0324269	0.245305
Mecr	0.300949	1.23195	5.36426	3.3936	0.0785946	0.389281
Rnf38	0.300949	1.23195	4.31717	7.20356	0.0133631	0.153545
Sfswap	0.3009	1.23191	6.92939	7.94987	0.00981648	0.127118
Adck5	0.300639	1.23169	4.19676	4.32164	0.0491622	0.308323
Ftx	0.300576	1.23164	0.750123	0.677462	0.419053	0.768008
Dclre1c	0.300569	1.23163	3.32517	4.82874	0.0385021	0.270105
Uevld	0.300499	1.23157	1.80266	1.23434	0.278232	0.657833
Slc9a1	0.300294	1.2314	4.0044	7.06064	0.0141928	0.159138
Hip1r	0.300234	1.23134	3.47853	3.07518	0.0930336	0.42005
Fxyd5	0.300228	1.23134	4.44877	2.75082	0.111005	0.447751
Tspan9	0.300009	1.23115	4.82904	5.41509	0.0292856	0.233081
Clk3	0.299844	1.23101	5.352	10.9489	0.00311065	0.0610714
Pros1	0.299707	1.23089	5.07315	6.51636	0.0179189	0.180391
Npc2	0.299619	1.23082	9.22522	4.65453	0.0418388	0.282612
Atp5md	0.299274	1.23053	7.14725	0.228574	0.63717	0.881377
Apobec2	0.299263	1.23052	-1.04209	0.150022	0.702134	0.907222
Slc7a7	0.29882	1.23014	2.19098	1.21809	0.281336	0.661136
Tubb3	0.298365	1.22975	8.15577	14.2219	0.00101307	0.0287634
Kank4	0.298287	1.22968	4.64029	3.47052	0.0755052	0.382301
Sec61a2	0.297483	1.229	3.79614	4.26145	0.0506354	0.314745
Dnajc19	0.297046	1.22863	5.06064	0.828276	0.372365	0.735302
Fasn	0.29702	1.2286	8.60353	2.21394	0.150574	0.511693
Lppos	0.296727	1.22835	2.19656	1.55841	0.224662	0.606608
Gng11	0.296648	1.22829	5.37521	9.38018	0.00558069	0.0906588
Slc1a4	0.29648	1.22814	5.42743	5.39387	0.0295723	0.234273
Bsg	0.296445	1.22811	8.75879	10.5704	0.00357081	0.0673241
Gon7	0.296361	1.22804	3.99359	3.63858	0.0692274	0.365139
Cenpf	0.296254	1.22795	7.98465	5.66634	0.0261158	0.219183
Pacs2	0.296108	1.22783	6.01763	10.9934	0.0030609	0.0603636
Yif1b	0.296021	1.22775	6.53866	5.28464	0.0310994	0.239231
Setd6	0.295731	1.22751	5.83909	11.7502	0.00233675	0.0506576
Phka1	0.295344	1.22718	4.36414	3.17738	0.088089	0.41039
Slc7a5	0.295298	1.22714	6.22166	1.32117	0.262387	0.642198
Tyro3	0.294943	1.22684	4.60133	2.7701	0.109829	0.445466
Arrb1	0.294798	1.22671	4.43479	3.66826	0.0681822	0.362491
Car14	0.294711	1.22664	8.18012	6.09352	0.0215682	0.198646
Fzd2	0.294673	1.22661	4.94258	2.83605	0.105918	0.440126
Kif18b	0.294654	1.22659	3.60607	2.77122	0.109762	0.445466
Aldoa	0.294612	1.22656	11.3392	9.60403	0.00512327	0.0854591
Higd1a	0.294437	1.22641	7.52927	5.75237	0.0251201	0.214118
G6pdx	0.294432	1.2264	5.84264	6.05888	0.0219021	0.200186
Pacsin1	0.294346	1.22633	1.17066	0.597757	0.447438	0.783113
Afg1l	0.294324	1.22631	3.20754	2.72226	0.112773	0.449668
Pigm	0.294232	1.22623	4.50421	4.72754	0.0404023	0.27807
Aldh18a1	0.294152	1.22616	3.95567	0.462694	0.503269	0.815249
Mmp2	0.293911	1.22596	3.90023	4.47716	0.0455745	0.296185
Bcas3	0.293883	1.22594	6.08142	3.8872	0.0610039	0.344135
Arrb2	0.293447	1.22557	6.09613	8.38876	0.00822558	0.114975
Foxp2	0.293372	1.2255	1.50695	1.00108	0.327631	0.702552
Lrrk2	0.293152	1.22531	1.79749	1.15102	0.294646	0.674181
2810029C07Rik	0.293092	1.22526	1.76107	0.927663	0.345652	0.716232
Racgap1	0.292894	1.2251	8.19133	17.0707	0.000416895	0.0154534
Dhx38	0.292724	1.22495	5.66065	5.17473	0.0327257	0.246417
Tmem208	0.29268	1.22491	6.11352	8.20002	0.00887189	0.120261
Fbxl19	0.292673	1.22491	5.64369	4.00748	0.0574292	0.333684
Maats1	0.292661	1.2249	1.16113	0.66637	0.422831	0.77071
BC055324	0.292572	1.22482	5.42585	6.43151	0.0185923	0.184388
Arid4a	0.292552	1.22481	7.27561	6.83188	0.0156425	0.169097
Tubb4b	0.292393	1.22467	9.13355	3.96248	0.058738	0.337532
Atrn	0.292342	1.22463	3.58018	1.17788	0.289217	0.668451
Vps35	0.292263	1.22456	6.85996	10.9476	0.00311205	0.0610714
Rapgef6	0.292015	1.22435	6.67436	4.8787	0.0376013	0.267712
Aars	0.291669	1.22406	7.799	9.23053	0.00591147	0.093911
Ccdc13	0.291541	1.22395	5.00947	3.46871	0.0755761	0.382313
Adgrl1	0.291257	1.22371	6.99282	4.99427	0.0356069	0.258705
Zfp658	0.291253	1.2237	1.37162	0.814293	0.37636	0.737488
Rora	0.291216	1.22367	4.48383	3.2487	0.0848181	0.40367
Pygb	0.291187	1.22365	5.50818	3.90968	0.0603172	0.342781
Phgdh	0.291179	1.22364	6.82639	1.7225	0.202529	0.582187
Ppox	0.291142	1.22361	3.36382	3.79847	0.0638039	0.352849
Smyd4	0.29098	1.22347	3.10246	3.37757	0.0792567	0.391234
Slc23a2	0.29097	1.22346	3.08146	2.4098	0.134454	0.484632
Arid5a	0.290813	1.22333	3.54504	2.40314	0.134968	0.485608
Hhat	0.290707	1.22324	0.311592	0.562715	0.460898	0.791376
Tef	0.29065	1.22319	6.86539	6.22059	0.0203913	0.193732
Lrsam1	0.290347	1.22293	2.44776	1.6851	0.207326	0.587021
Sspn	0.290256	1.22286	6.935	10.1289	0.00420425	0.074503
Fbxl8	0.290212	1.22282	3.79443	4.37705	0.0478484	0.304698
Met	0.289997	1.22264	7.42821	4.45214	0.0461311	0.29835
Mdm4	0.28999	1.22263	6.05362	5.30505	0.0308074	0.238247
Mcm3	0.289787	1.22246	8.42297	21.0452	0.000134935	0.00669655
Fkbp15	0.289772	1.22245	5.08856	3.29849	0.0826176	0.399942
Slc46a1	0.289242	1.222	2.8617	2.1958	0.152181	0.512246
Apbb2	0.289223	1.22198	5.87181	7.30724	0.0127947	0.1508
Smtn	0.289049	1.22183	4.73718	5.36536	0.0299627	0.235507
Mllt1	0.288973	1.22177	4.85156	6.97319	0.0147287	0.163334
Sh3yl1	0.288586	1.22144	1.70243	0.967312	0.335752	0.709104
Zfp142	0.288546	1.22141	3.67471	3.97247	0.0584446	0.337137
Wdr6	0.288528	1.22139	7.33203	6.20106	0.0205674	0.194052
Pdp2	0.288475	1.22135	5.73849	9.07779	0.00627151	0.0961757
Cdk10	0.288467	1.22134	4.89321	6.71667	0.0164342	0.173288
Fbln5	0.288354	1.22125	6.39302	7.13833	0.0137349	0.156284
Sdhaf3	0.288139	1.22106	1.08095	0.340614	0.565248	0.846779
Slc9a6	0.288103	1.22103	4.59639	2.25281	0.147198	0.505269
Slc29a2	0.288041	1.22098	0.519981	0.366984	0.550682	0.839014
Ifit1bl1	0.288007	1.22095	-0.291123	0.222388	0.641742	0.882687
Psmd7	0.287955	1.22091	8.86761	14.0731	0.00106337	0.0296313
Sprtn	0.287712	1.2207	2.33195	1.2588	0.273645	0.654546
Adam23	0.2876	1.22061	3.72903	2.16576	0.154887	0.517872
Get4	0.287432	1.22047	4.38254	2.97096	0.098411	0.428807
Ttll11	0.287386	1.22043	1.80416	0.249767	0.622064	0.876671
Idh1	0.287299	1.22035	5.95721	2.96088	0.09895	0.430178
Tmem18	0.287105	1.22019	4.37205	2.45856	0.130766	0.478517
Get1	0.28702	1.22012	5.3618	9.35755	0.00562938	0.0910306
Mad1l1	0.28689	1.22001	5.8124	2.63211	0.118575	0.458557
Gm2115	0.286731	1.21987	2.79146	2.58086	0.12203	0.463496
Hspa1b	0.286724	1.21987	0.798545	0.451198	0.508568	0.817132
Sgpp1	0.286501	1.21968	3.79969	0.537856	0.470854	0.799174
Tab1	0.286493	1.21967	3.48225	2.48318	0.128949	0.475345
Hsd17b7	0.286433	1.21962	4.67435	4.52582	0.0445135	0.292455
Phkg2	0.286201	1.21943	4.47716	3.66307	0.0683638	0.363135
Lrrc1	0.285971	1.21923	4.95881	2.8213	0.106778	0.441144
Cd82	0.285931	1.2192	2.08704	1.95024	0.176111	0.550663
Lamb2	0.285833	1.21911	6.09636	3.24012	0.0852041	0.403899
Iftap	0.285751	1.21905	6.88018	2.57959	0.122117	0.463553
C1qtnf6	0.28562	1.21893	6.25629	7.01416	0.0144749	0.161265
Ap1g1	0.285529	1.21886	6.42891	7.85215	0.0102153	0.130378
2310068J16Rik	0.285492	1.21883	0.955649	1.04594	0.317255	0.695551
Cdt1	0.285491	1.21883	7.20967	14.2933	0.000989835	0.0282373
Foxn3	0.28514	1.21853	4.66169	5.09898	0.033902	0.250254
Gm16740	0.28489	1.21832	0.96436	0.843224	0.368162	0.732542
Lyplal1	0.284841	1.21828	4.00818	1.20678	0.283523	0.663598
Galnt2	0.284693	1.21815	4.15829	1.99834	0.171082	0.54071
Als2	0.284512	1.218	3.48388	5.15734	0.0329917	0.247178
Mthfd1	0.284344	1.21786	5.50722	1.69053	0.20662	0.586223
Hsdl1	0.284154	1.2177	4.00794	4.94768	0.0363962	0.262533
Tpst2	0.284038	1.2176	4.83149	4.69258	0.041083	0.280713
Fkbp4	0.283682	1.2173	10.4099	5.1588	0.0329693	0.247166
Ctdspl	0.283501	1.21715	6.03372	8.17487	0.00896218	0.120939
Emc8	0.283441	1.21709	6.9026	4.86162	0.0379067	0.268325
Selenop	0.283288	1.21697	3.81667	1.90053	0.181498	0.558399
Ddx19b	0.283224	1.21691	3.96459	3.98545	0.0580657	0.336406
H3c13	0.282921	1.21666	1.3999	0.570473	0.457862	0.790146
Gm10033	0.282579	1.21637	2.58031	1.4042	0.248319	0.629046
Sun2	0.282482	1.21629	6.14005	7.97284	0.00972527	0.126915
Pex5	0.282443	1.21625	3.37715	1.52134	0.230077	0.613011
Anapc15	0.282435	1.21625	4.45786	5.46248	0.0286561	0.230054
Vps13b	0.282098	1.21596	4.56436	3.19034	0.0874839	0.408853
Pop1	0.282018	1.21589	6.56617	4.07786	0.0554481	0.328015
Slc38a9	0.282013	1.21589	3.80787	2.86811	0.104075	0.438445
Dbi	0.281793	1.21571	12.352	4.88626	0.0374671	0.267368
Arel1	0.281685	1.21561	4.68102	6.58801	0.0173714	0.178622
Fahd1	0.28157	1.21552	3.14626	1.78726	0.194547	0.572983
Ambra1	0.281496	1.21545	4.26954	4.55445	0.0439022	0.289486
Itgb3bp	0.28141	1.21538	4.93274	5.04374	0.0347896	0.254588
Pask	0.281195	1.2152	2.33924	0.577813	0.455019	0.787886
Taf1c	0.281112	1.21513	3.65737	3.05111	0.0942448	0.421913
Plekhg3	0.281051	1.21508	7.49144	2.23341	0.148872	0.508954
Scrib	0.28101	1.21505	5.68587	4.74401	0.040086	0.276368
Smpdl3b	0.280883	1.21494	4.53674	3.45051	0.0762953	0.384107
Tmem170	0.28086	1.21492	0.353681	0.672911	0.420597	0.768824
Alg12	0.280749	1.21483	2.14099	0.804034	0.379332	0.739213
Zfp788	0.280615	1.21471	2.21343	1.67081	0.209195	0.589279
Chd9	0.280495	1.21461	5.98627	3.14519	0.089613	0.413064
Dpysl2	0.280087	1.21427	5.61679	1.88965	0.182704	0.559265
D330050G23Rik	0.280026	1.21422	-0.0167549	0.496975	0.488026	0.807891
Rnf207	0.279825	1.21405	-0.680834	0.0779996	0.782564	0.941943
Gfap	0.279466	1.21375	3.462	0.950161	0.339985	0.711363
Fam117b	0.279404	1.21369	4.46836	5.72814	0.0253962	0.215554
Tmem42	0.279189	1.21351	3.53969	3.51236	0.0738833	0.377109
Kdm4b	0.279029	1.21338	4.95901	2.40113	0.135123	0.485876
Hyi	0.278999	1.21335	5.01078	4.05401	0.0561106	0.330358
Arl4a	0.278842	1.21322	2.89826	1.77961	0.19547	0.573422
Ppp4r1l-ps	0.278776	1.21317	0.00961787	0.441477	0.513126	0.819173
Nfyc	0.278654	1.21306	5.44185	4.78138	0.0393785	0.274007
Klf1	0.278653	1.21306	-0.352818	0.192726	0.664821	0.891685
Col5a1	0.27859	1.21301	5.34716	2.48781	0.128611	0.474828
Tedc1	0.278522	1.21295	5.21168	5.97545	0.0227299	0.204791
Ppm1a	0.278444	1.21289	6.31601	11.5235	0.00253171	0.0533436
A630089N07Rik	0.278421	1.21287	4.09931	2.21159	0.150781	0.511693
Ccdc97	0.278263	1.21273	6.60097	2.52588	0.125869	0.470379
Stoml1	0.27812	1.21261	4.29623	2.93421	0.100393	0.431846
Rapgef3	0.278058	1.21256	5.17629	3.96984	0.0585217	0.337225
2810013P06Rik	0.277869	1.2124	3.19929	2.15565	0.155812	0.519229
Mtln	0.277747	1.2123	3.94909	0.747156	0.396449	0.752189
Msrb2	0.277666	1.21223	5.13995	5.28258	0.031129	0.239231
Glg1	0.27754	1.21213	7.74685	3.39737	0.0784397	0.3888
Prkag1	0.277515	1.21211	7.63174	5.24001	0.0317485	0.241998
Map4	0.277326	1.21195	6.24997	7.0587	0.0142045	0.159138
Suv39h1	0.27716	1.21181	5.4743	6.13564	0.0211699	0.197093
Mal	0.277007	1.21168	4.08683	1.21735	0.281478	0.661268
Zfp511	0.276988	1.21166	3.87551	2.9358	0.100306	0.431834
Tgfbr1	0.276907	1.21159	3.3242	1.71329	0.203698	0.583274
Taf5l	0.276707	1.21143	4.41704	3.34295	0.0807083	0.394187
Puf60	0.276625	1.21136	8.63791	3.85697	0.061942	0.346494
Idh2	0.276607	1.21134	8.92085	5.49885	0.0281834	0.228088
Fbxw8	0.276567	1.21131	5.69545	7.56701	0.0114848	0.140604
Platr3	0.276469	1.21123	-0.429827	0.0757539	0.785634	0.942886
2810433D01Rik	0.276375	1.21115	0.759548	0.647432	0.429406	0.773769
Slc40a1	0.276351	1.21113	3.89187	3.77001	0.0647327	0.354834
Aco2	0.275779	1.21065	7.899	2.71158	0.113442	0.45064
Ska3	0.27492	1.20993	3.56592	1.8571	0.18637	0.562249
Eldr	0.274891	1.2099	3.18783	2.74974	0.111071	0.447751
Abca8b	0.274877	1.20989	1.37996	0.749938	0.395586	0.75162
Bhlhe40	0.274844	1.20986	3.49204	2.00824	0.170069	0.538501
Fbxw15	0.274729	1.20977	1.9953	1.23633	0.277855	0.657833
Ufc1	0.274693	1.20974	6.23988	10.1828	0.00412075	0.0744107
Det1	0.274303	1.20941	3.86285	3.82508	0.062949	0.349488
Cfap74	0.274168	1.2093	3.27386	1.66174	0.210392	0.59148
Stard7	0.273725	1.20892	7.83807	4.46816	0.0457739	0.297159
Jade2	0.273592	1.20881	5.23175	5.82736	0.0242867	0.21084
Slc5a1	0.273561	1.20879	1.02128	0.382868	0.542252	0.834288
Bcl2l11	0.273542	1.20877	4.31353	3.85803	0.0619086	0.346494
Zbtb40	0.272973	1.2083	3.40728	2.00385	0.170518	0.539495
Copz1	0.272904	1.20824	8.39483	3.69762	0.0671655	0.360584
Nudt6	0.272711	1.20808	2.85348	2.36959	0.137588	0.489513
1700019D03Rik	0.272525	1.20792	3.0578	1.88426	0.183304	0.560132
Tgfb3	0.272511	1.20791	5.02984	3.09069	0.0922629	0.417827
Ccdc181	0.272418	1.20783	5.0856	6.25584	0.0200776	0.193215
Dync2h1	0.272114	1.20758	3.96391	1.6947	0.206081	0.585883
Sf3b3	0.272007	1.20749	6.87487	8.44527	0.00804232	0.113367
5730408K05Rik	0.271737	1.20726	3.66859	1.6219	0.215755	0.598295
Tmbim1	0.271703	1.20723	5.20683	3.26973	0.0838806	0.401458
Dtymk	0.271701	1.20723	5.30671	1.15261	0.294319	0.673932
Tbl2	0.271613	1.20716	4.82406	3.81191	0.0633706	0.35089
Srr	0.271397	1.20698	3.8963	3.37599	0.0793222	0.391397
A930033H14Rik	0.271387	1.20697	1.43865	1.18691	0.28742	0.667021
Gemin6	0.271328	1.20692	3.24171	0.263963	0.612392	0.87246
Ankrd23	0.271191	1.2068	4.06085	1.67852	0.208184	0.588302
2810025M15Rik	0.271171	1.20679	6.30464	8.74392	0.00714564	0.104785
Hadha	0.271088	1.20672	8.23397	5.67476	0.0260165	0.219115
Mtrr	0.270858	1.20652	4.01734	3.19021	0.0874899	0.408853
Airn	0.270787	1.20647	0.545949	0.482492	0.494367	0.811632
Slc29a1	0.270785	1.20646	5.29586	5.34385	0.0302609	0.236114
Uaca	0.270716	1.20641	6.18847	2.03634	0.167233	0.534452
Anapc2	0.270553	1.20627	5.56444	4.23901	0.0511976	0.316344
Nt5dc2	0.270488	1.20622	6.70775	3.24661	0.084912	0.403719
Ice1	0.270304	1.20606	4.49636	3.89797	0.0606739	0.343076
Ivns1abp	0.270172	1.20595	8.57713	18.1763	0.000300989	0.0120534
Xpnpep1	0.270046	1.20585	6.29468	8.22293	0.00879053	0.119293
Pick1	0.26983	1.20567	4.87447	4.48695	0.0453588	0.295102
1700030K09Rik	0.269779	1.20562	3.05225	2.66177	0.116628	0.456701
Lmna	0.269639	1.20551	9.12321	3.45787	0.0760036	0.383692
Ggnbp2os	0.269596	1.20547	2.66123	2.13946	0.157305	0.521724
Ankmy2	0.269558	1.20544	4.9655	3.96308	0.0587203	0.337532
Vps13c	0.269379	1.20529	4.77446	2.92137	0.101096	0.433369
Spsb1	0.269105	1.20506	2.87772	3.84464	0.0623291	0.347958
Samd14	0.269067	1.20503	4.06929	2.49249	0.12827	0.473716
Kifc2	0.26896	1.20494	-0.0134137	0.225572	0.639379	0.881377
Retreg2	0.268792	1.2048	6.24803	6.61483	0.0171713	0.177782
Cfap126	0.268561	1.20461	2.01561	1.12314	0.300427	0.681164
Ier3	0.268469	1.20453	6.81836	3.65687	0.0685813	0.363487
Neil2	0.268466	1.20453	3.90466	3.38228	0.0790613	0.390591
Zfp512	0.2684	1.20447	5.87082	3.84148	0.0624288	0.348082
Zfp692	0.268267	1.20436	4.21258	3.13835	0.0899407	0.413548
Hipk2	0.268118	1.20424	3.34995	1.34365	0.258479	0.639186
Zxda	0.267936	1.20408	3.22984	2.75957	0.110469	0.447152
Fstl1	0.267903	1.20406	5.89759	9.54347	0.00524282	0.0870886
Ppdpf	0.267901	1.20405	3.9378	0.601343	0.446096	0.782989
Plag1	0.267562	1.20377	-0.233151	0.457517	0.505643	0.816558
Armc9	0.267139	1.20342	2.67156	1.56843	0.223226	0.605147
Endog	0.267107	1.20339	3.37314	1.87937	0.183852	0.560848
Sox11	0.266867	1.20319	8.55746	7.93354	0.0098819	0.127478
Snora78	0.266621	1.20299	1.53339	0.473015	0.498594	0.813934
Usp53	0.26657	1.20294	4.34961	2.17513	0.154038	0.515461
4931408D14Rik	0.266569	1.20294	-0.413502	0.135906	0.715812	0.914175
Pms1	0.26645	1.20284	4.27234	3.21	0.0865752	0.407273
Baalc	0.266388	1.20279	1.3216	0.295186	0.592229	0.860681
C630004L07Rik	0.266334	1.20275	0.0284383	0.0728236	0.789715	0.943302
Slc6a9	0.266324	1.20274	5.08365	2.85037	0.10509	0.43992
Prmt9	0.266314	1.20273	4.08819	5.50348	0.0281238	0.228088
Ptpa	0.266159	1.2026	8.38276	2.68336	0.115235	0.454804
Tmem70	0.266138	1.20258	6.13535	4.38591	0.0476421	0.303545
Atxn7l2	0.265601	1.20214	1.13362	0.236723	0.631262	0.88011
Slc25a10	0.265498	1.20205	6.52174	5.38008	0.0297605	0.234992
Chid1	0.265473	1.20203	5.27907	8.38651	0.008233	0.114975
Ttc38	0.265351	1.20193	2.14883	0.817526	0.375431	0.737488
Kirrel	0.265293	1.20188	4.21279	2.82141	0.106771	0.441144
Abcc4	0.265246	1.20184	4.75921	5.78696	0.0247318	0.212467
Wsb2	0.265199	1.2018	7.09002	13.0167	0.00151009	0.0381816
Dtd2	0.265151	1.20176	3.70466	2.55644	0.123717	0.467196
Sgce	0.264971	1.20161	4.66775	0.383453	0.541946	0.834288
Cdc42ep3	0.264943	1.20159	2.12975	1.06101	0.313871	0.691667
Ppp1r7	0.264337	1.20108	6.63327	11.353	0.00269001	0.0554536
Hyal1	0.264316	1.20107	3.65019	2.11887	0.159229	0.524493
Arhgap39	0.26426	1.20102	4.24347	1.44771	0.241334	0.622513
Atrnl1	0.264241	1.201	3.23039	1.36274	0.255218	0.63523
Gm36738	0.264201	1.20097	0.391332	0.302798	0.587525	0.859454
Gjc3	0.263962	1.20077	6.75302	5.847	0.0240736	0.210348
Chrnb4	0.263395	1.2003	0.362811	0.375345	0.546214	0.837165
Lime1	0.263384	1.20029	2.52688	0.897389	0.353491	0.721275
Sympk	0.263157	1.2001	5.95236	3.64138	0.0691281	0.365096
Smyd2	0.263123	1.20007	6.19974	7.49932	0.0118112	0.142709
Xlr3c	0.263051	1.20001	5.75443	5.0005	0.0355028	0.258417
Rangap1	0.262799	1.1998	9.48335	5.28447	0.0311019	0.239231
Pbx1	0.26279	1.1998	5.31423	3.41628	0.0776688	0.386989
Usp39	0.262471	1.19953	7.85877	2.11277	0.159805	0.52468
2610306M01Rik	0.262309	1.1994	2.52181	1.89815	0.18176	0.558726
Psat1	0.262111	1.19923	8.13858	8.56065	0.00768199	0.110512
Mknk1	0.261808	1.19898	2.67358	1.39924	0.249131	0.630173
Adgb	0.261768	1.19895	2.70365	1.09723	0.305935	0.686781
Cd28	0.261735	1.19892	0.12639	0.0612634	0.806742	0.947948
Gm14403	0.261691	1.19888	3.05761	2.1041	0.160627	0.526222
Morf4l1-ps1	0.261651	1.19885	1.94851	1.16292	0.292224	0.671696
Nfil3	0.261526	1.19875	4.56616	3.19227	0.0873944	0.408853
Tsnax	0.26149	1.19872	5.53978	0.250815	0.621339	0.876477
Slc4a2	0.261435	1.19867	6.31606	4.22579	0.051532	0.317059
Fabp7	0.261167	1.19845	1.88153	0.215578	0.646867	0.884938
Gp9	0.261144	1.19843	-0.339593	0.105245	0.748604	0.928794
Eif4ebp3	0.260911	1.19823	4.24401	3.6129	0.070147	0.368077
Radx	0.260868	1.1982	1.84152	1.00139	0.327557	0.702552
Zfp637	0.260852	1.19819	5.01234	6.2305	0.0203026	0.193542
Usp10	0.260805	1.19815	5.97512	6.54834	0.0176722	0.179513
C87436	0.260596	1.19797	3.74504	3.34756	0.0805132	0.393618
Snd1	0.26043	1.19784	8.14483	4.26561	0.0505322	0.314393
Cdc25c	0.260212	1.19765	4.36102	3.13408	0.0901459	0.414016
Pim1	0.260203	1.19765	4.0637	2.9861	0.0976077	0.427633
Shc4	0.260108	1.19757	6.09671	2.26065	0.146529	0.5041
2810004N23Rik	0.260019	1.19749	7.95635	5.89439	0.0235678	0.208585
Snx14	0.259992	1.19747	3.50958	2.21997	0.150044	0.511256
Pomc	0.259975	1.19746	2.28946	1.2993	0.266265	0.645783
Fbf1	0.259903	1.1974	5.2306	3.10759	0.0914315	0.41664
5830454E08Rik	0.259613	1.19716	-0.47167	0.200951	0.658217	0.889292
H2bc21	0.259471	1.19704	2.95277	1.05622	0.31494	0.692725
Hpcal1	0.259416	1.19699	5.17	1.99782	0.171137	0.54074
Lysmd4	0.259398	1.19698	3.30484	3.27369	0.0837055	0.401159
Prelid1	0.259324	1.19692	7.93381	5.01606	0.0352442	0.256847
Gpam	0.259289	1.19689	4.76044	4.56566	0.0436655	0.288938
Aspm	0.259209	1.19682	6.91995	2.72991	0.112296	0.449035
Ahcy	0.258944	1.1966	4.34099	4.23546	0.0512871	0.316472
Boc	0.258905	1.19657	4.914	2.69268	0.114639	0.453197
Snhg20	0.258759	1.19645	6.2541	4.2915	0.0498937	0.311364
Src	0.258703	1.1964	4.38256	1.00933	0.325687	0.701222
Bnip1	0.258659	1.19637	3.96374	2.20842	0.15106	0.512004
Elk4	0.25863	1.19634	2.9838	3.40039	0.078316	0.388565
Prss23	0.258507	1.19624	4.96179	3.97581	0.0583468	0.337058
C330018A13Rik	0.258383	1.19614	1.68782	1.22487	0.280036	0.659779
Lamc1	0.258174	1.19596	5.26765	2.74996	0.111057	0.447751
Gamt	0.257807	1.19566	5.16523	4.82391	0.0385906	0.270562
Zfp3	0.257741	1.1956	2.37301	1.84558	0.187689	0.563831
Kctd9	0.257546	1.19544	5.20038	3.19528	0.0872547	0.408708
Poli	0.257543	1.19544	4.06309	3.2573	0.0844331	0.402717
4930558J18Rik	0.25754	1.19544	3.24409	1.90659	0.18083	0.557865
B430319G15Rik	0.257512	1.19542	2.30208	1.61519	0.216675	0.599118
Mrgpre	0.257381	1.19531	3.49694	2.3958	0.135535	0.486776
Pdxp	0.257333	1.19527	3.24654	2.19289	0.152441	0.512465
Nup133	0.257306	1.19524	4.19941	0.702645	0.410664	0.762417
Heatr3	0.256863	1.19488	4.84275	4.32242	0.0491434	0.308323
Cdc25b	0.25675	1.19478	7.06112	5.99344	0.0225485	0.203615
Spidr	0.25628	1.19439	2.7278	0.872309	0.360178	0.725551
9330133O14Rik	0.256217	1.19434	2.08425	1.40847	0.247622	0.628606
Sobp	0.256193	1.19432	6.56915	7.07046	0.014134	0.158793
Slc39a9	0.256074	1.19422	5.99365	3.90155	0.0605645	0.342942
Aprt	0.256009	1.19417	7.77518	4.7565	0.039848	0.275518
Polr2f	0.256007	1.19417	8.04901	3.81518	0.0632655	0.350632
Asb8	0.255989	1.19415	6.35375	10.5177	0.00364048	0.0677864
Rapsn	0.2558	1.194	5.74561	9.11448	0.00618287	0.095697
Ankrd13a	0.255222	1.19352	5.59227	5.12689	0.0334632	0.248527
D4Ertd617e	0.254863	1.19322	-0.235728	0.169161	0.684728	0.901321
Phf21a	0.254824	1.19319	6.1536	5.70421	0.0256722	0.217129
Lpar5	0.254684	1.19307	3.94835	3.78312	0.0643028	0.354292
Scara5	0.254661	1.19306	-0.955995	0.122037	0.730377	0.920472
Armc7	0.254615	1.19302	1.22333	0.52006	0.478202	0.80347
Exoc7	0.254587	1.19299	5.74608	7.4316	0.0121481	0.145899
Gstm6	0.254567	1.19298	2.2948	0.89768	0.353414	0.721242
Polr1b	0.254147	1.19263	4.49176	3.35683	0.0801225	0.393039
Agbl5	0.254057	1.19256	1.56575	0.802564	0.37976	0.739724
Car9	0.253952	1.19247	1.58776	0.309458	0.583473	0.857467
Hspg2	0.253854	1.19239	5.21204	1.56671	0.223471	0.605296
Igfbp6	0.253747	1.1923	0.650607	0.239673	0.629155	0.88011
Taf2	0.253722	1.19228	5.81189	3.83797	0.0625397	0.348377
Slc9a8	0.253369	1.19199	4.10407	3.45929	0.0759474	0.38357
Tnfrsf25	0.253357	1.19198	0.10047	0.272155	0.606959	0.870489
Def8	0.252973	1.19166	5.53658	5.69134	0.0258221	0.218065
Dlx6	0.252642	1.19139	2.84188	0.826567	0.37285	0.73531
Dnaja2	0.252356	1.19115	7.75757	7.29026	0.012886	0.151246
Adprhl2	0.252173	1.191	-0.238143	0.0623125	0.80513	0.947351
Copa	0.252146	1.19098	7.36341	2.33571	0.140297	0.493485
Tmem176a	0.252143	1.19097	6.77656	5.61759	0.0266996	0.221874
Dlst	0.25207	1.19091	7.26752	4.3493	0.0485013	0.306741
Tlcd4	0.251874	1.19075	5.93192	6.36748	0.019119	0.187902
Upf1	0.251698	1.19061	7.2696	7.54835	0.0115738	0.141239
Nhej1	0.251507	1.19045	2.6566	1.66602	0.209827	0.590721
Smim19	0.251343	1.19031	5.6946	6.22842	0.0203212	0.193542
Vav2	0.25128	1.19026	3.29488	1.9754	0.173459	0.545841
Lamtor4	0.251167	1.19017	7.04956	3.11686	0.0909793	0.416177
Armh3	0.25115	1.19016	1.98974	1.121	0.300876	0.681412
Kremen1	0.251112	1.19012	3.06259	3.21862	0.0861804	0.406632
Pmpca	0.251101	1.19011	5.71648	3.1048	0.0915682	0.41664
Prrc2b	0.251027	1.19005	5.72557	3.9001	0.0606087	0.34303
Pcdh12	0.250995	1.19003	0.397488	0.131638	0.720107	0.915581
Pltp	0.250661	1.18975	3.88447	2.28812	0.144211	0.500524
Mxi1	0.250543	1.18965	4.71814	3.90615	0.0604245	0.342796
Rilp	0.250357	1.1895	-0.0984257	0.145366	0.706561	0.910005
Mtss1	0.250275	1.18943	3.02125	1.43919	0.242682	0.623446
Akap1	0.249971	1.18918	4.84416	5.6134	0.0267505	0.221874
Rp2	0.249916	1.18914	2.49131	1.21547	0.28184	0.661629
Pcbp2	0.249902	1.18913	9.0862	6.54118	0.0177271	0.179513
Galt	0.249869	1.1891	4.30187	3.45473	0.0761278	0.383887
Hectd4	0.249488	1.18879	3.36811	1.55928	0.224536	0.606608
Crocc	0.249412	1.18872	3.70056	1.31259	0.263899	0.644455
Rad23a	0.249124	1.18849	5.36859	9.19177	0.00600064	0.0948374
Smo	0.249036	1.18841	4.25109	0.395474	0.535733	0.831603
Mest	0.249006	1.18839	2.56479	0.469232	0.500299	0.814305
Sgsh	0.248935	1.18833	5.80413	1.41692	0.246251	0.627439
Gpd2	0.248909	1.18831	6.85778	8.08025	0.00931101	0.123006
Ppme1	0.248843	1.18825	7.58065	2.6202	0.119368	0.459636
Zdhhc14	0.248592	1.18805	3.41313	1.79653	0.193437	0.571866
Phkb	0.248516	1.18798	4.11858	2.14283	0.156993	0.52114
Ccdc93	0.248273	1.18778	5.59573	6.14493	0.0210832	0.196905
Ppp1r37	0.248195	1.18772	1.73735	0.753635	0.394442	0.750902
Trim2	0.248108	1.18765	6.10559	6.76756	0.0160792	0.171807
Atat1	0.248093	1.18764	3.62135	1.69517	0.20602	0.585883
Samd1	0.247742	1.18735	4.30274	4.47146	0.0457006	0.296844
3110082I17Rik	0.247556	1.18719	5.3853	4.38673	0.0476231	0.303545
Wdpcp	0.247254	1.18695	2.57091	0.873631	0.359821	0.725197
Nup93	0.247106	1.18682	6.56268	4.50738	0.0449123	0.29331
Jrkl	0.247079	1.1868	3.53218	2.06477	0.164423	0.531482
Gcdh	0.246936	1.18668	3.61779	2.65473	0.117086	0.457005
Zfp956	0.2468	1.18657	3.3904	1.90218	0.181316	0.558399
Ube4a	0.246707	1.1865	4.07092	2.46312	0.130427	0.478153
Ptpn3	0.24657	1.18638	1.94934	0.519825	0.4783	0.803523
Acaca	0.246267	1.18613	5.37148	1.86657	0.185294	0.561739
Nin	0.245634	1.18561	4.60243	1.57157	0.222778	0.605111
Cd109	0.245592	1.18558	5.07412	4.13757	0.0538284	0.32339
Gm42788	0.245403	1.18542	2.9298	1.11726	0.301665	0.681786
Rbm11	0.245137	1.18521	0.910758	0.390331	0.538375	0.831603
Cbx2	0.245083	1.18516	4.64455	2.3681	0.137706	0.489513
Hmox1	0.2449	1.18501	3.59116	1.71356	0.203663	0.583274
Col5a3	0.244889	1.185	4.64617	1.26543	0.272418	0.653335
Gtf3a	0.244676	1.18483	6.4055	7.11209	0.0138877	0.157054
Taf1a	0.24463	1.18479	3.58435	3.39959	0.0783489	0.388565
Fam234b	0.24442	1.18462	4.4747	3.28955	0.0830077	0.400654
1700037C18Rik	0.244383	1.18459	1.74716	0.917173	0.34834	0.718748
1700001G11Rik	0.244365	1.18457	0.0944255	0.300059	0.589209	0.859777
Prkab2	0.24423	1.18446	3.53598	1.18622	0.287558	0.667021
Slc25a47	0.244204	1.18444	2.43897	1.42543	0.244878	0.626275
Spr	0.244113	1.18436	8.01627	2.64522	0.117709	0.457207
Ache	0.244058	1.18432	2.58661	1.51354	0.231238	0.613991
Cyren	0.243766	1.18408	4.95406	3.32	0.0816874	0.397193
Adipor1	0.243721	1.18404	6.16895	7.37996	0.0124121	0.148294
Rnf123	0.243603	1.18395	4.73005	2.83073	0.106227	0.440535
Itm2c	0.243526	1.18388	7.34478	1.03198	0.320435	0.697532
Myo7a	0.243228	1.18364	6.27925	4.06292	0.0558621	0.32952
P3h1	0.24315	1.18357	5.16352	4.87576	0.0376538	0.267712
Mapk8ip1	0.243085	1.18352	7.08076	4.94803	0.0363903	0.262533
Hoxb5	0.242997	1.18345	2.56558	1.04229	0.318081	0.695813
Wdr83	0.242986	1.18344	4.74411	3.64537	0.0689868	0.36451
Prelid3a	0.242691	1.1832	4.92454	2.94799	0.0996439	0.431547
1110051M20Rik	0.242608	1.18313	5.1513	4.99767	0.03555	0.258447
Taf6l	0.2422	1.1828	3.70872	2.15335	0.156023	0.519658
Tk2	0.242185	1.18278	3.43342	2.48406	0.128885	0.475345
Sypl	0.242125	1.18273	6.49148	10.8709	0.00319983	0.0622938
Ripor2	0.242077	1.18269	0.30949	0.205816	0.654388	0.887733
Tcf7l2	0.241825	1.18249	5.78311	6.56174	0.01757	0.179513
Lman2l	0.241694	1.18238	4.2701	3.09667	0.0919679	0.417593
Spns1	0.241675	1.18236	4.20018	2.96341	0.0988146	0.429831
Micall2	0.241629	1.18233	3.37579	1.29983	0.26617	0.645783
Ist1	0.2416	1.1823	6.60585	8.08941	0.00927658	0.123006
Smyd5	0.241355	1.1821	4.99189	3.23839	0.0852823	0.40404
Thoc5	0.241262	1.18203	6.63492	5.67274	0.0260403	0.219162
Bmp1	0.241207	1.18198	3.61797	1.54589	0.226472	0.60848
Pnpo	0.240878	1.18171	2.61391	1.22403	0.280196	0.659779
Gm12238	0.240787	1.18164	-0.0694648	0.266947	0.6104	0.871275
St6galnac3	0.240705	1.18157	1.69943	0.432932	0.517193	0.821082
Npr3	0.240501	1.1814	3.52508	1.52158	0.230041	0.613011
Rnf166	0.240378	1.1813	4.94086	3.36206	0.0799033	0.392812
Gnb5	0.240247	1.18119	5.53615	6.88041	0.0153218	0.167134
Stard4	0.240136	1.1811	4.802	5.28565	0.0310848	0.239231
Cand2	0.240114	1.18109	5.24058	4.24593	0.0510234	0.316198
Dbn1	0.239935	1.18094	4.69668	3.5018	0.0742889	0.378375
Mad2l2	0.239917	1.18092	4.38703	3.53077	0.0731823	0.375011
Eefsec	0.239876	1.18089	6.47389	8.95827	0.00657011	0.0993
Rpgrip1l	0.239811	1.18084	3.39418	1.2477	0.275714	0.656569
Lrrc8a	0.239805	1.18083	5.93085	2.8117	0.107343	0.441799
Tspan4	0.239433	1.18053	7.80252	5.63301	0.0265133	0.221335
Tmem170b	0.239397	1.1805	1.39231	0.351613	0.559082	0.842905
Ankfn1	0.239236	1.18037	4.69634	1.74671	0.199499	0.57818
Ankrd44	0.239227	1.18036	3.10775	1.79631	0.193463	0.571866
Degs1	0.239224	1.18036	7.13114	6.10924	0.0214186	0.198079
Cspp1	0.239201	1.18034	5.13947	3.26778	0.0839669	0.401458
Pskh1	0.239114	1.18027	5.12992	3.04081	0.0947685	0.422781
Cpq	0.239098	1.18025	3.11403	2.12075	0.159053	0.524493
Tcea3	0.239042	1.18021	1.46553	0.420215	0.523354	0.824239
Calr	0.239028	1.1802	10.5199	4.97844	0.0358729	0.260322
Cfdp1	0.238933	1.18012	7.50809	5.99444	0.0225385	0.203615
Sntb2	0.238864	1.18006	5.2268	2.99328	0.0972298	0.426646
Atad2b	0.238748	1.17997	6.49365	4.03129	0.0567501	0.332148
Sbf1	0.23848	1.17975	5.63043	2.33491	0.140362	0.493485
Mideas	0.238448	1.17972	3.75273	2.40019	0.135195	0.48599
Crybg3	0.238162	1.17949	3.54675	1.35158	0.257118	0.637851
Prdx6	0.238	1.17936	9.05321	6.219	0.0204056	0.193732
9430060I03Rik	0.237992	1.17935	1.10707	0.329233	0.571771	0.850468
Ints1	0.237988	1.17935	5.39221	2.55102	0.124096	0.467228
Hectd1	0.237826	1.17921	7.43664	4.43395	0.0465406	0.299713
Llgl2	0.237634	1.17906	2.39919	0.805139	0.37901	0.739015
Baz2b	0.237624	1.17905	6.32887	3.60703	0.0703591	0.368197
Cfl1	0.237514	1.17896	8.81105	4.95769	0.036225	0.262244
Mbd4	0.237417	1.17888	4.23178	2.60586	0.12033	0.460894
Gas8	0.23734	1.17882	4.50103	3.89885	0.060647	0.343076
Zmat5	0.237261	1.17875	5.19293	2.38603	0.136297	0.488546
Utp4	0.237227	1.17872	5.77467	5.12569	0.0334819	0.248527
Scrn1	0.237148	1.17866	6.54418	5.14846	0.0331284	0.247587
Dnajb1	0.237019	1.17856	6.31957	3.93732	0.0594845	0.340033
Mta1	0.236999	1.17854	6.92455	1.14414	0.296058	0.675724
Slc7a6os	0.236905	1.17846	4.81117	5.91664	0.0233344	0.207279
Shmt1	0.236846	1.17841	4.72759	4.11893	0.0543282	0.324675
Harbi1	0.236762	1.17835	2.23076	0.957195	0.33824	0.710435
Snx17	0.236533	1.17816	6.54847	7.83116	0.0103032	0.130855
Rgs3	0.236449	1.17809	4.63546	1.76818	0.196858	0.575526
9130008F23Rik	0.236425	1.17807	3.07946	1.59616	0.219312	0.600258
Clip2	0.236364	1.17802	3.72706	1.21713	0.281521	0.661268
Zfp335	0.236334	1.178	4.63965	2.97408	0.098245	0.428751
Tmem138	0.236304	1.17797	3.35865	1.33072	0.260718	0.641205
Snora7a	0.2363	1.17797	0.903617	0.228031	0.637568	0.881377
Cdhr4	0.236198	1.17788	3.61533	1.91954	0.179414	0.555005
Aco1	0.236192	1.17788	3.71644	1.45226	0.240618	0.621967
Calm1	0.236171	1.17786	11.0116	10.0021	0.00440843	0.0766213
Maged1	0.236002	1.17772	7.04674	8.31938	0.00845691	0.116477
Ophn1	0.23597	1.1777	3.69239	2.82813	0.106379	0.44101
Wnk4	0.23584	1.17759	3.25925	1.894	0.182221	0.558996
Hoxa1	0.235769	1.17753	1.39565	0.623825	0.437829	0.778149
Sirt3	0.235663	1.17745	2.63812	1.4412	0.242363	0.623019
Nav3	0.235447	1.17727	5.3777	3.68682	0.0675376	0.361626
Rad21	0.235414	1.17724	8.25416	6.66776	0.0167837	0.175433
Cryab	0.235226	1.17709	9.35451	2.86136	0.10446	0.439119
Twf1	0.235194	1.17706	5.72358	3.58538	0.0711477	0.370388
Nr5a1	0.235069	1.17696	2.76865	1.08617	0.31066	0.689673
Prorp	0.235058	1.17695	3.14926	1.59752	0.219121	0.600043
Iars2	0.234807	1.17675	6.56191	4.37468	0.0479037	0.304888
Abhd14a	0.234782	1.17673	4.96736	4.99779	0.0355481	0.258447
Rab6b	0.234706	1.17667	4.86645	5.43137	0.0290675	0.231862
Tmem268	0.234612	1.17659	6.45611	4.21703	0.0517549	0.317617
Efhb	0.234585	1.17657	0.318561	0.372532	0.548294	0.83793
Pcmtd1	0.234508	1.17651	5.3455	3.29328	0.0828448	0.400339
Snapc3	0.234439	1.17645	3.65342	1.92229	0.179115	0.554568
Lrrfip1	0.234432	1.17644	8.20643	3.2032	0.0868884	0.407944
Pelp1	0.234304	1.17634	6.18438	3.51441	0.073805	0.37687
Sirt5	0.234302	1.17634	1.63713	0.177796	0.677254	0.896815
1700088E04Rik	0.23406	1.17614	1.66098	0.726398	0.402985	0.757978
Cenpn	0.234038	1.17612	4.22965	3.88808	0.0609769	0.344135
Vps18	0.233769	1.1759	3.51392	2.35161	0.139018	0.491463
Nrde2	0.233748	1.17589	5.35105	5.68655	0.025878	0.218255
[truncated: 10,011 more rows]

## Sheet: ST2D
Symbol	logFC	FC	logCPM	F	PValue	FDR
Hsd17b11	9.83033	910.382	2.10481	143.339	2.87317e-11	3.38302e-09
Gas7	9.63532	795.278	1.33721	108.802	3.26523e-09	1.53185e-07
S100a16	9.01223	516.359	-0.150673	114.062	7.36465e-09	2.94831e-07
Asb2	8.59802	387.49	1.42019	67.9676	1.23799e-07	2.9384e-06
Palld	8.42871	344.584	-0.208654	92.9403	3.22892e-08	9.99466e-07
Mbp	8.31838	319.213	1.13975	89.298	2.5679e-09	1.27724e-07
H2bc4	7.81626	225.387	-0.372852	30.9623	3.71385e-05	0.000296368
Lmod1	7.61741	196.368	3.94664	65.1513	1.69132e-07	3.81819e-06
Bfsp2	7.40706	169.726	4.99578	48.0011	2.75519e-06	3.64024e-05
Prkg2	7.03648	131.278	-0.455308	28.402	9.17031e-05	0.000618738
Nfix	6.99647	127.688	-1.19536	19.7338	0.000291865	0.00158396
Pfkp	6.796	111.122	2.14141	19.3652	0.000320564	0.00170202
Slit2	6.69218	103.406	-0.363375	38.8642	5.99666e-06	6.71202e-05
Hspb6	6.6388	99.6499	2.11814	38.4223	1.07398e-05	0.000107667
S100b	6.47401	88.894	2.08327	138.507	4.57308e-10	3.15648e-08
Enah	6.46782	88.513	-0.979217	22.6612	0.000192325	0.00113116
Vdr	6.45603	87.7926	0.384182	27.4053	0.00010941	0.000712203
Bcan	6.39992	84.4436	-0.766784	16.9902	0.00060127	0.00282853
Syt4	6.29209	78.3626	-0.63368	21.4361	0.000348544	0.00181958
Cep170b	6.26366	76.8331	-0.596077	15.3662	0.00114455	0.00476465
Ckb	6.25073	76.1478	-0.175213	39.0871	2.39537e-06	3.27285e-05
Dtna	5.96234	62.3508	-0.390928	25.8496	3.96589e-05	0.000311717
Zdhhc15	5.95541	62.0523	2.56527	20.7873	0.000224407	0.00127429
Gm38414	5.90935	60.1024	4.66886	116.577	1.87276e-09	9.86487e-08
Col9a1	5.90681	59.9967	-0.99019	13.8231	0.00176649	0.00684346
Pla2g5	5.82909	56.85	-1.17432	31.3996	1.56099e-05	0.000145118
Tgfb3	5.79345	55.4628	1.20222	74.6145	1.28288e-08	4.78489e-07
Adamtsl5	5.76019	54.1989	-0.339768	59.2727	7.08367e-07	1.24743e-05
Cp	5.707	52.2371	0.779854	57.7283	2.09489e-07	4.62493e-06
S100a4	5.6211	49.2174	-0.642882	14.3218	0.0015313	0.00605361
Slc22a18	5.47845	44.5837	3.36658	113.605	2.72434e-10	2.07084e-08
Casq2	5.35943	41.0534	-1.20785	8.55666	0.00819035	0.0238869
Ccdc80	5.32811	40.1717	0.624916	44.5958	1.43603e-06	2.18037e-05
Ephx1	5.11087	34.5562	0.301291	42.6669	5.71624e-06	6.42809e-05
5033406O09Rik	5.08962	34.0508	1.31587	50.4404	3.41235e-07	6.85323e-06
Clvs1	5.05357	33.2106	1.18096	38.4884	4.04464e-06	4.86248e-05
Hspb7	5.04191	32.9433	-0.822101	9.88067	0.00544743	0.0171896
Fam178b	4.83125	28.4676	0.172789	49.9498	3.68759e-07	7.27224e-06
Aldh1l2	4.80276	27.9109	-1.64118	5.38923	0.0317708	0.0712278
Epha3	4.79125	27.6891	3.02124	18.6102	0.00049308	0.00239462
Gldnos	4.77112	27.3055	-1.36131	4.37107	0.0522375	0.105993
Hgsnat	4.71296	26.2266	-0.0980069	22.6353	8.86113e-05	0.000602276
Npr2	4.64263	24.9787	-0.150147	7.83561	0.013737	0.0360614
Chchd10	4.55314	23.4764	0.795539	58.158	1.07541e-07	2.63586e-06
Sulf2	4.49172	22.4979	-1.22591	5.9051	0.0284845	0.0651492
Tmem150a	4.49064	22.4811	1.91328	91.305	5.05866e-09	2.17758e-07
Dnaic1	4.48973	22.4669	-0.860935	38.9391	2.46283e-06	3.34599e-05
Ccng1	4.43453	21.6235	-0.619379	23.381	9.26904e-05	0.000624698
Atoh8	4.34633	20.3411	1.30853	62.136	6.19269e-08	1.68267e-06
Zfp985	4.33206	20.141	0.166085	66.2915	3.57629e-08	1.09148e-06
Jph2	4.3311	20.1275	-0.954122	21.8121	0.000109943	0.000714471
Ehd3	4.3284	20.0899	-0.29117	81.6542	1.29443e-08	4.7982e-07
Nmnat2	4.30904	19.8222	-0.202305	46.3619	1.08435e-06	1.75987e-05
Trp53inp1	4.28527	19.4982	4.64198	365.505	1.84938e-15	2.10385e-12
Prkcg	4.28383	19.4788	1.57501	19.4881	0.000207032	0.00119887
Rap1gap	4.19884	18.3644	1.27148	57.5975	1.16496e-07	2.80384e-06
Mxra8	4.19581	18.3259	-0.972628	22.7458	0.000108287	0.000708346
Lxn	4.09247	17.0592	1.31079	49.72	1.15982e-06	1.84986e-05
Ak1	4.08193	16.9349	-0.575557	4.78735	0.0432584	0.0914671
LOC115489947	4.07371	16.8387	-1.21625	2.18206	0.154734	0.248343
Clu	4.06184	16.7008	0.26071	30.3642	1.40352e-05	0.00013378
Lipa	4.05021	16.5666	-0.907392	16.9642	0.000430402	0.00215022
Ptp4a3	4.01575	16.1757	-0.443667	33.4853	7.21609e-06	7.7657e-05
Padi2	3.99893	15.9881	-1.06843	19.4522	0.000252724	0.00139976
Akap3	3.95458	15.5041	3.36909	163.901	7.60449e-12	1.1981e-09
Igsf3	3.95321	15.4894	2.10096	122.545	1.31999e-10	1.16567e-08
Btbd16	3.94832	15.437	3.26817	140.928	3.39389e-11	3.88197e-09
Mmp15	3.94799	15.4335	0.920696	12.8794	0.00176699	0.00684346
Lcp1	3.90949	15.027	1.63475	60.4281	7.82261e-08	2.04683e-06
Klrg2	3.893	14.8562	3.75782	68.2329	1.20277e-07	2.8833e-06
Fbxo2	3.83673	14.2879	1.6022	88.1682	2.88358e-09	1.39084e-07
Rab17	3.83506	14.2714	1.64612	81.236	6.03627e-09	2.48272e-07
Exoc3l4	3.75392	13.491	1.75863	121.834	1.396e-10	1.21492e-08
Abca8a	3.73159	13.2838	1.32795	65.0861	4.18227e-08	1.24023e-06
Cyp2j6	3.71955	13.1733	2.50853	180.928	2.81571e-12	6.14848e-10
Zfp346	3.69584	12.9586	0.0284383	25.3026	4.52891e-05	0.000348445
Dnah7b	3.69004	12.9066	4.19256	74.0139	1.37719e-08	5.04269e-07
Fam89a	3.68968	12.9034	-0.88465	17.2595	0.000394053	0.00200703
Tmem220	3.68795	12.8879	9.37734	362.433	2.02378e-15	2.10385e-12
Hapln1	3.67015	12.7299	1.40909	35.8414	4.47793e-06	5.29331e-05
Dmpk	3.65598	12.6055	2.6561	169.402	5.46357e-12	9.25777e-10
Phlda3	3.59469	12.0811	1.0237	46.4609	1.06765e-06	1.73983e-05
Ddit4	3.59048	12.046	3.72585	178.934	3.14931e-12	6.75415e-10
Rras	3.56391	11.8262	1.20625	62.9739	5.5317e-08	1.53786e-06
1700047M11Rik	3.55447	11.749	-1.12006	3.47844	0.0823617	0.151689
Tecrl	3.55426	11.7473	2.50175	136.573	4.61522e-11	4.81989e-09
Dclk1	3.55226	11.7311	0.561431	4.65285	0.0442897	0.0931393
Bbox1	3.54359	11.6607	-1.67533	4.31037	0.0559484	0.112027
Pde10a	3.54134	11.6426	1.91357	4.61132	0.0489573	0.100785
Mir100hg	3.53659	11.6043	-0.0640693	2.37075	0.138829	0.228078
Pygo1	3.51724	11.4497	3.69585	266.351	5.25643e-14	2.32207e-11
Plch2	3.51273	11.4139	-0.924368	16.5248	0.000491445	0.00238861
Cnn2	3.49837	11.301	4.09321	241.601	1.45283e-13	4.5917e-11
Pmp22	3.47977	11.1561	-0.56741	10.2022	0.0040911	0.0135166
Lpin1	3.47905	11.1506	2.09453	177.756	3.36624e-12	6.97045e-10
Inka2	3.47596	11.1268	3.83369	143.414	2.85832e-11	3.38302e-09
Plaat3	3.46347	11.0309	-0.245284	22.5399	9.08332e-05	0.000614596
Ctsf	3.45784	10.9879	0.436047	29.3693	1.75012e-05	0.000158346
Cyp26b1	3.4066	10.6045	3.47237	244.705	1.27238e-13	4.24481e-11
Mal	3.38635	10.4566	1.60263	37.228	7.89516e-06	8.39122e-05
Dbh	3.36412	10.2968	-1.10892	20.885	0.000140903	0.000872742
Nat8	3.36037	10.2701	-1.08465	8.77892	0.00704799	0.0211299
Unc13b	3.35243	10.2137	0.302697	20.9598	0.000138081	0.000859695
Pgap6	3.32666	10.0329	0.791578	40.3656	1.88963e-06	2.70518e-05
S100a13	3.29104	9.7882	0.833248	18.1888	0.000299904	0.00161636
Cdsn	3.28418	9.74172	3.77286	121.358	1.44946e-10	1.24343e-08
Tbx15	3.27737	9.69586	0.109807	23.1445	7.77055e-05	0.000540697
Oca2	3.27285	9.66554	-0.394996	22.6258	8.88296e-05	0.000603077
Rab3a	3.26737	9.62892	1.84607	123.874	1.18976e-10	1.09076e-08
Sidt2	3.26193	9.59263	-0.332531	17.3593	0.000382545	0.00196341
Notch1	3.2295	9.37944	0.0419418	38.8266	2.51553e-06	3.40157e-05
Klf7	3.19777	9.17542	4.4119	170.912	4.99793e-12	8.89049e-10
Nupr1	3.18667	9.10508	1.05813	34.7261	5.59844e-06	6.31483e-05
Chadl	3.14076	8.81988	1.96564	77.586	9.08952e-09	3.57918e-07
Btbd19	3.11459	8.66132	-1.24993	7.62879	0.0118047	0.0319024
Neurl2	3.09969	8.57236	-0.00395847	14.7298	0.000860002	0.00378893
Hrct1	3.09032	8.51688	2.41231	11.0444	0.00328684	0.0113466
Cdkl2	3.07188	8.40866	1.75736	81.6767	5.7509e-09	2.3982e-07
Mogat1	3.06396	8.36268	-1.07547	4.45216	0.0461306	0.0961831
Trnp1	3.03888	8.21851	8.16454	301.994	1.40411e-14	8.71558e-12
Pbxip1	3.0341	8.19136	-0.338905	22.6325	8.86736e-05	0.000602359
Il18	2.99686	7.98261	3.20695	58.0196	1.0968e-07	2.67735e-06
Ahsg	2.96568	7.81196	-1.30745	10.1918	0.00488427	0.0156887
Olfml3	2.96184	7.79117	-0.773831	9.02757	0.00684149	0.02065
Gja3	2.94505	7.70104	-0.139525	22.6586	8.80755e-05	0.000600674
Pgap4	2.9421	7.68528	0.230462	20.9024	0.000218156	0.00124705
Sytl4	2.90646	7.49774	-0.468644	6.26723	0.0199774	0.0488354
Slc43a2	2.89648	7.44607	3.80919	72.5438	1.64146e-08	5.73079e-07
Cpt1c	2.89107	7.4182	-0.329785	19.7416	0.000192874	0.0011334
2310057J18Rik	2.88639	7.39417	0.398506	12.1233	0.00227077	0.00837591
Aldh1b1	2.87237	7.32266	0.732777	39.5723	2.18789e-06	3.04126e-05
Hs6st1	2.86954	7.30831	-0.716945	9.30561	0.00669014	0.0202696
Tmem106a	2.85022	7.21111	-1.03005	17.5778	0.000358596	0.00185956
Trp53inp2	2.82037	7.06341	2.23426	58.7819	9.84457e-08	2.44284e-06
Mylk	2.80193	6.97371	-1.06944	9.80936	0.0047398	0.015286
Thrsp	2.74416	6.69998	-0.111495	8.54115	0.00823955	0.0239838
Acot2	2.74367	6.69772	0.0187512	22.7999	8.49121e-05	0.00058274
Eda2r	2.73993	6.68039	0.0425194	16.8382	0.000447013	0.00221744
Gja1	2.73694	6.66653	-0.645411	11.8926	0.00222272	0.00824209
Prelp	2.73346	6.65048	-0.126832	21.9134	0.000107036	0.00070201
Dok7	2.72343	6.60443	0.390981	32.1709	9.50349e-06	9.72205e-05
Gadd45g	2.7166	6.57321	1.15576	52.5172	2.4715e-07	5.2629e-06
Sod3	2.7122	6.5532	-0.328973	14.9975	0.000789645	0.00352552
Phlda2	2.70809	6.53454	1.02655	34.1752	6.26187e-06	6.94414e-05
Igfbp5	2.66966	6.36281	-1.13725	1.78593	0.199424	0.302295
Krt14	2.66872	6.35865	1.74248	2.5502	0.131654	0.219393
Slc39a2	2.66819	6.35633	-0.01854	4.26435	0.0505634	0.1034
Olfm3	2.66772	6.35424	0.963341	2.93515	0.107778	0.186973
Rhbdd1	2.66589	6.34618	2.51828	83.2105	4.86662e-09	2.11769e-07
Mrgprf	2.66449	6.34004	0.841439	2.79369	0.115886	0.198346
Slc43a3	2.6641	6.33832	-0.420825	2.47663	0.136927	0.225891
Kcnk10	2.66127	6.32589	0.881287	2.84656	0.112772	0.194011
5330434G04Rik	2.66003	6.32048	-0.346423	1.7948	0.19646	0.298819
Myom1	2.63892	6.22865	-0.481065	19.2701	0.000220121	0.00125423
Btg2	2.6297	6.18897	2.70573	58.5679	1.01466e-07	2.50228e-06
Thnsl2	2.62842	6.18348	1.06089	15.0929	0.000766112	0.0034422
Fhod3	2.61273	6.1166	-0.327398	3.94037	0.0605988	0.119207
Gsn	2.61019	6.10586	-0.879595	16.3214	0.000522864	0.00251385
Arhgap27	2.60571	6.08691	0.154657	20.6386	0.00015065	0.000921702
Mppe1	2.60412	6.08023	1.67718	56.6851	1.32859e-07	3.11041e-06
Scarf2	2.59898	6.0586	-0.79951	10.7154	0.00368998	0.0124555
Rbfox3	2.59722	6.0512	-0.532373	4.04282	0.0576144	0.114504
Thbs3	2.59218	6.03011	4.87495	309.415	1.08646e-14	7.67551e-12
Mxd4	2.584	5.996	-0.538659	13.3746	0.00133915	0.00541994
Cmtm3	2.58031	5.98067	2.39123	53.1313	2.25061e-07	4.90309e-06
B3gnt3	2.57783	5.97043	5.40675	362.427	2.02414e-15	2.10385e-12
Agt	2.57187	5.94578	0.597583	24.5786	5.41212e-05	0.000403223
Col9a2	2.56127	5.90226	0.133796	13.0139	0.00151154	0.00598535
Efcab1	2.56013	5.89761	-1.16883	5.88113	0.0237081	0.0560943
Myl6	2.5576	5.88728	1.61241	33.9894	6.50447e-06	7.13412e-05
Dgki	2.55633	5.88208	1.78318	64.3585	4.6016e-08	1.339e-06
Bphl	2.54992	5.85602	0.460997	15.868	0.000601078	0.00282853
Ptpn7	2.53583	5.7991	5.28851	519.354	4.19825e-17	1.26053e-13
Pctp	2.53404	5.79193	1.56514	98.8965	1.00329e-09	6.05501e-08
Mr1	2.52951	5.77374	0.311195	16.6297	0.000476057	0.00233372
Sh3bp4	2.52834	5.76908	-0.639207	13.9527	0.00110609	0.00462862
Amn	2.52068	5.73851	-0.830795	20.8109	0.000176606	0.00105419
Apod	2.5063	5.68161	-0.1262	12.7227	0.00166847	0.00651866
Rdh5	2.50063	5.65932	-0.639631	13.902	0.00112465	0.00468993
Mmp11	2.48601	5.60227	-0.162602	28.7246	2.02404e-05	0.000177826
Slc3a1	2.48106	5.58306	-1.38372	4.10236	0.0573948	0.114162
Dglucy	2.46793	5.5325	0.659708	24.4276	5.61909e-05	0.000416576
Slpi	2.46771	5.53165	0.752158	6.10694	0.0214404	0.0516031
Nacad	2.46034	5.50346	1.2173	38.9816	2.44324e-06	3.32641e-05
Esr1	2.44736	5.45417	1.02128	35.5373	4.75699e-06	5.5738e-05
Tspan17	2.44709	5.45315	-1.15339	11.7007	0.00262026	0.00945878
H4c8	2.43471	5.40654	-0.339593	12.3722	0.00188147	0.00718489
Arhgef19	2.4279	5.38108	2.92087	84.271	4.34222e-09	1.93148e-07
Atf5	2.42551	5.3722	1.55658	95.6844	1.36227e-09	7.61819e-08
Il13ra1	2.41626	5.33786	-0.0367574	16.4383	0.000504557	0.00243951
Gch1	2.4159	5.33652	1.59639	27.697	2.56215e-05	0.000218253
Nutf2	2.41474	5.33222	-1.38791	11.078	0.00296892	0.0104627
Srr	2.40893	5.3108	0.488798	23.0455	7.97037e-05	0.000552042
Enpp5	2.40448	5.29446	1.19318	32.327	9.19448e-06	9.45426e-05
Tns1	2.40126	5.28263	2.81478	66.3581	3.54573e-08	1.08633e-06
Cbr2	2.39782	5.27006	2.73094	119.152	1.72837e-10	1.43157e-08
Myh14	2.39073	5.24424	4.62082	164.454	7.35285e-12	1.19335e-09
Actg2	2.37587	5.19047	0.799882	6.26841	0.0199671	0.0488354
Tulp2	2.3595	5.13191	0.768586	5.40961	0.0303152	0.0685531
Hsd11b1	2.3564	5.12092	-0.705116	8.02884	0.00950681	0.0269031
Nrp2	2.34182	5.0694	1.89886	71.2231	1.92642e-08	6.54907e-07
Nat8f5	2.34135	5.06778	-0.158822	11.9731	0.00216104	0.00807031
Lhfpl4	2.34038	5.06435	0.62103	30.376	1.39989e-05	0.000133652
Cpa6	2.3371	5.05287	2.10952	55.0877	1.67865e-07	3.79671e-06
Pdcd4	2.33063	5.03026	0.767796	18.7665	0.000253946	0.00140484
D630024D03Rik	2.32743	5.01911	-0.104591	18.3564	0.000416507	0.00209914
Ripor1	2.31729	4.98394	-0.756892	17.3543	0.000383113	0.00196548
Smim1	2.30963	4.95757	2.60259	81.6201	5.7867e-09	2.40479e-07
Arhgef9	2.30422	4.939	-0.158064	8.69304	0.00729026	0.0217261
Col4a2	2.30298	4.93477	-0.483012	9.27599	0.00580877	0.0181156
Mapre3	2.29831	4.9188	3.24911	138.047	4.15517e-11	4.45567e-09
Spink8	2.29273	4.89981	1.11083	30.2979	1.42415e-05	0.000135103
Gal3st2	2.28648	4.87864	0.4737	11.9186	0.00220259	0.00819237
Il17d	2.2761	4.84366	0.671842	14.5967	0.000897501	0.00391963
Rdh14	2.27194	4.82972	0.163795	21.656	0.000114587	0.000739886
Slc38a6	2.26795	4.81637	-0.715349	10.8989	0.00316752	0.0110203
Ankrd1	2.25541	4.7747	4.08683	92.6165	1.83905e-09	9.77299e-08
Tph2	2.25181	4.7628	3.05965	49.9863	3.6663e-07	7.24215e-06
Fbxo32	2.24847	4.75178	1.03134	26.3377	3.52758e-05	0.000284911
Dysf	2.24564	4.74247	5.75045	295.409	1.7717e-14	9.11222e-12
Pink1	2.24497	4.74027	2.4874	17.8357	0.000332421	0.00175181
Rfx5	2.23784	4.71692	1.31934	38.8216	2.5179e-06	3.40157e-05
Ghdc	2.23107	4.69481	4.58063	30.0007	1.52063e-05	0.000142455
Neurl3	2.22459	4.67378	-1.03756	7.98148	0.010255	0.0285561
Nfil3	2.22339	4.66988	3.0771	29.7978	1.59057e-05	0.000147398
Plpp5	2.21906	4.65589	0.254769	13.1756	0.0014314	0.00572808
Vcam1	2.21532	4.64384	-0.600382	2.43591	0.137416	0.226367
Dnajc12	2.20693	4.61692	1.1323	18.7897	0.00030242	0.00162581
Gm20619	2.2021	4.60149	-0.122272	18.0636	0.000311012	0.00166012
Prss12	2.20085	4.5975	3.40272	37.4689	3.25789e-06	4.15364e-05
Kirrel3	2.19113	4.56663	2.90146	87.6874	3.03052e-09	1.44431e-07
Ndrg4	2.1857	4.54946	0.0461731	23.0863	7.88729e-05	0.000547551
Il2rg	2.17746	4.52357	-0.506965	12.8493	0.00159813	0.00628883
Acot1	2.17586	4.51856	1.14416	13.7697	0.00117467	0.00486641
Crem	2.17497	4.51575	-0.886369	5.69471	0.0257827	0.059948
Bbc3	2.16536	4.48579	1.70519	62.9908	5.51919e-08	1.53786e-06
Cox7b	2.16429	4.48245	-0.719255	10.5661	0.00357633	0.0121492
Adamtsl2	2.15861	4.46486	-0.863646	14.2347	0.00100887	0.0042845
Mapk13	2.15173	4.44359	0.734723	6.83797	0.0163229	0.0414633
Abat	2.13551	4.39393	2.06968	56.2559	1.41407e-07	3.2804e-06
Plscr4	2.1336	4.3881	-1.0237	7.07554	0.0141037	0.036807
Hoxb13	2.13032	4.37814	2.70857	33.0745	7.85893e-06	8.36754e-05
Cpq	2.12006	4.34713	-0.629137	8.04083	0.00946073	0.0268169
Tslp	2.11229	4.32377	-1.15675	3.48033	0.0751212	0.140992
Maf	2.10894	4.31375	0.446433	15.4184	0.000691451	0.00316597
Calml4	2.09379	4.26868	1.55954	61.8186	6.46513e-08	1.74486e-06
Dlg3	2.08937	4.25562	-0.443755	6.14012	0.021128	0.0510558
Msrb3	2.08481	4.24218	-0.103821	11.9233	0.00219896	0.00818391
Mlip	2.08243	4.23521	5.33932	406.579	5.91032e-16	1.01404e-12
Sema6a	2.07552	4.21498	-0.536227	6.83262	0.0156376	0.0400245
Slc2a9	2.07506	4.21363	-0.680834	6.45237	0.0184242	0.0456643
Angptl6	2.07351	4.2091	-1.04209	9.13319	0.00613821	0.0189853
Sft2d1	2.06946	4.19731	-0.448681	2.35738	0.138557	0.227753
Ggt1	2.06296	4.17843	9.86659	254.53	8.44567e-14	3.16977e-11
Cdyl2	2.05954	4.16854	0.650607	17.8307	0.000332908	0.00175361
Flrt1	2.05261	4.14855	-0.228096	7.11007	0.0145805	0.0377967
Ddah2	2.05243	4.14805	1.08609	18.7449	0.000255523	0.0014116
Slc2a6	2.04509	4.127	3.98951	163.736	7.68142e-12	1.1981e-09
Arhgap28	2.04505	4.12688	5.02984	177.241	3.46627e-12	7.05592e-10
Idua	2.04282	4.1205	2.2623	47.3969	5.57057e-07	1.02141e-05
9130008F23Rik	2.04013	4.11283	2.03667	36.9693	3.58857e-06	4.45235e-05
Btf3l4	2.03	4.08404	2.44285	34.7741	5.54439e-06	6.27598e-05
Nfatc1	2.022	4.06146	0.466672	16.3721	0.000514831	0.00248318
Enpp3	2.02009	4.0561	-0.238143	5.06061	0.0345159	0.0760059
Pomgnt1	2.01276	4.03553	-0.298268	8.8765	0.00724524	0.0216133
Mcoln2	2.00885	4.02462	1.19681	35.5569	4.73843e-06	5.55747e-05
Fahd1	2.00726	4.02017	0.373943	11.4609	0.00258858	0.00938108
Dgka	2.0072	4.02001	1.58461	53.943	1.99097e-07	4.44451e-06
Trim14	1.99801	3.99448	2.02978	63.7789	4.96839e-08	1.42072e-06
Mvp	1.99296	3.98054	1.60667	4.67743	0.041382	0.088214
Ctso	1.98975	3.97168	0.615096	1.36564	0.254729	0.36507
Il6ra	1.98849	3.96821	1.62076	37.2917	3.37123e-06	4.25299e-05
B230206L02Rik	1.98644	3.96258	-1.05008	7.89909	0.0105956	0.0292806
E130310I04Rik	1.98019	3.94545	-0.23696	2.14585	0.156714	0.250484
Tspan2	1.97996	3.94482	5.11043	363.449	1.96418e-15	2.10385e-12
Col5a3	1.97384	3.92813	0.664684	18.5979	0.000266512	0.00146022
Tmem54	1.967	3.90955	4.11016	63.7946	4.95805e-08	1.42072e-06
Cnmd	1.96641	3.90796	-0.959859	1.65687	0.212283	0.317302
Lpgat1	1.96552	3.90552	2.603	103.814	6.3793e-10	4.14137e-08
Icam4	1.96501	3.90415	7.69921	307.576	1.15713e-14	7.72061e-12
Vav1	1.96311	3.89902	1.0837	25.178	4.66889e-05	0.000356928
Mst1	1.96178	3.89541	-1.06672	4.08582	0.055229	0.110827
2010320M18Rik	1.961	3.89331	2.93339	76.5751	1.02079e-08	3.96754e-07
Slc25a34	1.95984	3.8902	-0.332334	10.4022	0.00379888	0.0127657
Relb	1.95565	3.8789	7.12671	174.529	4.0489e-12	7.71863e-10
Lctl	1.95158	3.86799	2.58107	55.5181	1.57537e-07	3.62456e-06
Gm4371	1.94421	3.84827	-0.168311	9.55548	0.00521886	0.0165992
Gm15816	1.93959	3.83596	4.0682	136.395	4.67418e-11	4.83939e-09
Nmrk1	1.93903	3.83447	-0.820867	5.87969	0.0245984	0.0577682
Pear1	1.93667	3.82822	-0.583438	10.2997	0.00394556	0.0131446
Copz2	1.93551	3.82514	2.43736	35.9692	6.40526e-06	7.07223e-05
Gss	1.93347	3.81973	0.696375	13.7505	0.00118214	0.00489231
D130020L05Rik	1.92513	3.79771	5.92015	268.181	4.89293e-14	2.26016e-11
Gpr157	1.92402	3.79478	2.8537	74.1877	1.34915e-08	4.97032e-07
Rcsd1	1.92216	3.78989	0.707716	17.3641	0.000382003	0.00196299
Acta2	1.92084	3.78644	0.809086	19.7785	0.0001909	0.00112498
Aatk	1.91992	3.78403	-0.421895	8.9803	0.00651392	0.0198559
Iah1	1.91837	3.77995	-0.479768	6.51989	0.0178915	0.044673
Chst11	1.9146	3.7701	2.93395	30.4611	1.374e-05	0.000131803
Gpr153	1.91455	3.76997	-0.481324	5.44184	0.0289284	0.0659886
Adcy3	1.90787	3.75256	2.98281	79.3173	7.4716e-09	2.98119e-07
Ephb2	1.9032	3.74043	0.798276	19.6896	0.000195687	0.00114295
Cpm	1.89979	3.73158	1.03391	26.6897	3.2444e-05	0.000267251
Krt81	1.89702	3.72443	1.80416	15.0618	0.0007737	0.00346721
Gfap	1.88677	3.69806	2.6382	72.1476	1.72181e-08	5.97658e-07
Brsk2	1.87793	3.67548	-0.701133	3.98115	0.05939	0.117353
Slc44a3	1.8764	3.67158	2.00194	25.9113	3.90733e-05	0.000308731
A630077J23Rik	1.87331	3.66372	3.07809	53.4218	2.15366e-07	4.7286e-06
Gm38521	1.87122	3.65841	3.37774	81.7435	5.70898e-09	2.38902e-07
Slc5a1	1.87096	3.65777	-1.03039	4.75345	0.042285	0.0898361
Fbxl2	1.8604	3.63108	0.220457	10.6647	0.00344951	0.0118165
Cnp	1.85921	3.6281	0.0862883	15.4505	0.000684517	0.0031414
Gramd1b	1.8466	3.59653	-0.611399	11.6705	0.00240333	0.00880806
Pde4a	1.84491	3.59231	6.24268	146.248	2.35742e-11	3.01197e-09
Ccdc9b	1.84476	3.59192	-0.58323	9.56617	0.00519764	0.0165448
Art3	1.84086	3.58223	-0.156086	8.51307	0.00782838	0.0230044
Zfp979	1.84047	3.58126	-0.0607504	13.1365	0.00145034	0.00578691
Klf2	1.83723	3.57322	3.42009	64.594	4.4611e-08	1.30997e-06
Elovl4	1.83719	3.57313	1.12693	29.2433	1.80032e-05	0.00016184
Prkag3	1.83172	3.55962	2.04125	51.3239	2.97141e-07	6.16349e-06
Glce	1.8303	3.55611	0.174029	11.6333	0.00243513	0.00891101
Guca1a	1.83016	3.55576	3.84967	53.522	2.12128e-07	4.66603e-06
Efhc1	1.82834	3.55128	3.34673	39.8873	2.06372e-06	2.89548e-05
Zfhx4	1.81843	3.52698	-0.352818	9.93372	0.00452295	0.0146773
Mro	1.81194	3.51113	-0.429827	4.68725	0.041188	0.0879254
Atp10b	1.79637	3.47346	-0.048852	7.61617	0.011254	0.0307562
Stom	1.79047	3.45928	6.44135	147.304	2.19601e-11	2.93046e-09
Slc8a2	1.7902	3.45864	2.43634	4.62649	0.0448327	0.0940838
Pde2a	1.78209	3.43925	-0.882215	3.07822	0.0928824	0.166396
Snapc5	1.78026	3.43488	-0.682002	5.65519	0.0262481	0.0608571
Il17b	1.77994	3.43411	0.106288	11.0024	0.00305098	0.0106829
Ddit4l	1.77954	3.43318	-0.597859	4.41081	0.0470675	0.0976908
Cd302	1.77928	3.43255	0.796613	18.1829	0.000300413	0.00161792
Cort	1.77721	3.42763	0.288304	11.0277	0.00302328	0.0106188
Abhd4	1.77477	3.42183	-0.269666	8.87095	0.00679815	0.0205328
Tnfrsf10b	1.77292	3.41744	2.20761	34.658	5.67615e-06	6.38899e-05
Gm40733	1.77174	3.41466	2.31013	47.5326	5.4477e-07	1.00348e-05
Cdrt4	1.75796	3.3822	0.708081	23.7987	6.57894e-05	0.00047541
Sgms2	1.75778	3.38177	-0.146657	8.3784	0.00825969	0.0240133
Mcub	1.75748	3.38107	-0.2216	8.62697	0.00748293	0.0221956
Sall4	1.75505	3.37537	5.5803	75.6533	1.13591e-08	4.3172e-07
Ahrr	1.75137	3.36678	-0.36341	6.14743	0.0210599	0.0509323
Rad9b	1.74969	3.36286	4.15663	46.1243	6.88222e-07	1.21911e-05
Nostrin	1.74318	3.34771	1.78771	19.608	0.000200201	0.0011638
P2rx7	1.7408	3.34221	-0.167494	10.8524	0.00322137	0.0111752
Camk2a	1.74079	3.34218	0.461009	7.77655	0.010536	0.0291628
Rnf208	1.73799	3.3357	0.827674	6.01464	0.0223368	0.0533344
Adgra2	1.73623	3.33163	3.48018	97.3745	1.15856e-09	6.7219e-08
Spaar	1.73587	3.3308	0.441288	17.1693	0.000404786	0.00205342
Nebl	1.73551	3.32998	0.605375	21.0084	0.00013628	0.000852461
Col1a1	1.73538	3.32968	0.916024	32.5696	8.73562e-06	9.09929e-05
Id3	1.73493	3.32863	1.18092	19.445	0.000209553	0.00121055
Nlrc4	1.73473	3.32818	-0.133153	5.95481	0.0229401	0.0545241
Obscn	1.73326	3.32479	0.895829	15.1455	0.000753472	0.00339812
Apobec1	1.73199	3.32186	-0.326608	9.45581	0.0054213	0.0171207
Zic4	1.72963	3.31643	3.94337	18.1493	0.000303364	0.00162943
Ube2v2	1.72865	3.31418	5.97661	127.674	8.88648e-11	8.60698e-09
Dennd2c	1.7269	3.31015	-0.44152	11.4483	0.00260019	0.00940328
Laptm5	1.7266	3.30947	1.86243	33.9575	6.54723e-06	7.15489e-05
Nudt7	1.72259	3.30029	6.89462	106.234	5.13823e-10	3.44749e-08
Gm11734	1.72143	3.29764	2.61901	102.077	7.47042e-10	4.72209e-08
Hmcn2	1.71983	3.29397	-0.771382	6.0511	0.0219778	0.0527169
Grik2	1.71973	3.29375	7.27757	138.907	3.91012e-11	4.26914e-09
Gm17484	1.71136	3.27469	0.147498	13.9385	0.00111126	0.00464219
Iqcg	1.7074	3.26572	1.09604	16.473	0.000499244	0.00241771
Col27a1	1.70391	3.25784	1.11859	32.2516	9.3423e-06	9.58164e-05
I730030J21Rik	1.7034	3.25667	-0.373265	10.2583	0.00400675	0.0132931
Npffr1	1.69771	3.24386	2.48719	35.4552	4.8355e-06	5.64377e-05
Abca8b	1.69698	3.24221	1.69001	21.8231	0.000109622	0.000713197
Tal1	1.69534	3.23854	2.53761	77.5387	9.13873e-09	3.5868e-07
Fgfr3	1.69525	3.23834	-0.666338	8.01894	0.00954504	0.0269859
Jmjd8	1.69379	3.23505	3.56634	49.0737	4.24117e-07	8.18913e-06
Tcta	1.69342	3.23422	2.31884	43.4408	1.08952e-06	1.76112e-05
Flnc	1.68922	3.22482	-0.83609	4.15124	0.0534648	0.108045
Mttp	1.68576	3.21711	0.976917	19.5013	0.000206271	0.00119562
Trim7	1.6855	3.21653	-0.0984257	7.86539	0.0101602	0.0283315
Cebpd	1.68535	3.21618	-0.258992	9.39606	0.0055468	0.0174344
Il2rb	1.68189	3.20848	-0.905187	2.94757	0.0996666	0.175874
Taf13	1.68052	3.20543	3.63011	82.8749	5.04661e-09	2.17758e-07
Gm16124	1.67889	3.20182	0.0696658	16.3754	0.000514322	0.00248172
Eva1c	1.67825	3.20039	1.46911	23.8079	6.56356e-05	0.000474584
Gm19439	1.67794	3.1997	0.354344	15.7206	0.000629203	0.00293287
Cdh19	1.67162	3.18572	5.60414	108.713	4.13449e-10	2.90381e-08
Sv2a	1.67152	3.1855	-0.112163	3.3523	0.0803133	0.148577
Cspg4	1.67008	3.18232	0.440353	20.8936	0.000140575	0.000871158
Duox2	1.66944	3.18092	-0.547475	1.60486	0.222675	0.329431
Decr2	1.66842	3.17867	5.2323	7.39953	0.0123113	0.0330264
H2bc21	1.66771	3.1771	1.86911	42.0172	1.40115e-06	2.14095e-05
Apobr	1.66684	3.17519	4.85733	123.508	1.22421e-10	1.10761e-08
Ncf2	1.66672	3.17492	1.42922	19.4908	0.000206877	0.00119855
Slc13a2	1.66526	3.1717	2.14138	27.8617	2.46631e-05	0.000211272
Rwdd3	1.66458	3.17022	5.50448	156.204	1.22826e-11	1.76595e-09
Ptgs1	1.65878	3.15749	-0.149648	12.3395	0.00190283	0.0072503
Efna1	1.65236	3.14347	-0.430376	4.00009	0.0576419	0.11454
Nat8f3	1.65059	3.13961	2.20896	4.60883	0.0427671	0.0906839
Kcnh2	1.65015	3.13867	1.52187	19.3748	0.000213726	0.00122875
C030037D09Rik	1.64195	3.12087	-0.219175	14.7772	0.000847056	0.00374426
C630004L07Rik	1.64053	3.1178	0.238552	12.3925	0.00186835	0.00715069
Sema4a	1.63958	3.11574	3.462	36.2949	4.09441e-06	4.91247e-05
4732419C18Rik	1.63834	3.11307	1.06107	13.6054	0.00124021	0.00508881
Letm2	1.6371	3.11041	0.358026	12.4493	0.00183216	0.00704588
Gm5817	1.63687	3.10991	5.31907	172.699	4.50188e-12	8.19206e-10
Map6d1	1.63463	3.10507	-0.380386	1.87245	0.18463	0.28505
Nedd9	1.6333	3.10222	0.0839964	3.91145	0.061473	0.120478
Tmem185b	1.63149	3.09833	3.35645	47.8855	5.14166e-07	9.58871e-06
Tmem100	1.62815	3.09115	-1.14469	2.34536	0.142464	0.232523
Arrdc3	1.6261	3.08678	0.323309	5.16914	0.0328108	0.0729467
E2f6	1.62188	3.07776	3.97869	26.9945	3.01907e-05	0.000250754
Ypel2	1.6211	3.07611	0.0728014	13.9563	0.00110479	0.00462632
Tcf15	1.61591	3.06505	1.79211	19.0558	0.000233874	0.00131499
Emid1	1.61367	3.0603	7.24016	97.8928	1.10293e-09	6.57132e-08
Mlycd	1.61093	3.05449	-0.769805	4.99752	0.0355525	0.0778885
Rab5b	1.60952	3.0515	4.73409	137.584	4.29404e-11	4.56384e-09
Calr4	1.60835	3.04903	-0.677636	5.25821	0.031482	0.0707653
Zfp992	1.60689	3.04595	-0.945367	4.35716	0.0508426	0.103847
Pcdhb5	1.60571	3.04345	0.701235	30.3185	1.41769e-05	0.000134647
Slc24a4	1.6011	3.03374	4.42894	68.0136	2.87031e-08	9.07171e-07
Tmem44	1.59868	3.02866	-0.702757	4.6761	0.0414085	0.0882548
Gmip	1.59798	3.02719	3.11756	48.5593	4.60796e-07	8.8264e-06
Robo4	1.59724	3.02564	7.13008	258.744	7.11595e-14	2.75686e-11
Gadd45a	1.59674	3.0246	0.27955	4.38934	0.0475626	0.0985044
Wnt5b	1.59668	3.02446	3.02941	83.292	4.82395e-09	2.11016e-07
Fgl1	1.59447	3.01983	0.0488786	6.22484	0.0203532	0.0495825
Arvcf	1.59184	3.01434	1.37996	28.0076	2.38468e-05	0.00020501
Rmdn2	1.59184	3.01433	4.96383	7.30535	0.0128049	0.0340787
Kif5a	1.5885	3.00736	1.91844	25.2333	4.60614e-05	0.000353255
Thsd1	1.58419	2.9984	2.69971	7.59988	0.0113299	0.0308835
Islr	1.57854	2.98668	-0.847491	5.98939	0.0225892	0.0538285
Tlr1	1.5706	2.97029	0.302463	10.2683	0.00399178	0.0132654
Gramd2	1.56864	2.96626	0.415118	11.8154	0.00228377	0.00841542
Nat8f7	1.56718	2.96325	0.985482	29.1028	1.85811e-05	0.000165794
Slc41a3	1.56553	2.95986	2.74104	5.13329	0.0333634	0.0739644
Srpk3	1.55899	2.94647	0.593713	8.15885	0.00956234	0.0270221
Il16	1.55684	2.94208	1.37441	4.78921	0.039232	0.0844398
Gm1976	1.55516	2.93867	1.19482	16.636	0.000475162	0.00233117
Kcnd1	1.55468	2.93768	1.55003	19.2547	0.000221081	0.00125897
Ccn1	1.55442	2.93716	2.88654	22.939	8.19185e-05	0.000563483
Gm12866	1.54446	2.91694	0.765256	20.1025	0.000174505	0.00104373
Cep126	1.5438	2.91562	2.33327	29.7845	1.59528e-05	0.000147607
Myl9	1.54205	2.91209	4.4882	106.691	4.93517e-10	3.34867e-08
Zfp521	1.54043	2.90881	-0.157023	3.71382	0.0678507	0.130278
Dlgap1	1.53852	2.90495	1.82058	32.5328	8.8036e-06	9.13051e-05
Itm2c	1.53733	2.90258	4.80154	183.722	2.41142e-12	5.36318e-10
Acss1	1.53693	2.90176	1.81337	26.6159	3.30164e-05	0.000270667
Faim2	1.53486	2.8976	0.679302	7.77769	0.0105311	0.0291608
Atp2b4	1.53389	2.89566	3.81102	145.34	2.50664e-11	3.16892e-09
Gstt2	1.53068	2.88923	2.91937	44.6834	8.78701e-07	1.47289e-05
Six1	1.52677	2.8814	3.43244	73.7206	1.42596e-08	5.14287e-07
Aldh3a2	1.52628	2.88041	3.80777	89.9631	2.39979e-09	1.22125e-07
Naip2	1.52569	2.87924	0.899748	6.5267	0.0178387	0.044564
Kcnq5	1.52279	2.87346	3.75252	72.919	1.56913e-08	5.52647e-07
Akna	1.5195	2.86692	3.38861	66.8	3.34996e-08	1.03162e-06
Lyz2	1.51775	2.86344	1.71266	9.91608	0.00455303	0.0147544
Cfap100	1.51771	2.86337	0.193575	11.4015	0.00264394	0.00951564
Pbld2	1.51333	2.85469	1.30417	26.1552	3.68499e-05	0.000294456
Phf11a	1.51296	2.85395	-0.221476	8.94846	0.0065953	0.020048
Scn1b	1.50921	2.84653	0.196811	6.71545	0.0164429	0.0417013
Eef1a2	1.50682	2.84183	-1.14405	1.1038	0.304525	0.419613
Rnu2-10	1.50403	2.83633	-0.363149	3.35741	0.0800983	0.148248
Nudt17	1.50182	2.832	-0.240432	6.1644	0.0209027	0.0506392
Slc7a7	1.50138	2.83114	0.0309827	10.7977	0.0032861	0.0113466
Mdga1	1.49865	2.82577	2.98799	63.4968	5.15836e-08	1.46113e-06
Agfg2	1.49793	2.82437	4.1189	97.537	1.14079e-09	6.68605e-08
Fam214a	1.4958	2.82021	4.34801	107.854	4.45578e-10	3.09329e-08
5830444B04Rik	1.49393	2.81655	7.01819	424.008	3.76361e-16	7.5335e-13
Zfp791	1.49237	2.81351	-0.0875186	8.08007	0.00931169	0.026482
Tmem53	1.49156	2.81194	0.17046	14.513	0.000922004	0.00400046
Carmn	1.49005	2.80899	-0.456906	6.1406	0.0211236	0.0510554
Cdnf	1.48694	2.80294	-0.796729	3.9916	0.0578872	0.114951
Gm4262	1.48037	2.79019	2.29485	47.4107	5.558e-07	1.02067e-05
Pcdh19	1.47455	2.77898	0.805508	14.7972	0.000841663	0.00372728
Postn	1.47293	2.77586	4.81233	175.098	3.91831e-12	7.59015e-10
Plekha6	1.47108	2.77229	-0.196711	10.7306	0.00336748	0.0115878
Ncs1	1.46898	2.76825	0.852957	13.7098	0.00119811	0.00494649
Ccdc106	1.46755	2.76552	-0.750424	3.80969	0.0634418	0.12339
Akr1cl	1.46657	2.76364	-0.805361	2.43133	0.132811	0.22083
Arsg	1.46559	2.76175	2.92012	63.3821	5.23784e-08	1.48015e-06
2810414N06Rik	1.46498	2.7606	6.18027	93.29	1.7206e-09	9.35042e-08
Niban3	1.46467	2.75999	0.218089	7.30987	0.0127807	0.0340271
Pygm	1.46388	2.75849	2.05963	5.99105	0.0225725	0.0537996
Dnm3	1.46225	2.75538	0.114594	13.4095	0.00132367	0.0053725
Tmem204	1.46216	2.75521	0.455491	15.9418	0.000587529	0.00277367
Itgb4	1.45899	2.74915	1.83804	20.7911	0.000177518	0.00105844
Gucy1a1	1.45878	2.74876	-0.0528435	5.63819	0.0264512	0.061242
Tspan15	1.45652	2.74446	3.38679	44.5248	9.02945e-07	1.50407e-05
Dnaic2	1.45303	2.73783	6.32002	143.904	2.76403e-11	3.38302e-09
Des	1.45189	2.73565	0.256383	7.45883	0.0120114	0.0323881
Sec16b	1.4513	2.73455	2.33023	41.4313	1.55658e-06	2.32808e-05
P2rx5	1.44842	2.72908	5.86123	113.261	2.80416e-10	2.11034e-08
Pag1	1.44781	2.72794	2.59087	17.3053	0.000388728	0.00198627
Mtus1	1.44719	2.72677	0.945411	12.2482	0.00196386	0.00744035
Gdf15	1.44578	2.72411	0.0796241	7.69035	0.0109154	0.0299439
Pqlc3	1.44478	2.72222	4.36956	20.9258	0.000139354	0.000865356
Tmem198b	1.44374	2.72025	4.93674	72.9358	1.56598e-08	5.52647e-07
Lyplal1	1.44221	2.71736	-0.47167	7.36416	0.0124942	0.0334049
Gm4890	1.44025	2.71368	-0.316075	7.35791	0.0125268	0.033481
Pfn4	1.44016	2.7135	2.04912	32.8431	8.24821e-06	8.72016e-05
Enpep	1.43945	2.71217	3.57076	21.6004	0.000116293	0.000748892
Acacb	1.4391	2.71151	1.80901	25.2055	4.63766e-05	0.000354766
Gfpt2	1.43754	2.70859	-0.840794	5.90488	0.0234575	0.0555888
Gm32282	1.43637	2.7064	6.0352	186.733	2.04525e-12	4.63461e-10
Mthfd2l	1.43476	2.70336	-0.207486	2.38234	0.137918	0.226934
Artn	1.43376	2.7015	2.45697	32.477	8.90784e-06	9.19889e-05
Lims2	1.43097	2.69628	2.27684	11.5184	0.00253626	0.00921667
Kdelr3	1.42958	2.69369	6.30972	128.202	8.53901e-11	8.33768e-09
Tnfsf12	1.42755	2.68989	-0.0167549	14.2935	0.000989778	0.00421683
Slc36a3os	1.42732	2.68947	2.4352	38.412	2.72048e-06	3.61028e-05
Tagln2	1.42622	2.68742	5.0183	26.9493	3.05141e-05	0.00025309
Cep83os	1.42603	2.68706	-0.853287	8.29705	0.00905868	0.0258605
Gnat2	1.42432	2.68388	0.144381	6.59523	0.0173173	0.0435175
Taf9b	1.42431	2.68386	1.90787	8.5423	0.00773807	0.022806
Igfbp6	1.42334	2.68205	0.494969	12.8806	0.00158126	0.00623268
Nlrp4e	1.41986	2.67559	6.91847	193.754	1.40578e-12	3.44559e-10
Dennd1c	1.41921	2.67439	0.0627073	8.61927	0.00750576	0.0222413
Cntnap1	1.41554	2.6676	3.68633	60.2833	7.9809e-08	2.0752e-06
Msi1	1.41525	2.66706	3.2362	25.1378	4.7151e-05	0.000359089
Akr1b3	1.41428	2.66526	2.429	3.1592	0.0889462	0.161147
Mtln	1.41248	2.66195	0.636617	18.3355	0.000287428	0.00156199
Cyp2j9	1.41215	2.66133	2.86919	69.9832	2.24351e-08	7.40236e-07
Cbr1	1.41151	2.66016	2.31601	25.2853	4.54806e-05	0.00034947
Bach2os	1.41144	2.66003	0.258695	11.9823	0.00215408	0.00805182
Scrg1	1.41091	2.65904	0.666001	14.7584	0.000852154	0.00376125
Notch2	1.40851	2.65462	1.21912	8.92643	0.00665226	0.0201752
Slc36a3	1.40452	2.6473	0.674286	12.0873	0.00207665	0.00780367
Xpot	1.40318	2.64483	3.90148	9.66224	0.00501121	0.0160364
Gdpd2	1.40129	2.64137	3.34828	68.3739	2.74269e-08	8.76057e-07
9630013A20Rik	1.4001	2.63921	0.164684	4.0937	0.0550132	0.110486
Zfr2	1.39926	2.63766	-0.820087	5.43165	0.0290639	0.0662348
Tbc1d9	1.39775	2.6349	1.31194	15.1752	0.000746441	0.00337148
0610009L18Rik	1.3966	2.63281	2.38077	25.3601	4.46572e-05	0.000344465
Pgk1	1.3944	2.6288	4.05107	3.49847	0.0744173	0.139933
Col18a1	1.38867	2.61837	3.80808	73.1545	1.52552e-08	5.40458e-07
Lbhd2	1.3883	2.61771	5.22381	164.134	7.49734e-12	1.1981e-09
1810024B03Rik	1.3875	2.61625	-0.068632	3.41269	0.0778144	0.144824
Lrrc51	1.38688	2.61512	2.36609	25.8559	3.9599e-05	0.00031145
Nat2	1.38641	2.61426	-0.557107	4.16717	0.0530452	0.107378
Noxo1	1.38588	2.61331	1.52725	16.6258	0.00047662	0.0023345
Ccpg1os	1.38151	2.60541	-0.104321	5.75762	0.0250608	0.0586134
Apol6	1.38067	2.60389	-0.835594	1.9539	0.175722	0.274473
Otud1	1.37914	2.60112	-0.539477	6.16818	0.0208678	0.0505797
2810029C07Rik	1.37866	2.60027	7.80498	212.39	5.4975e-13	1.46722e-10
Apoo	1.37622	2.59588	1.84737	3.88679	0.0610166	0.119799
Gm4961	1.37575	2.59503	0.330475	5.66735	0.0261039	0.0605578
Tslrn1	1.37567	2.59489	4.61449	101.8	7.66251e-10	4.81816e-08
Gm26519	1.37548	2.59454	2.20936	6.10861	0.0214246	0.0515857
G630016G05Rik	1.37473	2.5932	3.24213	88.7259	2.72275e-09	1.32928e-07
1110017D15Rik	1.37257	2.58932	1.95426	17.0436	0.000420288	0.00211553
Arhgef4	1.36629	2.57806	4.49433	34.2749	6.13567e-06	6.82309e-05
Camk1d	1.36147	2.56947	-1.19735	3.51159	0.0767159	0.143357
Tstd1	1.36125	2.56908	0.953538	14.0339	0.00107708	0.00452455
9130015A21Rik	1.35947	2.5659	7.41395	155.345	1.29749e-11	1.83327e-09
Mthfr	1.35813	2.56352	0.990619	17.1423	0.00040807	0.00206877
Hspbap1	1.35732	2.5621	0.839838	4.64505	0.0420294	0.0894195
Platr27	1.35709	2.56167	4.64617	39.7914	2.10071e-06	2.9405e-05
Ntrk3	1.35461	2.55728	2.05981	25.1269	4.72772e-05	0.000359822
Apol10b	1.35377	2.55579	-0.124516	7.13893	0.0137315	0.0360549
Pstpip1	1.35373	2.55571	2.26473	27.7138	2.55222e-05	0.0002177
Sesn1	1.35158	2.55192	1.02112	15.2121	0.000737809	0.00334129
Edaradd	1.35064	2.55025	2.92906	42.4693	1.29277e-06	2.02956e-05
Prcd	1.34871	2.54684	0.57315	9.47092	0.00539006	0.0170444
Grap	1.34859	2.54664	5.73005	124.693	1.11652e-10	1.04761e-08
Rnd1	1.34746	2.54463	1.75386	23.5941	6.92852e-05	0.000495012
B330016D10Rik	1.33723	2.52666	0.608794	14.899	0.000814766	0.00362823
Ptpru	1.3364	2.5252	1.16004	8.52879	0.00777967	0.0228892
Hk1os	1.33624	2.52493	3.71921	69.8961	2.26784e-08	7.46214e-07
Flt3l	1.33439	2.52169	3.14626	41.555	1.52225e-06	2.27957e-05
Gm11266	1.3334	2.51996	2.38657	29.3432	1.7604e-05	0.000158965
H2-DMa	1.33333	2.51984	0.483358	9.02314	0.00640615	0.019597
Tcp11l2	1.33254	2.51846	5.26441	123.942	1.18351e-10	1.09076e-08
Scube3	1.33021	2.51439	-0.534563	4.74112	0.0401412	0.0861193
Pnpla7	1.33006	2.51414	7.08406	116.851	2.08293e-10	1.64579e-08
Cpa4	1.32732	2.50935	5.88631	158.638	1.05317e-11	1.54251e-09
Ttll11	1.32541	2.50603	3.94909	17.4125	0.000376558	0.00193847
Gbx2	1.32326	2.50231	0.482915	6.629	0.0170666	0.0430067
Zdhhc1	1.32267	2.50129	1.69193	26.1252	3.71157e-05	0.000296368
Kcnu1	1.32222	2.5005	-0.776577	5.7003	0.0257176	0.0598582
C030034I22Rik	1.32214	2.50037	1.35384	29.0391	1.88498e-05	0.000167942
Il1rapl1	1.31917	2.49522	3.60978	30.3752	1.40014e-05	0.000133652
Padi4	1.31489	2.48784	0.816977	5.78755	0.0247252	0.0580434
Kank4os	1.31452	2.4872	0.575751	11.1651	0.00287726	0.0102085
Rn7sk	1.31254	2.48379	3.30824	9.57586	0.00517849	0.0165014
C920006O11Rik	1.31248	2.48368	1.56007	16.5088	0.000493854	0.00239512
F730043M19Rik	1.31045	2.48019	4.13158	61.3325	6.90803e-08	1.83959e-06
Ddo	1.30951	2.47857	0.744599	10.1143	0.00457582	0.0148089
Elapor1	1.30893	2.47758	4.62114	131.815	6.52024e-11	6.52568e-09
Coq8a	1.30799	2.47596	5.69027	116.409	2.15959e-10	1.69521e-08
D330050G23Rik	1.30627	2.47301	1.78321	13.192	0.00142356	0.00570852
Gm33454	1.30452	2.47002	3.6776	21.9058	0.000107251	0.000702335
Castor1	1.29956	2.46153	2.39937	19.1488	0.000227793	0.00128986
E130317F20Rik	1.29932	2.46113	3.80269	68.1887	2.80748e-08	8.92007e-07
D330023K18Rik	1.29903	2.46064	7.89243	249.704	1.031e-13	3.71838e-11
4930594M22Rik	1.29869	2.46006	0.858677	14.5715	0.000904803	0.00394435
Mzb1	1.29713	2.4574	-0.658642	4.07244	0.055598	0.111419
Wfdc13	1.29565	2.45487	2.70311	32.1838	9.47745e-06	9.70368e-05
2610307P16Rik	1.29312	2.45057	5.4347	61.9527	6.3485e-08	1.72112e-06
Mylk3	1.29282	2.45006	0.648838	7.4707	0.0119523	0.0322434
Cyp2b13	1.29122	2.44735	0.470432	6.29081	0.0197717	0.0484214
Bpifc	1.29116	2.44725	0.376557	8.23782	0.00873809	0.0251063
1110015O18Rik	1.29094	2.44687	-0.0125405	1.47375	0.241718	0.350481
Ntn5	1.28908	2.44373	-0.940287	2.78054	0.109199	0.188919
Rnf125	1.28823	2.44228	-0.100602	11.531	0.00252497	0.00918936
Car5b	1.28549	2.43764	2.87444	33.2978	7.50206e-06	8.03745e-05
Cox7c	1.28433	2.43569	7.91402	4.13916	0.0537859	0.108581
4930509E16Rik	1.28337	2.43407	2.64003	22.5068	9.16189e-05	0.000618518
Psd3	1.28171	2.43127	3.75342	82.0286	5.53355e-09	2.34007e-07
Ube2g2	1.28063	2.42945	3.2632	47.5965	5.39085e-07	9.97598e-06
Gm15408	1.27887	2.42649	0.774387	8.44735	0.00803567	0.0235099
Gm15663	1.2783	2.42553	0.00034603	4.87715	0.037629	0.08156
Zbtb11os1	1.27732	2.42388	3.62983	42.0234	1.3996e-06	2.14095e-05
Foxr2	1.27531	2.42051	1.93454	10.6582	0.00345768	0.011831
[truncated: 11,400 more rows]

## Sheet: ST2E
Symbol	logFC	FC	logCPM	F	PValue	FDR
[truncated: 12,010 more rows]

## Sheet: ST2F
Symbol	logFC	FC	logCPM	F	PValue	FDR
[truncated: 12,010 more rows]

[truncated: 1 more sheets: ST2G]
