# Supplementary material for: MITF, TFEB, and TFE3 drive distinct adaptive gene expression programs and immune infiltration in melanoma
Source: Cell Rep. Author manuscript; Available in PMC 2026 Jan 23. (PMC12828906; doi:10.1016/j.celrep.2025.116499)
Supplement: 4 [file NIHMS2132725-supplement-4.xlsx]

## Sheet: ST3A
Row Labels	Count of Definition
1	166
2	25
3	253
4	22
5	31
6	90
7	97
8	34
9.1	210
9.2	93
10.1	169
10.2	135
ST3	1325

## Sheet: ST3B
Overlap Results
Collection(s):	H
# overlaps shown:	3
# genesets in collections:	50
# genes in comparison (n):	166
# genes in universe (N):	42577
Gene Set Name	# Genes in Gene Set (K)	Description	# Genes in Overlap (k)	k/K	p-value	FDR q-value
HALLMARK_MITOTIC_SPINDLE	199	Genes important for mitotic spindle assembly.	5	0.0251	0.00114	0.0195
HALLMARK_MTORC1_SIGNALING	200	Genes up-regulated through activation of mTORC1 complex.	5	0.025	0.00117	0.0195
HALLMARK_TNFA_SIGNALING_VIA_NFKB	200	Genes regulated by NF-kB in response to TNF [GeneID=7124].	5	0.025	0.00117	0.0195
Gene/Gene Set Overlap Matrix
Entrez Gene Id	Gene Symbol	Gene Description	HALLMARK_MITOTIC_SPINDLE	HALLMARK_MTORC1_SIGNALING	HALLMARK_TNFA_SIGNALING_VIA_NFKB
6624	FSCN1	fascin actin-bundling protein 1 [Source:HGNC Symbol;Acc:HGNC:11148]	HALLMARK_MITOTIC_SPINDLE
9732	DOCK4	dedicator of cytokinesis 4 [Source:HGNC Symbol;Acc:HGNC:19192]	HALLMARK_MITOTIC_SPINDLE
4690	NCK1	NCK adaptor protein 1 [Source:HGNC Symbol;Acc:HGNC:7664]	HALLMARK_MITOTIC_SPINDLE
4643	MYO1E	myosin IE [Source:HGNC Symbol;Acc:HGNC:7599]	HALLMARK_MITOTIC_SPINDLE
9411	ARHGAP29	Rho GTPase activating protein 29 [Source:HGNC Symbol;Acc:HGNC:30207]	HALLMARK_MITOTIC_SPINDLE
10797	MTHFD2	methylenetetrahydrofolate dehydrogenase (NADP+ dependent) 2, methenyltetrahydrofolate cyclohydrolase [Source:HGNC Symbol;Acc:HGNC:7434]		HALLMARK_MTORC1_SIGNALING
23657	SLC7A11	solute carrier family 7 member 11 [Source:HGNC Symbol;Acc:HGNC:11059]		HALLMARK_MTORC1_SIGNALING
586	BCAT1	branched chain amino acid transaminase 1 [Source:HGNC Symbol;Acc:HGNC:976]		HALLMARK_MTORC1_SIGNALING
1491	CTH	cystathionine gamma-lyase [Source:HGNC Symbol;Acc:HGNC:2501]		HALLMARK_MTORC1_SIGNALING
8894	EIF2S2	eukaryotic translation initiation factor 2 subunit beta [Source:HGNC Symbol;Acc:HGNC:3266]		HALLMARK_MTORC1_SIGNALING
1051	CEBPB	CCAAT enhancer binding protein beta [Source:HGNC Symbol;Acc:HGNC:1834]			HALLMARK_TNFA_SIGNALING_VIA_NFKB
3398	ID2	inhibitor of DNA binding 2 [Source:HGNC Symbol;Acc:HGNC:5361]			HALLMARK_TNFA_SIGNALING_VIA_NFKB
1846	DUSP4	dual specificity phosphatase 4 [Source:HGNC Symbol;Acc:HGNC:3070]			HALLMARK_TNFA_SIGNALING_VIA_NFKB
5271	SERPINB8	serpin family B member 8 [Source:HGNC Symbol;Acc:HGNC:8952]			HALLMARK_TNFA_SIGNALING_VIA_NFKB
687	KLF9	KLF transcription factor 9 [Source:HGNC Symbol;Acc:HGNC:1123]			HALLMARK_TNFA_SIGNALING_VIA_NFKB
7726	TRIM26	tripartite motif containing 26 [Source:HGNC Symbol;Acc:HGNC:12962]
8638	OASL	2'-5'-oligoadenylate synthetase like [Source:HGNC Symbol;Acc:HGNC:8090]
10544	PROCR	protein C receptor [Source:HGNC Symbol;Acc:HGNC:9452]
10202	DHRS2	dehydrogenase/reductase 2 [Source:HGNC Symbol;Acc:HGNC:18349]
3705	ITPK1	inositol-tetrakisphosphate 1-kinase [Source:HGNC Symbol;Acc:HGNC:6177]
54020	SLC37A1	solute carrier family 37 member 1 [Source:HGNC Symbol;Acc:HGNC:11024]
9145	SYNGR1	synaptogyrin 1 [Source:HGNC Symbol;Acc:HGNC:11498]
468	ATF4	activating transcription factor 4 [Source:HGNC Symbol;Acc:HGNC:786]
978	CDA	cytidine deaminase [Source:HGNC Symbol;Acc:HGNC:1712]
27343	POLL	DNA polymerase lambda [Source:HGNC Symbol;Acc:HGNC:9184]
9533	POLR1C	RNA polymerase I and III subunit C [Source:HGNC Symbol;Acc:HGNC:20194]
3680	ITGA9	integrin subunit alpha 9 [Source:HGNC Symbol;Acc:HGNC:6145]
80381	CD276	CD276 molecule [Source:HGNC Symbol;Acc:HGNC:19137]
10085	EDIL3	EGF like repeats and discoidin domains 3 [Source:HGNC Symbol;Acc:HGNC:3173]
290	ANPEP	alanyl aminopeptidase, membrane [Source:HGNC Symbol;Acc:HGNC:500]
26207	PITPNC1	phosphatidylinositol transfer protein cytoplasmic 1 [Source:HGNC Symbol;Acc:HGNC:21045]
8821	INPP4B	inositol polyphosphate-4-phosphatase type II B [Source:HGNC Symbol;Acc:HGNC:6075]
10788	IQGAP2	IQ motif containing GTPase activating protein 2 [Source:HGNC Symbol;Acc:HGNC:6111]
108	ADCY2	adenylate cyclase 2 [Source:HGNC Symbol;Acc:HGNC:233]
594	BCKDHB	branched chain keto acid dehydrogenase E1 subunit beta [Source:HGNC Symbol;Acc:HGNC:987]
10133	OPTN	optineurin [Source:HGNC Symbol;Acc:HGNC:17142]
10891	PPARGC1A	PPARG coactivator 1 alpha [Source:HGNC Symbol;Acc:HGNC:9237]
272	AMPD3	adenosine monophosphate deaminase 3 [Source:HGNC Symbol;Acc:HGNC:470]
25907	TMEM158	transmembrane protein 158 [Source:HGNC Symbol;Acc:HGNC:30293]
1158	CKM	creatine kinase, M-type [Source:HGNC Symbol;Acc:HGNC:1994]
22808	MRAS	muscle RAS oncogene homolog [Source:HGNC Symbol;Acc:HGNC:7227]
56898	BDH2	3-hydroxybutyrate dehydrogenase 2 [Source:HGNC Symbol;Acc:HGNC:32389]
56945	MRPS22	mitochondrial ribosomal protein S22 [Source:HGNC Symbol;Acc:HGNC:14508]
10036	CHAF1A	chromatin assembly factor 1 subunit A [Source:HGNC Symbol;Acc:HGNC:1910]
10587	TXNRD2	thioredoxin reductase 2 [Source:HGNC Symbol;Acc:HGNC:18155]
10200	MPHOSPH6	M-phase phosphoprotein 6 [Source:HGNC Symbol;Acc:HGNC:7214]
10234	LRRC17	leucine rich repeat containing 17 [Source:HGNC Symbol;Acc:HGNC:16895]
10660	LBX1	ladybird homeobox 1 [Source:HGNC Symbol;Acc:HGNC:16960]
10867	TSPAN9	tetraspanin 9 [Source:HGNC Symbol;Acc:HGNC:21640]
10923	SUB1	SUB1 regulator of transcription [Source:HGNC Symbol;Acc:HGNC:19985]
11092	SPACA9	sperm acrosome associated 9 [Source:HGNC Symbol;Acc:HGNC:1367]
113510	HELQ	helicase, POLQ like [Source:HGNC Symbol;Acc:HGNC:18536]
115207	KCTD12	potassium channel tetramerization domain containing 12 [Source:HGNC Symbol;Acc:HGNC:14678]
115572	TENT5B	terminal nucleotidyltransferase 5B [Source:HGNC Symbol;Acc:HGNC:28273]
116028	RMI2	RecQ mediated genome instability 2 [Source:HGNC Symbol;Acc:HGNC:28349]
118924	FRA10AC1	FRA10A associated CGG repeat 1 [Source:HGNC Symbol;Acc:HGNC:1162]
119392	SFR1	SWI5 dependent homologous recombination repair protein 1 [Source:HGNC Symbol;Acc:HGNC:29574]
123036	TC2N	tandem C2 domains, nuclear [Source:HGNC Symbol;Acc:HGNC:19859]
123041	SLC24A4	solute carrier family 24 member 4 [Source:HGNC Symbol;Acc:HGNC:10978]
123775	C16orf46	chromosome 16 open reading frame 46 [Source:HGNC Symbol;Acc:HGNC:26525]
124857	WFIKKN2	WAP, follistatin/kazal, immunoglobulin, kunitz and netrin domain containing 2 [Source:HGNC Symbol;Acc:HGNC:30916]
136647	MPLKIP	M-phase specific PLK1 interacting protein [Source:HGNC Symbol;Acc:HGNC:16002]
140545	RNF32	ring finger protein 32 [Source:HGNC Symbol;Acc:HGNC:17118]
143384	CACUL1	CDK2 associated cullin domain 1 [Source:HGNC Symbol;Acc:HGNC:23727]
145773	FAM81A	family with sequence similarity 81 member A [Source:HGNC Symbol;Acc:HGNC:28379]
151651	EFHB	EF-hand domain family member B [Source:HGNC Symbol;Acc:HGNC:26330]
1602	DACH1	dachshund family transcription factor 1 [Source:HGNC Symbol;Acc:HGNC:2663]
161436	EML5	EMAP like 5 [Source:HGNC Symbol;Acc:HGNC:18197]
167838	TXLNB	taxilin beta [Source:HGNC Symbol;Acc:HGNC:21617]
169792	GLIS3	GLIS family zinc finger 3 [Source:HGNC Symbol;Acc:HGNC:28510]
200728	TMEM17	transmembrane protein 17 [Source:HGNC Symbol;Acc:HGNC:26623]
221981	THSD7A	thrombospondin type 1 domain containing 7A [Source:HGNC Symbol;Acc:HGNC:22207]
222171	PRR15	proline rich 15 [Source:HGNC Symbol;Acc:HGNC:22310]
22879	MON1B	MON1 homolog B, secretory trafficking associated [Source:HGNC Symbol;Acc:HGNC:25020]
22895	RPH3A	rabphilin 3A [Source:HGNC Symbol;Acc:HGNC:17056]
22978	NT5C2	5'-nucleotidase, cytosolic II [Source:HGNC Symbol;Acc:HGNC:8022]
23194	FBXL7	F-box and leucine rich repeat protein 7 [Source:HGNC Symbol;Acc:HGNC:13604]
23270	TSPYL4	TSPY like 4 [Source:HGNC Symbol;Acc:HGNC:21559]
23274	CLEC16A	C-type lectin domain containing 16A [Source:HGNC Symbol;Acc:HGNC:29013]
23603	CORO1C	coronin 1C [Source:HGNC Symbol;Acc:HGNC:2254]
26011	TENM4	teneurin transmembrane protein 4 [Source:HGNC Symbol;Acc:HGNC:29945]
26507	CNNM1	cyclin and CBS domain divalent metal cation transport mediator 1 [Source:HGNC Symbol;Acc:HGNC:102]
26751	SH3YL1	SH3 and SYLF domain containing 1 [Source:HGNC Symbol;Acc:HGNC:29546]
26953	RANBP6	RAN binding protein 6 [Source:HGNC Symbol;Acc:HGNC:9851]
26995	TRUB2	TruB pseudouridine synthase family member 2 [Source:HGNC Symbol;Acc:HGNC:17170]
27306	HPGDS	hematopoietic prostaglandin D synthase [Source:HGNC Symbol;Acc:HGNC:17890]
283248	RCOR2	REST corepressor 2 [Source:HGNC Symbol;Acc:HGNC:27455]
285367	RPUSD3	RNA pseudouridine synthase D3 [Source:HGNC Symbol;Acc:HGNC:28437]
285590	SH3PXD2B	SH3 and PX domains 2B [Source:HGNC Symbol;Acc:HGNC:29242]
2896	GRN	granulin precursor [Source:HGNC Symbol;Acc:HGNC:4601]
29886	SNX8	sorting nexin 8 [Source:HGNC Symbol;Acc:HGNC:14972]
3217	HOXB7	homeobox B7 [Source:HGNC Symbol;Acc:HGNC:5118]
348980	HCN1	hyperpolarization activated cyclic nucleotide gated potassium channel 1 [Source:HGNC Symbol;Acc:HGNC:4845]
3720	JARID2	jumonji and AT-rich interaction domain containing 2 [Source:HGNC Symbol;Acc:HGNC:6196]
375743	PTAR1	protein prenyltransferase alpha subunit repeat containing 1 [Source:HGNC Symbol;Acc:HGNC:30449]
387103	CENPW	centromere protein W [Source:HGNC Symbol;Acc:HGNC:21488]
387755	INSC	INSC spindle orientation adaptor protein [Source:HGNC Symbol;Acc:HGNC:33116]
389421	LIN28B	lin-28 homolog B [Source:HGNC Symbol;Acc:HGNC:32207]
3964	LGALS8	galectin 8 [Source:HGNC Symbol;Acc:HGNC:6569]
401548	SNX30	sorting nexin family member 30 [Source:HGNC Symbol;Acc:HGNC:23685]
4249	MGAT5	alpha-1,6-mannosylglycoprotein 6-beta-N-acetylglucosaminyltransferase [Source:HGNC Symbol;Acc:HGNC:7049]
4254	KITLG	KIT ligand [Source:HGNC Symbol;Acc:HGNC:6343]
4308	TRPM1	transient receptor potential cation channel subfamily M member 1 [Source:HGNC Symbol;Acc:HGNC:7146]
440957	UQCC5	ubiquinol-cytochrome c reductase complex assembly factor 5 [Source:HGNC Symbol;Acc:HGNC:37257]
494143	CHAC2	ChaC glutathione specific gamma-glutamylcyclotransferase 2 [Source:HGNC Symbol;Acc:HGNC:32363]
5019	OXCT1	3-oxoacid CoA-transferase 1 [Source:HGNC Symbol;Acc:HGNC:8527]
51006	SLC35C2	solute carrier family 35 member C2 [Source:HGNC Symbol;Acc:HGNC:17117]
51126	NAA20	N-alpha-acetyltransferase 20, NatB catalytic subunit [Source:HGNC Symbol;Acc:HGNC:15908]
51347	TAOK3	TAO kinase 3 [Source:HGNC Symbol;Acc:HGNC:18133]
5144	PDE4D	phosphodiesterase 4D [Source:HGNC Symbol;Acc:HGNC:8783]
51537	MTFP1	mitochondrial fission process 1 [Source:HGNC Symbol;Acc:HGNC:26945]
51650	MRPS33	mitochondrial ribosomal protein S33 [Source:HGNC Symbol;Acc:HGNC:16634]
51701	NLK	nemo like kinase [Source:HGNC Symbol;Acc:HGNC:29858]
5274	SERPINI1	serpin family I member 1 [Source:HGNC Symbol;Acc:HGNC:8943]
53335	BCL11A	BCL11 transcription factor A [Source:HGNC Symbol;Acc:HGNC:13221]
54536	EXOC6	exocyst complex component 6 [Source:HGNC Symbol;Acc:HGNC:23196]
55083	KIF26B	kinesin family member 26B [Source:HGNC Symbol;Acc:HGNC:25484]
55274	PHF10	PHD finger protein 10 [Source:HGNC Symbol;Acc:HGNC:18250]
55662	HIF1AN	hypoxia inducible factor 1 subunit alpha inhibitor [Source:HGNC Symbol;Acc:HGNC:17113]
55690	PACS1	phosphofurin acidic cluster sorting protein 1 [Source:HGNC Symbol;Acc:HGNC:30032]
55752	SEPTIN11	septin 11 [Source:HGNC Symbol;Acc:HGNC:25589]
55816	DOK5	docking protein 5 [Source:HGNC Symbol;Acc:HGNC:16173]
5592	PRKG1	protein kinase cGMP-dependent 1 [Source:HGNC Symbol;Acc:HGNC:9414]
56243	KIAA1217	KIAA1217 [Source:HGNC Symbol;Acc:HGNC:25428]
56981	PRDM11	PR/SET domain 11 [Source:HGNC Symbol;Acc:HGNC:13996]
5700	PSMC1	proteasome 26S subunit, ATPase 1 [Source:HGNC Symbol;Acc:HGNC:9547]
57512	GPR158	G protein-coupled receptor 158 [Source:HGNC Symbol;Acc:HGNC:23689]
57528	KCTD16	potassium channel tetramerization domain containing 16 [Source:HGNC Symbol;Acc:HGNC:29244]
57643	ZSWIM5	zinc finger SWIM-type containing 5 [Source:HGNC Symbol;Acc:HGNC:29299]
57685	CACHD1	cache domain containing 1 [Source:HGNC Symbol;Acc:HGNC:29314]
57715	SEMA4G	semaphorin 4G [Source:HGNC Symbol;Acc:HGNC:10735]
5915	RARB	retinoic acid receptor beta [Source:HGNC Symbol;Acc:HGNC:9865]
59342	SCPEP1	serine carboxypeptidase 1 [Source:HGNC Symbol;Acc:HGNC:29507]
5991	RFX3	regulatory factor X3 [Source:HGNC Symbol;Acc:HGNC:9984]
6001	RGS10	regulator of G protein signaling 10 [Source:HGNC Symbol;Acc:HGNC:9992]
622	BDH1	3-hydroxybutyrate dehydrogenase 1 [Source:HGNC Symbol;Acc:HGNC:1027]
63906	GPATCH3	G-patch domain containing 3 [Source:HGNC Symbol;Acc:HGNC:25720]
63982	ANO3	anoctamin 3 [Source:HGNC Symbol;Acc:HGNC:14004]
64426	SUDS3	SDS3 homolog, SIN3A corepressor complex component [Source:HGNC Symbol;Acc:HGNC:29545]
6595	SMARCA2	SWI/SNF related, matrix associated, actin dependent regulator of chromatin, subfamily a, member 2 [Source:HGNC Symbol;Acc:HGNC:11098]
6854	SYN2	synapsin II [Source:HGNC Symbol;Acc:HGNC:11495]
7026	NR2F2	nuclear receptor subfamily 2 group F member 2 [Source:HGNC Symbol;Acc:HGNC:7976]
727936	GXYLT2	glucoside xylosyltransferase 2 [Source:HGNC Symbol;Acc:HGNC:33383]
7703	PCGF2	polycomb group ring finger 2 [Source:HGNC Symbol;Acc:HGNC:12929]
79616	CCNJL	cyclin J like [Source:HGNC Symbol;Acc:HGNC:25876]
79739	TTLL7	tubulin tyrosine ligase like 7 [Source:HGNC Symbol;Acc:HGNC:26242]
79789	CLMN	calmin [Source:HGNC Symbol;Acc:HGNC:19972]
79816	TLE6	TLE family member 6, subcortical maternal complex member [Source:HGNC Symbol;Acc:HGNC:30788]
8139	GAN	gigaxonin [Source:HGNC Symbol;Acc:HGNC:4137]
8225	GTPBP6	GTP binding protein 6 (putative) [Source:HGNC Symbol;Acc:HGNC:30189]
83693	HSDL1	hydroxysteroid dehydrogenase like 1 [Source:HGNC Symbol;Acc:HGNC:16475]
8395	PIP5K1B	phosphatidylinositol-4-phosphate 5-kinase type 1 beta [Source:HGNC Symbol;Acc:HGNC:8995]
84251	SGIP1	SH3GL interacting endocytic adaptor 1 [Source:HGNC Symbol;Acc:HGNC:25412]
84440	RAB11FIP4	RAB11 family interacting protein 4 [Source:HGNC Symbol;Acc:HGNC:30267]
84627	ZNF469	zinc finger protein 469 [Source:HGNC Symbol;Acc:HGNC:23216]
84630	TTBK1	tau tubulin kinase 1 [Source:HGNC Symbol;Acc:HGNC:19140]
84868	HAVCR2	hepatitis A virus cellular receptor 2 [Source:HGNC Symbol;Acc:HGNC:18437]
8492	PRSS12	serine protease 12 [Source:HGNC Symbol;Acc:HGNC:9477]
8536	CAMK1	calcium/calmodulin dependent protein kinase I [Source:HGNC Symbol;Acc:HGNC:1459]
8905	AP1S2	adaptor related protein complex 1 subunit sigma 2 [Source:HGNC Symbol;Acc:HGNC:560]
91801	ALKBH8	alkB homolog 8, tRNA methyltransferase [Source:HGNC Symbol;Acc:HGNC:25189]
9265	CYTH3	cytohesin 3 [Source:HGNC Symbol;Acc:HGNC:9504]
9679	FAM53B	family with sequence similarity 53 member B [Source:HGNC Symbol;Acc:HGNC:28968]
9764	KIAA0513	KIAA0513 [Source:HGNC Symbol;Acc:HGNC:29058]
9899	SV2B	synaptic vesicle glycoprotein 2B [Source:HGNC Symbol;Acc:HGNC:16874]
9904	RBM19	RNA binding motif protein 19 [Source:HGNC Symbol;Acc:HGNC:29098]

## Sheet: ST3C
Overlap Results
Collection(s):	H
# overlaps shown:	1
# genesets in collections:	50
# genes in comparison (n):	25
# genes in universe (N):	42577
Gene Set Name	# Genes in Gene Set (K)	Description	# Genes in Overlap (k)	k/K	p-value	FDR q-value
ST3C	54	Genes up-regulated in response to TGFB1 [GeneID=7040].	3	0.0556	4.35e-06	0.000217
Gene/Gene Set Overlap Matrix
Entrez Gene Id	Gene Symbol	Gene Description	HALLMARK_TGF_BETA_SIGNALING
7071	KLF10	KLF transcription factor 10 [Source:HGNC Symbol;Acc:HGNC:11810]	HALLMARK_TGF_BETA_SIGNALING
3397	ID1	inhibitor of DNA binding 1 [Source:HGNC Symbol;Acc:HGNC:5360]	HALLMARK_TGF_BETA_SIGNALING
90	ACVR1	activin A receptor type 1 [Source:HGNC Symbol;Acc:HGNC:171]	HALLMARK_TGF_BETA_SIGNALING
9021	SOCS3	suppressor of cytokine signaling 3 [Source:HGNC Symbol;Acc:HGNC:19391]
196	AHR	aryl hydrocarbon receptor [Source:HGNC Symbol;Acc:HGNC:348]
57016	AKR1B10	aldo-keto reductase family 1 member B10 [Source:HGNC Symbol;Acc:HGNC:382]
2091	FBL	fibrillarin [Source:HGNC Symbol;Acc:HGNC:3599]
4257	MGST1	microsomal glutathione S-transferase 1 [Source:HGNC Symbol;Acc:HGNC:7061]
8321	FZD1	frizzled class receptor 1 [Source:HGNC Symbol;Acc:HGNC:4038]
8861	LDB1	LIM domain binding 1 [Source:HGNC Symbol;Acc:HGNC:6532]
100113407	TMEM170B	transmembrane protein 170B [Source:HGNC Symbol;Acc:HGNC:34244]
131118	DNAJC19	DnaJ heat shock protein family (Hsp40) member C19 [Source:HGNC Symbol;Acc:HGNC:30528]
26167	PCDHB5	protocadherin beta 5 [Source:HGNC Symbol;Acc:HGNC:8690]
3652	IPP	intracisternal A particle-promoted polypeptide [Source:HGNC Symbol;Acc:HGNC:6108]
387787	LIPT2	lipoyl(octanoyl) transferase 2 [Source:HGNC Symbol;Acc:HGNC:37216]
51313	GASK1B	golgi associated kinase 1B [Source:HGNC Symbol;Acc:HGNC:25312]
54069	MIS18A	MIS18 kinetochore protein A [Source:HGNC Symbol;Acc:HGNC:1286]
55068	ENOX1	ecto-NOX disulfide-thiol exchanger 1 [Source:HGNC Symbol;Acc:HGNC:25474]
5686	PSMA5	proteasome 20S subunit alpha 5 [Source:HGNC Symbol;Acc:HGNC:9534]
6138	RPL15	ribosomal protein L15 [Source:HGNC Symbol;Acc:HGNC:10306]
6228	RPS23	ribosomal protein S23 [Source:HGNC Symbol;Acc:HGNC:10410]
747	DAGLA	diacylglycerol lipase alpha [Source:HGNC Symbol;Acc:HGNC:1165]
8323	FZD6	frizzled class receptor 6 [Source:HGNC Symbol;Acc:HGNC:4044]
84206	MEX3B	mex-3 RNA binding family member B [Source:HGNC Symbol;Acc:HGNC:25297]
9512	PMPCB	peptidase, mitochondrial processing subunit beta [Source:HGNC Symbol;Acc:HGNC:9119]

## Sheet: ST3D
Overlap Results
Collection(s):	H
# overlaps shown:	10
# genesets in collections:	50
# genes in comparison (n):	253
# genes in universe (N):	42577
Gene Set Name	# Genes in Gene Set (K)	Description	# Genes in Overlap (k)	k/K	p-value	FDR q-value
HALLMARK_KRAS_SIGNALING_UP	200	Genes up-regulated by KRAS activation.	12	0.06	3.4e-09	1.7e-07
HALLMARK_UV_RESPONSE_DN	144	Genes down-regulated in response to ultraviolet (UV) radiation.	8	0.0556	2.61e-06	6.53e-05
HALLMARK_GLYCOLYSIS	200	Genes encoding proteins involved in glycolysis and gluconeogenesis.	7	0.035	0.000208	0.00347
HALLMARK_COMPLEMENT	200	Genes encoding components of the complement system, which is part of the innate immune system.	6	0.03	0.00131	0.0104
HALLMARK_ESTROGEN_RESPONSE_EARLY	200	Genes defining early response to estrogen.	6	0.03	0.00131	0.0104
HALLMARK_INFLAMMATORY_RESPONSE	200	Genes defining inflammatory response.	6	0.03	0.00131	0.0104
HALLMARK_COAGULATION	138	Genes encoding components of blood coagulation system; also up-regulated in platelets.	5	0.0362	0.00145	0.0104
HALLMARK_APOPTOSIS	161	Genes mediating programmed cell death (apoptosis) by activation of caspases.	5	0.0311	0.00284	0.0178
HALLMARK_IL2_STAT5_SIGNALING	199	Genes up-regulated by STAT5 in response to IL2 stimulation.	5	0.0251	0.00693	0.0236
HALLMARK_EPITHELIAL_MESENCHYMAL_TRANSITION	200	Genes defining epithelial-mesenchymal transition, as in wound healing, fibrosis and metastasis.	5	0.025	0.00707	0.0236
Gene/Gene Set Overlap Matrix
Entrez Gene Id	Gene Symbol	Gene Description	HALLMARK_KRAS_SIGNALING_UP	HALLMARK_UV_RESPONSE_DN	HALLMARK_GLYCOLYSIS	HALLMARK_COMPLEMENT	HALLMARK_ESTROGEN_RESPONSE_EARLY	HALLMARK_INFLAMMATORY_RESPONSE	HALLMARK_COAGULATION	HALLMARK_APOPTOSIS	HALLMARK_IL2_STAT5_SIGNALING	HALLMARK_EPITHELIAL_MESENCHYMAL_TRANSITION
1848	DUSP6	dual specificity phosphatase 6 [Source:HGNC Symbol;Acc:HGNC:3072]	HALLMARK_KRAS_SIGNALING_UP			HALLMARK_COMPLEMENT			HALLMARK_COAGULATION
2012	EMP1	epithelial membrane protein 1 [Source:HGNC Symbol;Acc:HGNC:3333]	HALLMARK_KRAS_SIGNALING_UP							HALLMARK_APOPTOSIS	HALLMARK_IL2_STAT5_SIGNALING
2118	ETV4	ETS variant transcription factor 4 [Source:HGNC Symbol;Acc:HGNC:3493]	HALLMARK_KRAS_SIGNALING_UP								HALLMARK_IL2_STAT5_SIGNALING
2995	GYPC	glycophorin C (Gerbich blood group) [Source:HGNC Symbol;Acc:HGNC:4704]	HALLMARK_KRAS_SIGNALING_UP
10253	SPRY2	sprouty RTK signaling antagonist 2 [Source:HGNC Symbol;Acc:HGNC:11270]	HALLMARK_KRAS_SIGNALING_UP
11179	ZNF277	zinc finger protein 277 [Source:HGNC Symbol;Acc:HGNC:13070]	HALLMARK_KRAS_SIGNALING_UP
2115	ETV1	ETS variant transcription factor 1 [Source:HGNC Symbol;Acc:HGNC:3490]	HALLMARK_KRAS_SIGNALING_UP
2119	ETV5	ETS variant transcription factor 5 [Source:HGNC Symbol;Acc:HGNC:3494]	HALLMARK_KRAS_SIGNALING_UP
23268	DNMBP	dynamin binding protein [Source:HGNC Symbol;Acc:HGNC:30373]	HALLMARK_KRAS_SIGNALING_UP
28951	TRIB2	tribbles pseudokinase 2 [Source:HGNC Symbol;Acc:HGNC:30809]	HALLMARK_KRAS_SIGNALING_UP
6480	ST6GAL1	ST6 beta-galactoside alpha-2,6-sialyltransferase 1 [Source:HGNC Symbol;Acc:HGNC:10860]	HALLMARK_KRAS_SIGNALING_UP
90865	IL33	interleukin 33 [Source:HGNC Symbol;Acc:HGNC:16028]	HALLMARK_KRAS_SIGNALING_UP
4233	MET	MET proto-oncogene, receptor tyrosine kinase [Source:HGNC Symbol;Acc:HGNC:7029]		HALLMARK_UV_RESPONSE_DN	HALLMARK_GLYCOLYSIS			HALLMARK_INFLAMMATORY_RESPONSE
6541	SLC7A1	solute carrier family 7 member 1 [Source:HGNC Symbol;Acc:HGNC:11057]		HALLMARK_UV_RESPONSE_DN				HALLMARK_INFLAMMATORY_RESPONSE
1601	DAB2	DAB adaptor protein 2 [Source:HGNC Symbol;Acc:HGNC:2662]		HALLMARK_UV_RESPONSE_DN								HALLMARK_EPITHELIAL_MESENCHYMAL_TRANSITION
2650	GCNT1	glucosaminyl (N-acetyl) transferase 1 [Source:HGNC Symbol;Acc:HGNC:4203]		HALLMARK_UV_RESPONSE_DN
11343	MGLL	monoglyceride lipase [Source:HGNC Symbol;Acc:HGNC:17038]		HALLMARK_UV_RESPONSE_DN
23576	DDAH1	dimethylarginine dimethylaminohydrolase 1 [Source:HGNC Symbol;Acc:HGNC:2715]		HALLMARK_UV_RESPONSE_DN
2869	GRK5	G protein-coupled receptor kinase 5 [Source:HGNC Symbol;Acc:HGNC:4544]		HALLMARK_UV_RESPONSE_DN
3815	KIT	KIT proto-oncogene, receptor tyrosine kinase [Source:HGNC Symbol;Acc:HGNC:6342]		HALLMARK_UV_RESPONSE_DN
2288	FKBP4	FKBP prolyl isomerase 4 [Source:HGNC Symbol;Acc:HGNC:3720]			HALLMARK_GLYCOLYSIS		HALLMARK_ESTROGEN_RESPONSE_EARLY
3099	HK2	hexokinase 2 [Source:HGNC Symbol;Acc:HGNC:4923]			HALLMARK_GLYCOLYSIS						HALLMARK_IL2_STAT5_SIGNALING
2805	GOT1	glutamic-oxaloacetic transaminase 1 [Source:HGNC Symbol;Acc:HGNC:4432]			HALLMARK_GLYCOLYSIS
1528	CYB5A	cytochrome b5 type A [Source:HGNC Symbol;Acc:HGNC:2570]			HALLMARK_GLYCOLYSIS
10165	SLC25A13	solute carrier family 25 member 13 [Source:HGNC Symbol;Acc:HGNC:10983]			HALLMARK_GLYCOLYSIS
5836	PYGL	glycogen phosphorylase L [Source:HGNC Symbol;Acc:HGNC:9725]			HALLMARK_GLYCOLYSIS
717	C2	complement C2 [Source:HGNC Symbol;Acc:HGNC:1248]				HALLMARK_COMPLEMENT			HALLMARK_COAGULATION
840	CASP7	caspase 7 [Source:HGNC Symbol;Acc:HGNC:1508]				HALLMARK_COMPLEMENT				HALLMARK_APOPTOSIS
3958	LGALS3	galectin 3 [Source:HGNC Symbol;Acc:HGNC:6563]				HALLMARK_COMPLEMENT				HALLMARK_APOPTOSIS
1075	CTSC	cathepsin C [Source:HGNC Symbol;Acc:HGNC:2528]				HALLMARK_COMPLEMENT
7511	XPNPEP1	X-prolyl aminopeptidase 1 [Source:HGNC Symbol;Acc:HGNC:12822]				HALLMARK_COMPLEMENT
5029	P2RY2	purinergic receptor P2Y2 [Source:HGNC Symbol;Acc:HGNC:8541]					HALLMARK_ESTROGEN_RESPONSE_EARLY	HALLMARK_INFLAMMATORY_RESPONSE
595	CCND1	cyclin D1 [Source:HGNC Symbol;Acc:HGNC:1582]					HALLMARK_ESTROGEN_RESPONSE_EARLY			HALLMARK_APOPTOSIS
7164	TPD52L1	TPD52 like 1 [Source:HGNC Symbol;Acc:HGNC:12006]					HALLMARK_ESTROGEN_RESPONSE_EARLY
9060	PAPSS2	3'-phosphoadenosine 5'-phosphosulfate synthase 2 [Source:HGNC Symbol;Acc:HGNC:8604]					HALLMARK_ESTROGEN_RESPONSE_EARLY
2674	GFRA1	GDNF family receptor alpha 1 [Source:HGNC Symbol;Acc:HGNC:4243]					HALLMARK_ESTROGEN_RESPONSE_EARLY
3600	IL15	interleukin 15 [Source:HGNC Symbol;Acc:HGNC:5977]						HALLMARK_INFLAMMATORY_RESPONSE				HALLMARK_EPITHELIAL_MESENCHYMAL_TRANSITION
10135	NAMPT	nicotinamide phosphoribosyltransferase [Source:HGNC Symbol;Acc:HGNC:30092]						HALLMARK_INFLAMMATORY_RESPONSE
8671	SLC4A4	solute carrier family 4 member 4 [Source:HGNC Symbol;Acc:HGNC:11030]						HALLMARK_INFLAMMATORY_RESPONSE
301	ANXA1	annexin A1 [Source:HGNC Symbol;Acc:HGNC:533]							HALLMARK_COAGULATION	HALLMARK_APOPTOSIS
22921	MSRB2	methionine sulfoxide reductase B2 [Source:HGNC Symbol;Acc:HGNC:17061]							HALLMARK_COAGULATION
7018	TF	transferrin [Source:HGNC Symbol;Acc:HGNC:11740]							HALLMARK_COAGULATION
3177	SLC29A2	solute carrier family 29 member 2 [Source:HGNC Symbol;Acc:HGNC:11004]									HALLMARK_IL2_STAT5_SIGNALING
200734	SPRED2	sprouty related EVH1 domain containing 2 [Source:HGNC Symbol;Acc:HGNC:17722]									HALLMARK_IL2_STAT5_SIGNALING
6445	SGCG	sarcoglycan gamma [Source:HGNC Symbol;Acc:HGNC:10809]										HALLMARK_EPITHELIAL_MESENCHYMAL_TRANSITION
8038	ADAM12	ADAM metallopeptidase domain 12 [Source:HGNC Symbol;Acc:HGNC:190]										HALLMARK_EPITHELIAL_MESENCHYMAL_TRANSITION
7424	VEGFC	vascular endothelial growth factor C [Source:HGNC Symbol;Acc:HGNC:12682]										HALLMARK_EPITHELIAL_MESENCHYMAL_TRANSITION
6446	SGK1	serum/glucocorticoid regulated kinase 1 [Source:HGNC Symbol;Acc:HGNC:10810]
1111	CHEK1	checkpoint kinase 1 [Source:HGNC Symbol;Acc:HGNC:1925]
22823	MTF2	metal response element binding transcription factor 2 [Source:HGNC Symbol;Acc:HGNC:29535]
4331	MNAT1	MNAT1 component of CDK activating kinase [Source:HGNC Symbol;Acc:HGNC:7181]
87178	PNPT1	polyribonucleotide nucleotidyltransferase 1 [Source:HGNC Symbol;Acc:HGNC:23166]
57674	RNF213	ring finger protein 213 [Source:HGNC Symbol;Acc:HGNC:14539]
5723	PSPH	phosphoserine phosphatase [Source:HGNC Symbol;Acc:HGNC:9577]
4684	NCAM1	neural cell adhesion molecule 1 [Source:HGNC Symbol;Acc:HGNC:7656]
7004	TEAD4	TEA domain transcription factor 4 [Source:HGNC Symbol;Acc:HGNC:11717]
2000	ELF4	E74 like ETS transcription factor 4 [Source:HGNC Symbol;Acc:HGNC:3319]
7299	TYR	tyrosinase [Source:HGNC Symbol;Acc:HGNC:12442]
129642	MBOAT2	membrane bound O-acyltransferase domain containing 2 [Source:HGNC Symbol;Acc:HGNC:25193]
8945	BTRC	beta-transducin repeat containing E3 ubiquitin protein ligase [Source:HGNC Symbol;Acc:HGNC:1144]
24147	FJX1	four-jointed box kinase 1 [Source:HGNC Symbol;Acc:HGNC:17166]
4128	MAOA	monoamine oxidase A [Source:HGNC Symbol;Acc:HGNC:6833]
8027	STAM	signal transducing adaptor molecule [Source:HGNC Symbol;Acc:HGNC:11357]
11113	CIT	citron rho-interacting serine/threonine kinase [Source:HGNC Symbol;Acc:HGNC:1985]
9837	GINS1	GINS complex subunit 1 [Source:HGNC Symbol;Acc:HGNC:28980]
7038	TG	thyroglobulin [Source:HGNC Symbol;Acc:HGNC:11764]
9194	SLC16A7	solute carrier family 16 member 7 [Source:HGNC Symbol;Acc:HGNC:10928]
7091	TLE4	TLE family member 4, transcriptional corepressor [Source:HGNC Symbol;Acc:HGNC:11840]
8161	COIL	coilin [Source:HGNC Symbol;Acc:HGNC:2184]
23580	CDC42EP4	CDC42 effector protein 4 [Source:HGNC Symbol;Acc:HGNC:17147]
7204	TRIO	trio Rho guanine nucleotide exchange factor [Source:HGNC Symbol;Acc:HGNC:12303]
5912	RAP2B	RAP2B, member of RAS oncogene family [Source:HGNC Symbol;Acc:HGNC:9862]
23114	NFASC	neurofascin [Source:HGNC Symbol;Acc:HGNC:29866]
10954	PDIA5	protein disulfide isomerase family A member 5 [Source:HGNC Symbol;Acc:HGNC:24811]
64109	CRLF2	cytokine receptor like factor 2 [Source:HGNC Symbol;Acc:HGNC:14281]
57154	SMURF1	SMAD specific E3 ubiquitin protein ligase 1 [Source:HGNC Symbol;Acc:HGNC:16807]
8313	AXIN2	axin 2 [Source:HGNC Symbol;Acc:HGNC:904]
100190949	C5orf52	chromosome 5 open reading frame 52 [Source:HGNC Symbol;Acc:HGNC:35121]
10184	LHFPL2	LHFPL tetraspan subfamily member 2 [Source:HGNC Symbol;Acc:HGNC:6588]
10217	CTDSPL	CTD small phosphatase like [Source:HGNC Symbol;Acc:HGNC:16890]
10235	RASGRP2	RAS guanyl releasing protein 2 [Source:HGNC Symbol;Acc:HGNC:9879]
10556	RPP30	ribonuclease P/MRP subunit p30 [Source:HGNC Symbol;Acc:HGNC:17688]
10855	HPSE	heparanase [Source:HGNC Symbol;Acc:HGNC:5164]
11069	RAPGEF4	Rap guanine nucleotide exchange factor 4 [Source:HGNC Symbol;Acc:HGNC:16626]
11091	WDR5	WD repeat domain 5 [Source:HGNC Symbol;Acc:HGNC:12757]
11279	KLF8	KLF transcription factor 8 [Source:HGNC Symbol;Acc:HGNC:6351]
1130	LYST	lysosomal trafficking regulator [Source:HGNC Symbol;Acc:HGNC:1968]
1143	CHRNB4	cholinergic receptor nicotinic beta 4 subunit [Source:HGNC Symbol;Acc:HGNC:1964]
114793	FMNL2	formin like 2 [Source:HGNC Symbol;Acc:HGNC:18267]
114880	OSBPL6	oxysterol binding protein like 6 [Source:HGNC Symbol;Acc:HGNC:16388]
117584	RFFL	ring finger and FYVE like domain containing E3 ubiquitin protein ligase [Source:HGNC Symbol;Acc:HGNC:24821]
1184	CLCN5	chloride voltage-gated channel 5 [Source:HGNC Symbol;Acc:HGNC:2023]
1201	CLN3	CLN3 lysosomal/endosomal transmembrane protein, battenin [Source:HGNC Symbol;Acc:HGNC:2074]
1286	COL4A4	collagen type IV alpha 4 chain [Source:HGNC Symbol;Acc:HGNC:2206]
133686	NADK2	NAD kinase 2, mitochondrial [Source:HGNC Symbol;Acc:HGNC:26404]
134218	DNAJC21	DnaJ heat shock protein family (Hsp40) member C21 [Source:HGNC Symbol;Acc:HGNC:27030]
137682	NDUFAF6	NADH:ubiquinone oxidoreductase complex assembly factor 6 [Source:HGNC Symbol;Acc:HGNC:28625]
139221	PWWP3B	PWWP domain containing 3B [Source:HGNC Symbol;Acc:HGNC:26583]
143282	FGFBP3	fibroblast growth factor binding protein 3 [Source:HGNC Symbol;Acc:HGNC:23428]
144423	GLT1D1	glycosyltransferase 1 domain containing 1 [Source:HGNC Symbol;Acc:HGNC:26483]
145282	MIPOL1	mirror-image polydactyly 1 [Source:HGNC Symbol;Acc:HGNC:21460]
148641	SLC35F3	solute carrier family 35 member F3 [Source:HGNC Symbol;Acc:HGNC:23616]
154664	ABCA13	ATP binding cassette subfamily A member 13 [Source:HGNC Symbol;Acc:HGNC:14638]
154810	AMOTL1	angiomotin like 1 [Source:HGNC Symbol;Acc:HGNC:17811]
157638	LRATD2	LRAT domain containing 2 [Source:HGNC Symbol;Acc:HGNC:24166]
167681	PRSS35	serine protease 35 [Source:HGNC Symbol;Acc:HGNC:21387]
168544	ZNF467	zinc finger protein 467 [Source:HGNC Symbol;Acc:HGNC:23154]
200916	RPL22L1	ribosomal protein L22 like 1 [Source:HGNC Symbol;Acc:HGNC:27610]
2043	EPHA4	EPH receptor A4 [Source:HGNC Symbol;Acc:HGNC:3388]
2059	EPS8	epidermal growth factor receptor pathway substrate 8 [Source:HGNC Symbol;Acc:HGNC:3420]
2138	EYA1	EYA transcriptional coactivator and phosphatase 1 [Source:HGNC Symbol;Acc:HGNC:3519]
22843	PPM1E	protein phosphatase, Mg2+/Mn2+ dependent 1E [Source:HGNC Symbol;Acc:HGNC:19322]
22853	LMTK2	lemur tyrosine kinase 2 [Source:HGNC Symbol;Acc:HGNC:17880]
22982	DIP2C	disco interacting protein 2 homolog C [Source:HGNC Symbol;Acc:HGNC:29150]
23007	PLCH1	phospholipase C eta 1 [Source:HGNC Symbol;Acc:HGNC:29185]
23094	SIPA1L3	signal induced proliferation associated 1 like 3 [Source:HGNC Symbol;Acc:HGNC:23801]
2315	MLANA	melan-A [Source:HGNC Symbol;Acc:HGNC:7124]
23224	SYNE2	spectrin repeat containing nuclear envelope protein 2 [Source:HGNC Symbol;Acc:HGNC:17084]
23272	TASOR	transcription activation suppressor [Source:HGNC Symbol;Acc:HGNC:30314]
23312	DMXL2	Dmx like 2 [Source:HGNC Symbol;Acc:HGNC:2938]
23317	DNAJC13	DnaJ heat shock protein family (Hsp40) member C13 [Source:HGNC Symbol;Acc:HGNC:30343]
23400	ATP13A2	ATPase cation transporting 13A2 [Source:HGNC Symbol;Acc:HGNC:30213]
23429	RYBP	RING1 and YY1 binding protein [Source:HGNC Symbol;Acc:HGNC:10480]
23503	ZFYVE26	zinc finger FYVE-type containing 26 [Source:HGNC Symbol;Acc:HGNC:20761]
23741	EID1	EP300 interacting inhibitor of differentiation 1 [Source:HGNC Symbol;Acc:HGNC:1191]
2487	FRZB	frizzled related protein [Source:HGNC Symbol;Acc:HGNC:3959]
2495	FTH1	ferritin heavy chain 1 [Source:HGNC Symbol;Acc:HGNC:3976]
253782	CERS6	ceramide synthase 6 [Source:HGNC Symbol;Acc:HGNC:23826]
2562	GABRB3	gamma-aminobutyric acid type A receptor subunit beta3 [Source:HGNC Symbol;Acc:HGNC:4083]
256356	GK5	glycerol kinase 5 [Source:HGNC Symbol;Acc:HGNC:28635]
260425	MAGI3	membrane associated guanylate kinase, WW and PDZ domain containing 3 [Source:HGNC Symbol;Acc:HGNC:29647]
26051	PPP1R16B	protein phosphatase 1 regulatory subunit 16B [Source:HGNC Symbol;Acc:HGNC:15850]
26064	RAI14	retinoic acid induced 14 [Source:HGNC Symbol;Acc:HGNC:14873]
26154	ABCA12	ATP binding cassette subfamily A member 12 [Source:HGNC Symbol;Acc:HGNC:14637]
26175	LYSET	lysosomal enzyme trafficking factor [Source:HGNC Symbol;Acc:HGNC:20218]
27018	BEX3	brain expressed X-linked 3 [Source:HGNC Symbol;Acc:HGNC:13388]
27291	R3HCC1L	R3H domain and coiled-coil containing 1 like [Source:HGNC Symbol;Acc:HGNC:23512]
27301	APEX2	apurinic/apyrimidinic endodeoxyribonuclease 2 [Source:HGNC Symbol;Acc:HGNC:17889]
27303	RBMS3	RNA binding motif single stranded interacting protein 3 [Source:HGNC Symbol;Acc:HGNC:13427]
27345	KCNMB4	potassium calcium-activated channel subfamily M regulatory beta subunit 4 [Source:HGNC Symbol;Acc:HGNC:6289]
2823	GPM6A	glycoprotein M6A [Source:HGNC Symbol;Acc:HGNC:4460]
285588	EFCAB9	EF-hand calcium binding domain 9 [Source:HGNC Symbol;Acc:HGNC:34530]
285600	KIAA0825	KIAA0825 [Source:HGNC Symbol;Acc:HGNC:28532]
2861	GPR37	G protein-coupled receptor 37 [Source:HGNC Symbol;Acc:HGNC:4494]
28965	SLC27A6	solute carrier family 27 member 6 [Source:HGNC Symbol;Acc:HGNC:11000]
28969	BZW2	basic leucine zipper and W2 domains 2 [Source:HGNC Symbol;Acc:HGNC:18808]
28999	KLF15	KLF transcription factor 15 [Source:HGNC Symbol;Acc:HGNC:14536]
2911	GRM1	glutamate metabotropic receptor 1 [Source:HGNC Symbol;Acc:HGNC:4593]
29780	PARVB	parvin beta [Source:HGNC Symbol;Acc:HGNC:14653]
30061	SLC40A1	solute carrier family 40 member 1 [Source:HGNC Symbol;Acc:HGNC:10909]
3092	HIP1	huntingtin interacting protein 1 [Source:HGNC Symbol;Acc:HGNC:4913]
342184	FMN1	formin 1 [Source:HGNC Symbol;Acc:HGNC:3768]
387882	C12orf75	chromosome 12 open reading frame 75 [Source:HGNC Symbol;Acc:HGNC:35164]
388650	DIPK1A	divergent protein kinase domain 1A [Source:HGNC Symbol;Acc:HGNC:32213]
389792	IER5L	immediate early response 5 like [Source:HGNC Symbol;Acc:HGNC:23679]
389941	C1QL3	complement C1q like 3 [Source:HGNC Symbol;Acc:HGNC:19359]
3984	LIMK1	LIM domain kinase 1 [Source:HGNC Symbol;Acc:HGNC:6613]
399694	SHC4	SHC adaptor protein 4 [Source:HGNC Symbol;Acc:HGNC:16743]
4004	LMO1	LIM domain only 1 [Source:HGNC Symbol;Acc:HGNC:6641]
400451	FAM174B	family with sequence similarity 174 member B [Source:HGNC Symbol;Acc:HGNC:34339]
4430	MYO1B	myosin IB [Source:HGNC Symbol;Acc:HGNC:7596]
4490	MT1B	metallothionein 1B [Source:HGNC Symbol;Acc:HGNC:7394]
4773	NFATC2	nuclear factor of activated T cells 2 [Source:HGNC Symbol;Acc:HGNC:7776]
4857	NOVA1	NOVA alternative splicing regulator 1 [Source:HGNC Symbol;Acc:HGNC:7886]
4935	GPR143	G protein-coupled receptor 143 [Source:HGNC Symbol;Acc:HGNC:20145]
5083	PAX9	paired box 9 [Source:HGNC Symbol;Acc:HGNC:8623]
51151	SLC45A2	solute carrier family 45 member 2 [Source:HGNC Symbol;Acc:HGNC:16472]
51324	SPG21	SPG21 abhydrolase domain containing, maspardin [Source:HGNC Symbol;Acc:HGNC:20373]
51523	CXXC5	CXXC finger protein 5 [Source:HGNC Symbol;Acc:HGNC:26943]
51608	GET4	guided entry of tail-anchored proteins factor 4 [Source:HGNC Symbol;Acc:HGNC:21690]
5336	PLCG2	phospholipase C gamma 2 [Source:HGNC Symbol;Acc:HGNC:9066]
53371	NUP54	nucleoporin 54 [Source:HGNC Symbol;Acc:HGNC:17359]
53981	CPSF2	cleavage and polyadenylation specific factor 2 [Source:HGNC Symbol;Acc:HGNC:2325]
5412	UBL3	ubiquitin like 3 [Source:HGNC Symbol;Acc:HGNC:12504]
54674	LRRN3	leucine rich repeat neuronal 3 [Source:HGNC Symbol;Acc:HGNC:17200]
54796	BNC2	basonuclin zinc finger protein 2 [Source:HGNC Symbol;Acc:HGNC:30988]
54877	ZCCHC2	zinc finger CCHC-type containing 2 [Source:HGNC Symbol;Acc:HGNC:22916]
54892	NCAPG2	non-SMC condensin II complex subunit G2 [Source:HGNC Symbol;Acc:HGNC:21904]
54908	SPDL1	spindle apparatus coiled-coil protein 1 [Source:HGNC Symbol;Acc:HGNC:26010]
55184	DZANK1	double zinc ribbon and ankyrin repeat domains 1 [Source:HGNC Symbol;Acc:HGNC:15858]
5523	PPP2R3A	protein phosphatase 2 regulatory subunit B''alpha [Source:HGNC Symbol;Acc:HGNC:9307]
55357	TBC1D2	TBC1 domain family member 2 [Source:HGNC Symbol;Acc:HGNC:18026]
55388	MCM10	minichromosome maintenance 10 replication initiation factor [Source:HGNC Symbol;Acc:HGNC:18043]
55450	CAMK2N1	calcium/calmodulin dependent protein kinase II inhibitor 1 [Source:HGNC Symbol;Acc:HGNC:24190]
55504	TNFRSF19	TNF receptor superfamily member 19 [Source:HGNC Symbol;Acc:HGNC:11915]
55505	NOP10	NOP10 ribonucleoprotein [Source:HGNC Symbol;Acc:HGNC:14378]
55615	PRR5	proline rich 5 [Source:HGNC Symbol;Acc:HGNC:31682]
55719	SLF2	SMC5-SMC6 complex localization factor 2 [Source:HGNC Symbol;Acc:HGNC:17814]
55726	INTS13	integrator complex subunit 13 [Source:HGNC Symbol;Acc:HGNC:20174]
5648	MASP1	MBL associated serine protease 1 [Source:HGNC Symbol;Acc:HGNC:6901]
56891	LGALS14	galectin 14 [Source:HGNC Symbol;Acc:HGNC:30054]
57062	DDX24	DEAD-box helicase 24 [Source:HGNC Symbol;Acc:HGNC:13266]
57216	VANGL2	VANGL planar cell polarity protein 2 [Source:HGNC Symbol;Acc:HGNC:15511]
57620	STIM2	stromal interaction molecule 2 [Source:HGNC Symbol;Acc:HGNC:19205]
57701	NCKAP5L	NCK associated protein 5 like [Source:HGNC Symbol;Acc:HGNC:29321]
5787	PTPRB	protein tyrosine phosphatase receptor type B [Source:HGNC Symbol;Acc:HGNC:9665]
6017	RLBP1	retinaldehyde binding protein 1 [Source:HGNC Symbol;Acc:HGNC:10024]
6201	RPS7	ribosomal protein S7 [Source:HGNC Symbol;Acc:HGNC:10440]
6229	RPS24	ribosomal protein S24 [Source:HGNC Symbol;Acc:HGNC:10411]
6235	RPS29	ribosomal protein S29 [Source:HGNC Symbol;Acc:HGNC:10419]
643394	SPINK9	serine peptidase inhibitor Kazal type 9 [Source:HGNC Symbol;Acc:HGNC:32951]
6461	SHB	SH2 domain containing adaptor protein B [Source:HGNC Symbol;Acc:HGNC:10838]
65008	MRPL1	mitochondrial ribosomal protein L1 [Source:HGNC Symbol;Acc:HGNC:14275]
677797	SNORA7B	small nucleolar RNA, H/ACA box 7B [Source:HGNC Symbol;Acc:HGNC:32593]
7335	UBE2V1	ubiquitin conjugating enzyme E2 V1 [Source:HGNC Symbol;Acc:HGNC:12494]
7345	UCHL1	ubiquitin C-terminal hydrolase L1 [Source:HGNC Symbol;Acc:HGNC:12513]
7368	UGT8	UDP glycosyltransferase 8 [Source:HGNC Symbol;Acc:HGNC:12555]
7373	COL14A1	collagen type XIV alpha 1 chain [Source:HGNC Symbol;Acc:HGNC:2191]
767	CA8	carbonic anhydrase 8 [Source:HGNC Symbol;Acc:HGNC:1382]
7763	ZFAND5	zinc finger AN1-type containing 5 [Source:HGNC Symbol;Acc:HGNC:13008]
79161	TMEM243	transmembrane protein 243 [Source:HGNC Symbol;Acc:HGNC:21707]
79365	BHLHE41	basic helix-loop-helix family member e41 [Source:HGNC Symbol;Acc:HGNC:16617]
79591	ARMH3	armadillo like helical domain containing 3 [Source:HGNC Symbol;Acc:HGNC:25788]
79605	PGBD5	piggyBac transposable element derived 5 [Source:HGNC Symbol;Acc:HGNC:19405]
79666	PLEKHF2	pleckstrin homology and FYVE domain containing 2 [Source:HGNC Symbol;Acc:HGNC:20757]
80036	TRPM3	transient receptor potential cation channel subfamily M member 3 [Source:HGNC Symbol;Acc:HGNC:17992]
80168	MOGAT2	monoacylglycerol O-acyltransferase 2 [Source:HGNC Symbol;Acc:HGNC:23248]
80224	NUBPL	NUBP iron-sulfur cluster assembly factor, mitochondrial [Source:HGNC Symbol;Acc:HGNC:20278]
8029	CUBN	cubilin [Source:HGNC Symbol;Acc:HGNC:2548]
80326	WNT10A	Wnt family member 10A [Source:HGNC Symbol;Acc:HGNC:13829]
81537	SGPP1	sphingosine-1-phosphate phosphatase 1 [Source:HGNC Symbol;Acc:HGNC:17720]
81558	FAM117A	family with sequence similarity 117 member A [Source:HGNC Symbol;Acc:HGNC:24179]
83879	CDCA7	cell division cycle associated 7 [Source:HGNC Symbol;Acc:HGNC:14628]
84466	MEGF10	multiple EGF like domains 10 [Source:HGNC Symbol;Acc:HGNC:29634]
84626	KRBA1	KRAB-A domain containing 1 [Source:HGNC Symbol;Acc:HGNC:22228]
84668	HYCC1	hyccin PI4KA lipid kinase complex subunit 1 [Source:HGNC Symbol;Acc:HGNC:24587]
84676	TRIM63	tripartite motif containing 63 [Source:HGNC Symbol;Acc:HGNC:16007]
84691	GARIN1B	golgi associated RAB2 interactor 1B [Source:HGNC Symbol;Acc:HGNC:30704]
84709	MGARP	mitochondria localized glutamic acid rich protein [Source:HGNC Symbol;Acc:HGNC:29969]
84722	PSRC1	proline and serine rich coiled-coil 1 [Source:HGNC Symbol;Acc:HGNC:24472]
84870	RSPO3	R-spondin 3 [Source:HGNC Symbol;Acc:HGNC:20866]
8495	PPFIBP2	PPFIA binding protein 2 [Source:HGNC Symbol;Acc:HGNC:9250]
84959	UBASH3B	ubiquitin associated and SH3 domain containing B [Source:HGNC Symbol;Acc:HGNC:29884]
8531	YBX3	Y-box binding protein 3 [Source:HGNC Symbol;Acc:HGNC:2428]
85462	FHDC1	FH2 domain containing 1 [Source:HGNC Symbol;Acc:HGNC:29363]
8549	LGR5	leucine rich repeat containing G protein-coupled receptor 5 [Source:HGNC Symbol;Acc:HGNC:4504]
8654	PDE5A	phosphodiesterase 5A [Source:HGNC Symbol;Acc:HGNC:8784]
8840	CCN4	cellular communication network factor 4 [Source:HGNC Symbol;Acc:HGNC:12769]
8844	KSR1	kinase suppressor of ras 1 [Source:HGNC Symbol;Acc:HGNC:6465]
8846	ALKBH1	alkB homolog 1, histone H2A dioxygenase [Source:HGNC Symbol;Acc:HGNC:17911]
9001	HAP1	huntingtin associated protein 1 [Source:HGNC Symbol;Acc:HGNC:4812]
92369	SPSB4	splA/ryanodine receptor domain and SOCS box containing 4 [Source:HGNC Symbol;Acc:HGNC:30630]
92521	SPECC1	sperm antigen with calponin homology and coiled-coil domains 1 [Source:HGNC Symbol;Acc:HGNC:30615]
9397	NMT2	N-myristoyltransferase 2 [Source:HGNC Symbol;Acc:HGNC:7858]
9414	TJP2	tight junction protein 2 [Source:HGNC Symbol;Acc:HGNC:11828]
9425	CDYL	chromodomain Y like [Source:HGNC Symbol;Acc:HGNC:1811]
9517	SPTLC2	serine palmitoyltransferase long chain base subunit 2 [Source:HGNC Symbol;Acc:HGNC:11278]
9662	CEP135	centrosomal protein 135 [Source:HGNC Symbol;Acc:HGNC:29086]
9743	ARHGAP32	Rho GTPase activating protein 32 [Source:HGNC Symbol;Acc:HGNC:17399]
976	ADGRE5	adhesion G protein-coupled receptor E5 [Source:HGNC Symbol;Acc:HGNC:1711]
9781	RNF144A	ring finger protein 144A [Source:HGNC Symbol;Acc:HGNC:20457]
9847	C2CD5	C2 calcium dependent domain containing 5 [Source:HGNC Symbol;Acc:HGNC:29062]
9933	PUM3	pumilio RNA binding family member 3 [Source:HGNC Symbol;Acc:HGNC:29676]

## Sheet: ST3E
No overlaps found

## Sheet: ST3F
Overlap Results
Collection(s):	H
# overlaps shown:	3
# genesets in collections:	50
# genes in comparison (n):	31
# genes in universe (N):	42577
Gene Set Name	# Genes in Gene Set (K)	Description	# Genes in Overlap (k)	k/K	p-value	FDR q-value
HALLMARK_INTERFERON_GAMMA_RESPONSE	200	Genes up-regulated in response to IFNG [GeneID=3458].	16	0.08	8.6e-30	4.3e-28
HALLMARK_INTERFERON_ALPHA_RESPONSE	97	Genes up-regulated in response to alpha interferon proteins.	12	0.1237	1.31e-24	3.28e-23
HALLMARK_IL6_JAK_STAT3_SIGNALING	87	Genes up-regulated by IL6 [GeneID=3569] via STAT3 [GeneID=6774], e.g., during acute phase response.	2	0.023	0.00185	0.0308
Gene/Gene Set Overlap Matrix
Entrez Gene Id	Gene Symbol	Gene Description	HALLMARK_INTERFERON_GAMMA_RESPONSE	HALLMARK_INTERFERON_ALPHA_RESPONSE	HALLMARK_IL6_JAK_STAT3_SIGNALING
10379	IRF9	interferon regulatory factor 9 [Source:HGNC Symbol;Acc:HGNC:6131]	HALLMARK_INTERFERON_GAMMA_RESPONSE	HALLMARK_INTERFERON_ALPHA_RESPONSE	HALLMARK_IL6_JAK_STAT3_SIGNALING
5610	EIF2AK2	eukaryotic translation initiation factor 2 alpha kinase 2 [Source:HGNC Symbol;Acc:HGNC:9437]	HALLMARK_INTERFERON_GAMMA_RESPONSE	HALLMARK_INTERFERON_ALPHA_RESPONSE
64108	RTP4	receptor transporter protein 4 [Source:HGNC Symbol;Acc:HGNC:23992]	HALLMARK_INTERFERON_GAMMA_RESPONSE	HALLMARK_INTERFERON_ALPHA_RESPONSE
5720	PSME1	proteasome activator subunit 1 [Source:HGNC Symbol;Acc:HGNC:9568]	HALLMARK_INTERFERON_GAMMA_RESPONSE	HALLMARK_INTERFERON_ALPHA_RESPONSE
103	ADAR	adenosine deaminase RNA specific [Source:HGNC Symbol;Acc:HGNC:225]	HALLMARK_INTERFERON_GAMMA_RESPONSE	HALLMARK_INTERFERON_ALPHA_RESPONSE
10561	IFI44	interferon induced protein 44 [Source:HGNC Symbol;Acc:HGNC:16938]	HALLMARK_INTERFERON_GAMMA_RESPONSE	HALLMARK_INTERFERON_ALPHA_RESPONSE
3430	IFI35	interferon induced protein 35 [Source:HGNC Symbol;Acc:HGNC:5399]	HALLMARK_INTERFERON_GAMMA_RESPONSE	HALLMARK_INTERFERON_ALPHA_RESPONSE
54625	PARP14	poly(ADP-ribose) polymerase family member 14 [Source:HGNC Symbol;Acc:HGNC:29232]	HALLMARK_INTERFERON_GAMMA_RESPONSE	HALLMARK_INTERFERON_ALPHA_RESPONSE
55008	HERC6	HECT and RLD domain containing E3 ubiquitin protein ligase family member 6 [Source:HGNC Symbol;Acc:HGNC:26072]	HALLMARK_INTERFERON_GAMMA_RESPONSE	HALLMARK_INTERFERON_ALPHA_RESPONSE
64761	PARP12	poly(ADP-ribose) polymerase family member 12 [Source:HGNC Symbol;Acc:HGNC:21919]	HALLMARK_INTERFERON_GAMMA_RESPONSE	HALLMARK_INTERFERON_ALPHA_RESPONSE
8651	SOCS1	suppressor of cytokine signaling 1 [Source:HGNC Symbol;Acc:HGNC:19383]	HALLMARK_INTERFERON_GAMMA_RESPONSE		HALLMARK_IL6_JAK_STAT3_SIGNALING
163351	GBP6	guanylate binding protein family member 6 [Source:HGNC Symbol;Acc:HGNC:25395]	HALLMARK_INTERFERON_GAMMA_RESPONSE
25939	SAMHD1	SAM and HD domain containing deoxynucleoside triphosphate triphosphohydrolase 1 [Source:HGNC Symbol;Acc:HGNC:15925]	HALLMARK_INTERFERON_GAMMA_RESPONSE
4939	OAS2	2'-5'-oligoadenylate synthetase 2 [Source:HGNC Symbol;Acc:HGNC:8087]	HALLMARK_INTERFERON_GAMMA_RESPONSE
54739	XAF1	XIAP associated factor 1 [Source:HGNC Symbol;Acc:HGNC:30932]	HALLMARK_INTERFERON_GAMMA_RESPONSE
84166	NLRC5	NLR family CARD domain containing 5 [Source:HGNC Symbol;Acc:HGNC:29933]	HALLMARK_INTERFERON_GAMMA_RESPONSE
4343	MOV10	Mov10 RNA helicase [Source:HGNC Symbol;Acc:HGNC:7200]		HALLMARK_INTERFERON_ALPHA_RESPONSE
55603	TENT5A	terminal nucleotidyltransferase 5A [Source:HGNC Symbol;Acc:HGNC:18345]		HALLMARK_INTERFERON_ALPHA_RESPONSE
316	AOX1	aldehyde oxidase 1 [Source:HGNC Symbol;Acc:HGNC:553]
129531	MITD1	microtubule interacting and trafficking domain containing 1 [Source:HGNC Symbol;Acc:HGNC:25207]
3428	IFI16	interferon gamma inducible protein 16 [Source:HGNC Symbol;Acc:HGNC:5395]
345611	IRGM	immunity related GTPase M [Source:HGNC Symbol;Acc:HGNC:29597]
4948	OCA2	OCA2 melanosomal transmembrane protein [Source:HGNC Symbol;Acc:HGNC:8101]
55905	RNF114	ring finger protein 114 [Source:HGNC Symbol;Acc:HGNC:13094]
56829	ZC3HAV1	zinc finger CCCH-type containing, antiviral 1 [Source:HGNC Symbol;Acc:HGNC:23721]
57097	PARP11	poly(ADP-ribose) polymerase family member 11 [Source:HGNC Symbol;Acc:HGNC:1186]
5891	MOK	MOK protein kinase [Source:HGNC Symbol;Acc:HGNC:9833]
7780	SLC30A2	solute carrier family 30 member 2 [Source:HGNC Symbol;Acc:HGNC:11013]
79774	GRTP1	growth hormone regulated TBC protein 1 [Source:HGNC Symbol;Acc:HGNC:20310]
84662	GLIS2	GLIS family zinc finger 2 [Source:HGNC Symbol;Acc:HGNC:29450]
9051	PSTPIP1	proline-serine-threonine phosphatase interacting protein 1 [Source:HGNC Symbol;Acc:HGNC:9580]

## Sheet: ST3G
Overlap Results
Collection(s):	H
# overlaps shown:	2
# genesets in collections:	50
# genes in comparison (n):	90
# genes in universe (N):	42577
Gene Set Name	# Genes in Gene Set (K)	Description	# Genes in Overlap (k)	k/K	p-value	FDR q-value
HALLMARK_COAGULATION	138	Genes encoding components of blood coagulation system; also up-regulated in platelets.	4	0.029	0.000217	0.0109
HALLMARK_MYOGENESIS	200	Genes involved in development of skeletal muscle (myogenesis).	4	0.02	0.000881	0.022
Gene/Gene Set Overlap Matrix
Entrez Gene Id	Gene Symbol	Gene Description	HALLMARK_COAGULATION	HALLMARK_MYOGENESIS
2934	GSN	gelsolin [Source:HGNC Symbol;Acc:HGNC:4620]	HALLMARK_COAGULATION	HALLMARK_MYOGENESIS
10404	CPQ	carboxypeptidase Q [Source:HGNC Symbol;Acc:HGNC:16910]	HALLMARK_COAGULATION
2157	F8	coagulation factor VIII [Source:HGNC Symbol;Acc:HGNC:3546]	HALLMARK_COAGULATION
4324	MMP15	matrix metallopeptidase 15 [Source:HGNC Symbol;Acc:HGNC:7161]	HALLMARK_COAGULATION
23175	LPIN1	lipin 1 [Source:HGNC Symbol;Acc:HGNC:13345]		HALLMARK_MYOGENESIS
11156	PTP4A3	protein tyrosine phosphatase 4A3 [Source:HGNC Symbol;Acc:HGNC:9636]		HALLMARK_MYOGENESIS
6649	SOD3	superoxide dismutase 3 [Source:HGNC Symbol;Acc:HGNC:11181]		HALLMARK_MYOGENESIS
56603	CYP26B1	cytochrome P450 family 26 subfamily B member 1 [Source:HGNC Symbol;Acc:HGNC:20581]
224	ALDH3A2	aldehyde dehydrogenase 3 family member A2 [Source:HGNC Symbol;Acc:HGNC:403]
56521	DNAJC12	DnaJ heat shock protein family (Hsp40) member C12 [Source:HGNC Symbol;Acc:HGNC:28908]
3386	ICAM4	intercellular adhesion molecule 4 (Landsteiner-Wiener blood group) [Source:HGNC Symbol;Acc:HGNC:5347]
3029	HAGH	hydroxyacylglutathione hydrolase [Source:HGNC Symbol;Acc:HGNC:4805]
3321	IGSF3	immunoglobulin superfamily member 3 [Source:HGNC Symbol;Acc:HGNC:5950]
1280	COL2A1	collagen type II alpha 1 chain [Source:HGNC Symbol;Acc:HGNC:2200]
29799	YPEL1	yippee like 1 [Source:HGNC Symbol;Acc:HGNC:12845]
57118	CAMK1D	calcium/calmodulin dependent protein kinase ID [Source:HGNC Symbol;Acc:HGNC:19341]
22996	TTC39A	tetratricopeptide repeat domain 39A [Source:HGNC Symbol;Acc:HGNC:18657]
5027	P2RX7	purinergic receptor P2X 7 [Source:HGNC Symbol;Acc:HGNC:8537]
5582	PRKCG	protein kinase C gamma [Source:HGNC Symbol;Acc:HGNC:9402]
26035	GLCE	glucuronic acid epimerase [Source:HGNC Symbol;Acc:HGNC:17855]
56925	LXN	latexin [Source:HGNC Symbol;Acc:HGNC:13347]
6590	SLPI	secretory leukocyte peptidase inhibitor [Source:HGNC Symbol;Acc:HGNC:11092]
10365	KLF2	KLF transcription factor 2 [Source:HGNC Symbol;Acc:HGNC:6347]
4094	MAF	MAF bZIP transcription factor [Source:HGNC Symbol;Acc:HGNC:6776]
4482	MSRA	methionine sulfoxide reductase A [Source:HGNC Symbol;Acc:HGNC:7377]
81029	WNT5B	Wnt family member 5B [Source:HGNC Symbol;Acc:HGNC:16265]
8828	NRP2	neuropilin 2 [Source:HGNC Symbol;Acc:HGNC:8005]
109	ADCY3	adenylate cyclase 3 [Source:HGNC Symbol;Acc:HGNC:234]
11138	TBC1D8	TBC1 domain family member 8 [Source:HGNC Symbol;Acc:HGNC:17791]
11141	IL1RAPL1	interleukin 1 receptor accessory protein like 1 [Source:HGNC Symbol;Acc:HGNC:5996]
115265	DDIT4L	DNA damage inducible transcript 4 like [Source:HGNC Symbol;Acc:HGNC:30555]
121278	TPH2	tryptophan hydroxylase 2 [Source:HGNC Symbol;Acc:HGNC:20692]
128178	EDARADD	EDAR associated via death domain [Source:HGNC Symbol;Acc:HGNC:14341]
129080	EMID1	EMI domain containing 1 [Source:HGNC Symbol;Acc:HGNC:18036]
138162	PIERCE1	piercer of microtubule wall 1 [Source:HGNC Symbol;Acc:HGNC:28435]
1390	CREM	cAMP responsive element modulator [Source:HGNC Symbol;Acc:HGNC:2352]
140825	NEURL2	neuralized E3 ubiquitin protein ligase 2 [Source:HGNC Symbol;Acc:HGNC:16156]
151887	CCDC80	coiled-coil domain containing 80 [Source:HGNC Symbol;Acc:HGNC:30649]
163259	DENND2C	DENN domain containing 2C [Source:HGNC Symbol;Acc:HGNC:24748]
1857	DVL3	dishevelled segment polarity protein 3 [Source:HGNC Symbol;Acc:HGNC:3087]
1876	E2F6	E2F transcription factor 6 [Source:HGNC Symbol;Acc:HGNC:3120]
2042	EPHA3	EPH receptor A3 [Source:HGNC Symbol;Acc:HGNC:3387]
23567	ZNF346	zinc finger protein 346 [Source:HGNC Symbol;Acc:HGNC:16403]
23677	SH3BP4	SH3 domain binding protein 4 [Source:HGNC Symbol;Acc:HGNC:10826]
253017	TECRL	trans-2,3-enoyl-CoA reductase like [Source:HGNC Symbol;Acc:HGNC:27365]
256158	HMCN2	hemicentin 2 [Source:HGNC Symbol;Acc:HGNC:21293]
26230	TIAM2	TIAM Rac1 associated GEF 2 [Source:HGNC Symbol;Acc:HGNC:11806]
283927	NUDT7	nudix hydrolase 7 [Source:HGNC Symbol;Acc:HGNC:8054]
285641	SLC36A3	solute carrier family 36 member 3 [Source:HGNC Symbol;Acc:HGNC:19659]
337876	CHSY3	chondroitin sulfate synthase 3 [Source:HGNC Symbol;Acc:HGNC:24293]
339	APOBEC1	apolipoprotein B mRNA editing enzyme catalytic subunit 1 [Source:HGNC Symbol;Acc:HGNC:604]
346689	KLRG2	killer cell lectin like receptor G2 [Source:HGNC Symbol;Acc:HGNC:24778]
352999	C6orf58	chromosome 6 open reading frame 58 [Source:HGNC Symbol;Acc:HGNC:20960]
3643	INSR	insulin receptor [Source:HGNC Symbol;Acc:HGNC:6091]
3787	KCNS1	potassium voltage-gated channel modifier subfamily S member 1 [Source:HGNC Symbol;Acc:HGNC:6300]
395	ARHGAP6	Rho GTPase activating protein 6 [Source:HGNC Symbol;Acc:HGNC:676]
4258	MGST2	microsomal glutathione S-transferase 2 [Source:HGNC Symbol;Acc:HGNC:7063]
4440	MSI1	musashi RNA binding protein 1 [Source:HGNC Symbol;Acc:HGNC:7330]
4772	NFATC1	nuclear factor of activated T cells 1 [Source:HGNC Symbol;Acc:HGNC:7775]
51131	PHF11	PHD finger protein 11 [Source:HGNC Symbol;Acc:HGNC:17024]
51676	ASB2	ankyrin repeat and SOCS box containing 2 [Source:HGNC Symbol;Acc:HGNC:16012]
5322	PLA2G5	phospholipase A2 group V [Source:HGNC Symbol;Acc:HGNC:9038]
53342	IL17D	interleukin 17D [Source:HGNC Symbol;Acc:HGNC:5984]
54981	NMRK1	nicotinamide riboside kinase 1 [Source:HGNC Symbol;Acc:HGNC:26057]
55287	TMEM40	transmembrane protein 40 [Source:HGNC Symbol;Acc:HGNC:25620]
55624	POMGNT1	protein O-linked mannose N-acetylglucosaminyltransferase 1 (beta 1,2-) [Source:HGNC Symbol;Acc:HGNC:19139]
55906	ZC4H2	zinc finger C4H2-type containing [Source:HGNC Symbol;Acc:HGNC:24931]
57476	GRAMD1B	GRAM domain containing 1B [Source:HGNC Symbol;Acc:HGNC:29214]
57526	PCDH19	protocadherin 19 [Source:HGNC Symbol;Acc:HGNC:14270]
57556	SEMA6A	semaphorin 6A [Source:HGNC Symbol;Acc:HGNC:10738]
57561	ARRDC3	arrestin domain containing 3 [Source:HGNC Symbol;Acc:HGNC:29263]
57665	RDH14	retinol dehydrogenase 14 [Source:HGNC Symbol;Acc:HGNC:19979]
58484	NLRC4	NLR family CARD domain containing 4 [Source:HGNC Symbol;Acc:HGNC:16412]
60401	EDA2R	ectodysplasin A2 receptor [Source:HGNC Symbol;Acc:HGNC:17756]
64218	SEMA4A	semaphorin 4A [Source:HGNC Symbol;Acc:HGNC:10729]
64344	HIF3A	hypoxia inducible factor 3 subunit alpha [Source:HGNC Symbol;Acc:HGNC:15825]
646424	SPINK8	serine peptidase inhibitor Kazal type 8 (putative) [Source:HGNC Symbol;Acc:HGNC:33160]
6913	TBX15	T-box transcription factor 15 [Source:HGNC Symbol;Acc:HGNC:11594]
6988	TCTA	T cell leukemia translocation altered [Source:HGNC Symbol;Acc:HGNC:11692]
7336	UBE2V2	ubiquitin conjugating enzyme E2 V2 [Source:HGNC Symbol;Acc:HGNC:12495]
79736	TEFM	transcription elongation factor, mitochondrial [Source:HGNC Symbol;Acc:HGNC:26223]
80745	THUMPD2	THUMP domain containing 2 [Source:HGNC Symbol;Acc:HGNC:14890]
84107	ZIC4	Zic family member 4 [Source:HGNC Symbol;Acc:HGNC:20393]
84236	RHBDD1	rhomboid domain containing 1 [Source:HGNC Symbol;Acc:HGNC:23081]
91179	SCARF2	scavenger receptor class F member 2 [Source:HGNC Symbol;Acc:HGNC:19869]
9162	DGKI	diacylglycerol kinase iota [Source:HGNC Symbol;Acc:HGNC:2855]
91860	CALML4	calmodulin like 4 [Source:HGNC Symbol;Acc:HGNC:18445]
92241	RCSD1	RCSD domain containing 1 [Source:HGNC Symbol;Acc:HGNC:28310]
93082	NEURL3	neuralized E3 ubiquitin protein ligase 3 [Source:HGNC Symbol;Acc:HGNC:25162]
9990	SLC12A6	solute carrier family 12 member 6 [Source:HGNC Symbol;Acc:HGNC:10914]

## Sheet: ST3H
Overlap Results
Collection(s):	H
# overlaps shown:	7
# genesets in collections:	50
# genes in comparison (n):	97
# genes in universe (N):	42577
Gene Set Name	# Genes in Gene Set (K)	Description	# Genes in Overlap (k)	k/K	p-value	FDR q-value
HALLMARK_EPITHELIAL_MESENCHYMAL_TRANSITION	200	Genes defining epithelial-mesenchymal transition, as in wound healing, fibrosis and metastasis.	5	0.025	9.87e-05	0.00494
HALLMARK_IL2_STAT5_SIGNALING	199	Genes up-regulated by STAT5 in response to IL2 stimulation.	4	0.0201	0.00114	0.0194
HALLMARK_P53_PATHWAY	200	Genes involved in p53 pathways and networks.	4	0.02	0.00116	0.0194
HALLMARK_ANGIOGENESIS	36	Genes up-regulated during formation of blood vessels (angiogenesis).	2	0.0556	0.00308	0.038
HALLMARK_UV_RESPONSE_DN	144	Genes down-regulated in response to ultraviolet (UV) radiation.	3	0.0208	0.00443	0.038
HALLMARK_APICAL_SURFACE	44	Genes encoding proteins over-represented on the apical surface of epithelial cells, e.g., important for cell polarity (apical area).	2	0.0455	0.00457	0.038
HALLMARK_TGF_BETA_SIGNALING	54	Genes up-regulated in response to TGFB1 [GeneID=7040].	2	0.037	0.00681	0.0486
Gene/Gene Set Overlap Matrix
Entrez Gene Id	Gene Symbol	Gene Description	HALLMARK_EPITHELIAL_MESENCHYMAL_TRANSITION	HALLMARK_IL2_STAT5_SIGNALING	HALLMARK_P53_PATHWAY	HALLMARK_ANGIOGENESIS	HALLMARK_UV_RESPONSE_DN	HALLMARK_APICAL_SURFACE	HALLMARK_TGF_BETA_SIGNALING
10631	POSTN	periostin [Source:HGNC Symbol;Acc:HGNC:16953]	HALLMARK_EPITHELIAL_MESENCHYMAL_TRANSITION			HALLMARK_ANGIOGENESIS
627	BDNF	brain derived neurotrophic factor [Source:HGNC Symbol;Acc:HGNC:1033]	HALLMARK_EPITHELIAL_MESENCHYMAL_TRANSITION				HALLMARK_UV_RESPONSE_DN
56937	PMEPA1	prostate transmembrane protein, androgen induced 1 [Source:HGNC Symbol;Acc:HGNC:14107]	HALLMARK_EPITHELIAL_MESENCHYMAL_TRANSITION						HALLMARK_TGF_BETA_SIGNALING
9353	SLIT2	slit guidance ligand 2 [Source:HGNC Symbol;Acc:HGNC:11086]	HALLMARK_EPITHELIAL_MESENCHYMAL_TRANSITION
1809	DPYSL3	dihydropyrimidinase like 3 [Source:HGNC Symbol;Acc:HGNC:3015]	HALLMARK_EPITHELIAL_MESENCHYMAL_TRANSITION
894	CCND2	cyclin D2 [Source:HGNC Symbol;Acc:HGNC:1583]		HALLMARK_IL2_STAT5_SIGNALING	HALLMARK_P53_PATHWAY	HALLMARK_ANGIOGENESIS
10397	NDRG1	N-myc downstream regulated 1 [Source:HGNC Symbol;Acc:HGNC:7679]		HALLMARK_IL2_STAT5_SIGNALING	HALLMARK_P53_PATHWAY
3560	IL2RB	interleukin 2 receptor subunit beta [Source:HGNC Symbol;Acc:HGNC:6009]		HALLMARK_IL2_STAT5_SIGNALING				HALLMARK_APICAL_SURFACE
6095	RORA	RAR related orphan receptor A [Source:HGNC Symbol;Acc:HGNC:10258]		HALLMARK_IL2_STAT5_SIGNALING
56997	COQ8A	coenzyme Q8A [Source:HGNC Symbol;Acc:HGNC:16812]			HALLMARK_P53_PATHWAY
900	CCNG1	cyclin G1 [Source:HGNC Symbol;Acc:HGNC:1592]			HALLMARK_P53_PATHWAY
4781	NFIB	nuclear factor I B [Source:HGNC Symbol;Acc:HGNC:7785]					HALLMARK_UV_RESPONSE_DN
51460	SFMBT1	Scm like with four mbt domains 1 [Source:HGNC Symbol;Acc:HGNC:20255]					HALLMARK_UV_RESPONSE_DN
1946	EFNA5	ephrin A5 [Source:HGNC Symbol;Acc:HGNC:3225]						HALLMARK_APICAL_SURFACE
999	CDH1	cadherin 1 [Source:HGNC Symbol;Acc:HGNC:1748]							HALLMARK_TGF_BETA_SIGNALING
1272	CNTN1	contactin 1 [Source:HGNC Symbol;Acc:HGNC:2171]
2081	ERN1	endoplasmic reticulum to nucleus signaling 1 [Source:HGNC Symbol;Acc:HGNC:3449]
79094	CHAC1	ChaC glutathione specific gamma-glutamylcyclotransferase 1 [Source:HGNC Symbol;Acc:HGNC:28680]
157807	CLVS1	clavesin 1 [Source:HGNC Symbol;Acc:HGNC:23139]
5443	POMC	proopiomelanocortin [Source:HGNC Symbol;Acc:HGNC:9201]
23417	MLYCD	malonyl-CoA decarboxylase [Source:HGNC Symbol;Acc:HGNC:7150]
762	CA4	carbonic anhydrase 4 [Source:HGNC Symbol;Acc:HGNC:1375]
11145	PLAAT3	phospholipase A and acyltransferase 3 [Source:HGNC Symbol;Acc:HGNC:17825]
64798	DEPTOR	DEP domain containing MTOR interacting protein [Source:HGNC Symbol;Acc:HGNC:22953]
10203	CALCRL	calcitonin receptor like receptor [Source:HGNC Symbol;Acc:HGNC:16709]
10991	SLC38A3	solute carrier family 38 member 3 [Source:HGNC Symbol;Acc:HGNC:18044]
83483	PLVAP	plasmalemma vesicle associated protein [Source:HGNC Symbol;Acc:HGNC:13635]
4916	NTRK3	neurotrophic receptor tyrosine kinase 3 [Source:HGNC Symbol;Acc:HGNC:8033]
11283	CYP4F8	cytochrome P450 family 4 subfamily F member 8 [Source:HGNC Symbol;Acc:HGNC:2648]
123688	HYKK	hydroxylysine kinase [Source:HGNC Symbol;Acc:HGNC:34403]
124359	CDYL2	chromodomain Y like 2 [Source:HGNC Symbol;Acc:HGNC:23030]
132671	SPATA18	spermatogenesis associated 18 [Source:HGNC Symbol;Acc:HGNC:29579]
140766	ADAMTS14	ADAM metallopeptidase with thrombospondin type 1 motif 14 [Source:HGNC Symbol;Acc:HGNC:14899]
143279	HECTD2	HECT domain E3 ubiquitin protein ligase 2 [Source:HGNC Symbol;Acc:HGNC:26736]
143425	SYT9	synaptotagmin 9 [Source:HGNC Symbol;Acc:HGNC:19265]
155368	METTL27	methyltransferase like 27 [Source:HGNC Symbol;Acc:HGNC:19068]
165215	FAM171B	family with sequence similarity 171 member B [Source:HGNC Symbol;Acc:HGNC:29412]
170082	TCEANC	transcription elongation factor A N-terminal and central domain containing [Source:HGNC Symbol;Acc:HGNC:28277]
1812	DRD1	dopamine receptor D1 [Source:HGNC Symbol;Acc:HGNC:3020]
219	ALDH1B1	aldehyde dehydrogenase 1 family member B1 [Source:HGNC Symbol;Acc:HGNC:407]
222166	MTURN	maturin, neural progenitor differentiation regulator homolog [Source:HGNC Symbol;Acc:HGNC:25457]
23302	WSCD1	WSC domain containing 1 [Source:HGNC Symbol;Acc:HGNC:29060]
23401	FRAT2	FRAT regulator of WNT signaling pathway 2 [Source:HGNC Symbol;Acc:HGNC:16048]
23498	HAAO	3-hydroxyanthranilate 3,4-dioxygenase [Source:HGNC Symbol;Acc:HGNC:4796]
23746	AIPL1	aryl hydrocarbon receptor interacting protein like 1 [Source:HGNC Symbol;Acc:HGNC:359]
256380	SCML4	Scm polycomb group protein like 4 [Source:HGNC Symbol;Acc:HGNC:21397]
26038	CHD5	chromodomain helicase DNA binding protein 5 [Source:HGNC Symbol;Acc:HGNC:16816]
27040	LAT	linker for activation of T cells [Source:HGNC Symbol;Acc:HGNC:18874]
283446	MYO1H	myosin IH [Source:HGNC Symbol;Acc:HGNC:13879]
283652	SLC24A5	solute carrier family 24 member 5 [Source:HGNC Symbol;Acc:HGNC:20611]
2900	GRIK4	glutamate ionotropic receptor kainate type subunit 4 [Source:HGNC Symbol;Acc:HGNC:4582]
29904	EEF2K	eukaryotic elongation factor 2 kinase [Source:HGNC Symbol;Acc:HGNC:24615]
29906	ST8SIA5	ST8 alpha-N-acetyl-neuraminide alpha-2,8-sialyltransferase 5 [Source:HGNC Symbol;Acc:HGNC:17827]
3131	HLF	HLF transcription factor, PAR bZIP family member [Source:HGNC Symbol;Acc:HGNC:4977]
32	ACACB	acetyl-CoA carboxylase beta [Source:HGNC Symbol;Acc:HGNC:85]
400258	C14orf180	chromosome 14 open reading frame 180 [Source:HGNC Symbol;Acc:HGNC:33795]
401190	RGS7BP	regulator of G protein signaling 7 binding protein [Source:HGNC Symbol;Acc:HGNC:23271]
4185	ADAM11	ADAM metallopeptidase domain 11 [Source:HGNC Symbol;Acc:HGNC:189]
4286	MITF	melanocyte inducing transcription factor [Source:HGNC Symbol;Acc:HGNC:7105]
4811	NID1	nidogen 1 [Source:HGNC Symbol;Acc:HGNC:7821]
50507	NOX4	NADPH oxidase 4 [Source:HGNC Symbol;Acc:HGNC:7891]
50940	PDE11A	phosphodiesterase 11A [Source:HGNC Symbol;Acc:HGNC:8773]
51005	AMDHD2	amidohydrolase domain containing 2 [Source:HGNC Symbol;Acc:HGNC:24262]
54986	ULK4	unc-51 like kinase 4 [Source:HGNC Symbol;Acc:HGNC:15784]
55321	TMEM74B	transmembrane protein 74B [Source:HGNC Symbol;Acc:HGNC:15893]
5570	PKIB	cAMP-dependent protein kinase inhibitor beta [Source:HGNC Symbol;Acc:HGNC:9018]
55740	ENAH	ENAH actin regulator [Source:HGNC Symbol;Acc:HGNC:18271]
57168	ASPHD2	aspartate beta-hydroxylase domain containing 2 [Source:HGNC Symbol;Acc:HGNC:30437]
57221	ARFGEF3	ARFGEF family member 3 [Source:HGNC Symbol;Acc:HGNC:21213]
57509	MTUS1	microtubule associated scaffold protein 1 [Source:HGNC Symbol;Acc:HGNC:29789]
57520	HECW2	HECT, C2 and WW domain containing E3 ubiquitin protein ligase 2 [Source:HGNC Symbol;Acc:HGNC:29853]
57593	EBF4	EBF family member 4 [Source:HGNC Symbol;Acc:HGNC:29278]
64097	EPB41L4A	erythrocyte membrane protein band 4.1 like 4A [Source:HGNC Symbol;Acc:HGNC:13278]
64400	AKTIP	AKT interacting protein [Source:HGNC Symbol;Acc:HGNC:16710]
644150	WIPF3	WAS/WASL interacting protein family member 3 [Source:HGNC Symbol;Acc:HGNC:22004]
65009	NDRG4	NDRG family member 4 [Source:HGNC Symbol;Acc:HGNC:14466]
6523	SLC5A1	solute carrier family 5 member 1 [Source:HGNC Symbol;Acc:HGNC:11036]
6785	ELOVL4	ELOVL fatty acid elongase 4 [Source:HGNC Symbol;Acc:HGNC:14415]
727957	MROH1	maestro heat like repeat family member 1 [Source:HGNC Symbol;Acc:HGNC:26958]
7306	TYRP1	tyrosinase related protein 1 [Source:HGNC Symbol;Acc:HGNC:12450]
7434	VIPR2	vasoactive intestinal peptide receptor 2 [Source:HGNC Symbol;Acc:HGNC:12695]
79645	CLXN	calaxin [Source:HGNC Symbol;Acc:HGNC:25678]
79822	ARHGAP28	Rho GTPase activating protein 28 [Source:HGNC Symbol;Acc:HGNC:25509]
80045	GPR157	G protein-coupled receptor 157 [Source:HGNC Symbol;Acc:HGNC:23687]
80243	PREX2	phosphatidylinositol-3,4,5-trisphosphate dependent Rac exchange factor 2 [Source:HGNC Symbol;Acc:HGNC:22950]
8110	DPF3	double PHD fingers 3 [Source:HGNC Symbol;Acc:HGNC:17427]
81889	FAHD1	fumarylacetoacetate hydrolase domain containing 1 [Source:HGNC Symbol;Acc:HGNC:14169]
83543	AIF1L	allograft inflammatory factor 1 like [Source:HGNC Symbol;Acc:HGNC:28904]
83992	CTTNBP2	cortactin binding protein 2 [Source:HGNC Symbol;Acc:HGNC:15679]
8407	TAGLN2	transgelin 2 [Source:HGNC Symbol;Acc:HGNC:11554]
84140	FAM161A	FAM161 centrosomal protein A [Source:HGNC Symbol;Acc:HGNC:25808]
84281	C2orf88	chromosome 2 open reading frame 88 [Source:HGNC Symbol;Acc:HGNC:28191]
84826	SFT2D3	SFT2 domain containing 3 [Source:HGNC Symbol;Acc:HGNC:28767]
89845	ABCC10	ATP binding cassette subfamily C member 10 [Source:HGNC Symbol;Acc:HGNC:52]
9027	NAT8	N-acetyltransferase 8 (putative) [Source:HGNC Symbol;Acc:HGNC:18069]
93550	ZFAND4	zinc finger AN1-type containing 4 [Source:HGNC Symbol;Acc:HGNC:23504]
93986	FOXP2	forkhead box P2 [Source:HGNC Symbol;Acc:HGNC:13875]

## Sheet: ST3I
Overlap Results
Collection(s):	H
# overlaps shown:	1
# genesets in collections:	50
# genes in comparison (n):	34
# genes in universe (N):	42577
Gene Set Name	# Genes in Gene Set (K)	Description	# Genes in Overlap (k)	k/K	p-value	FDR q-value
HALLMARK_TGF_BETA_SIGNALING	54	Genes up-regulated in response to TGFB1 [GeneID=7040].	2	0.037	0.000863	0.0431
Gene/Gene Set Overlap Matrix
Entrez Gene Id	Gene Symbol	Gene Description	HALLMARK_TGF_BETA_SIGNALING
7082	TJP1	tight junction protein 1 [Source:HGNC Symbol;Acc:HGNC:11827]	HALLMARK_TGF_BETA_SIGNALING
28996	HIPK2	homeodomain interacting protein kinase 2 [Source:HGNC Symbol;Acc:HGNC:14402]	HALLMARK_TGF_BETA_SIGNALING
390	RND3	Rho family GTPase 3 [Source:HGNC Symbol;Acc:HGNC:671]
4288	MKI67	marker of proliferation Ki-67 [Source:HGNC Symbol;Acc:HGNC:7107]
79733	E2F8	E2F transcription factor 8 [Source:HGNC Symbol;Acc:HGNC:24727]
6444	SGCD	sarcoglycan delta [Source:HGNC Symbol;Acc:HGNC:10807]
3983	ABLIM1	actin binding LIM protein 1 [Source:HGNC Symbol;Acc:HGNC:78]
3991	LIPE	lipase E, hormone sensitive type [Source:HGNC Symbol;Acc:HGNC:6621]
25801	GCA	grancalcin [Source:HGNC Symbol;Acc:HGNC:15990]
6781	STC1	stanniocalcin 1 [Source:HGNC Symbol;Acc:HGNC:11373]
1315	COPB1	COPI coat complex subunit beta 1 [Source:HGNC Symbol;Acc:HGNC:2231]
10279	PRSS16	serine protease 16 [Source:HGNC Symbol;Acc:HGNC:9480]
11198	SUPT16H	SPT16 homolog, facilitates chromatin remodeling subunit [Source:HGNC Symbol;Acc:HGNC:11465]
1141	CHRNB2	cholinergic receptor nicotinic beta 2 subunit [Source:HGNC Symbol;Acc:HGNC:1962]
1389	CREBL2	cAMP responsive element binding protein like 2 [Source:HGNC Symbol;Acc:HGNC:2350]
161829	EXD1	exonuclease 3'-5' domain containing 1 [Source:HGNC Symbol;Acc:HGNC:28507]
1750	DLX6	distal-less homeobox 6 [Source:HGNC Symbol;Acc:HGNC:2919]
201134	CEP112	centrosomal protein 112 [Source:HGNC Symbol;Acc:HGNC:28514]
219844	HYLS1	HYLS1 centriolar and ciliogenesis associated [Source:HGNC Symbol;Acc:HGNC:26558]
389432	SAMD5	sterile alpha motif domain containing 5 [Source:HGNC Symbol;Acc:HGNC:21180]
400954	EML6	EMAP like 6 [Source:HGNC Symbol;Acc:HGNC:35412]
417	ART1	ADP-ribosyltransferase 1 [Source:HGNC Symbol;Acc:HGNC:723]
440730	TRIM67	tripartite motif containing 67 [Source:HGNC Symbol;Acc:HGNC:31859]
5137	PDE1C	phosphodiesterase 1C [Source:HGNC Symbol;Acc:HGNC:8776]
54751	FBLIM1	filamin binding LIM protein 1 [Source:HGNC Symbol;Acc:HGNC:24686]
57477	SHROOM4	shroom family member 4 [Source:HGNC Symbol;Acc:HGNC:29215]
677828	SNORA47	small nucleolar RNA, H/ACA box 47 [Source:HGNC Symbol;Acc:HGNC:32640]
6942	TCF20	transcription factor 20 [Source:HGNC Symbol;Acc:HGNC:11631]
8496	PPFIBP1	PPFIA binding protein 1 [Source:HGNC Symbol;Acc:HGNC:9249]
8500	PPFIA1	PTPRF interacting protein alpha 1 [Source:HGNC Symbol;Acc:HGNC:9245]
89782	LMLN	leishmanolysin like peptidase [Source:HGNC Symbol;Acc:HGNC:15991]
9175	MAP3K13	mitogen-activated protein kinase kinase kinase 13 [Source:HGNC Symbol;Acc:HGNC:6852]
91768	CABLES1	Cdk5 and Abl enzyme substrate 1 [Source:HGNC Symbol;Acc:HGNC:25097]
94039	ZNF101	zinc finger protein 101 [Source:HGNC Symbol;Acc:HGNC:12881]

## Sheet: ST3J
Overlap Results
Collection(s):	H
# overlaps shown:	10
# genesets in collections:	50
# genes in comparison (n):	210
# genes in universe (N):	42577
Gene Set Name	# Genes in Gene Set (K)	Description	# Genes in Overlap (k)	k/K	p-value	FDR q-value
HALLMARK_TGF_BETA_SIGNALING	54	Genes up-regulated in response to TGFB1 [GeneID=7040].	5	0.0926	7.23e-06	0.000362
HALLMARK_ESTROGEN_RESPONSE_EARLY	200	Genes defining early response to estrogen.	7	0.035	6.57e-05	0.000821
HALLMARK_KRAS_SIGNALING_UP	200	Genes up-regulated by KRAS activation.	7	0.035	6.57e-05	0.000821
HALLMARK_TNFA_SIGNALING_VIA_NFKB	200	Genes regulated by NF-kB in response to TNF [GeneID=7124].	7	0.035	6.57e-05	0.000821
HALLMARK_INTERFERON_ALPHA_RESPONSE	97	Genes up-regulated in response to alpha interferon proteins.	5	0.0515	0.000124	0.00124
HALLMARK_IL2_STAT5_SIGNALING	199	Genes up-regulated by STAT5 in response to IL2 stimulation.	6	0.0302	0.000487	0.00293
HALLMARK_EPITHELIAL_MESENCHYMAL_TRANSITION	200	Genes defining epithelial-mesenchymal transition, as in wound healing, fibrosis and metastasis.	6	0.03	0.0005	0.00293
HALLMARK_ESTROGEN_RESPONSE_LATE	200	Genes defining late response to estrogen.	6	0.03	0.0005	0.00293
HALLMARK_NOTCH_SIGNALING	32	Genes up-regulated by activation of Notch signaling.	3	0.0938	0.000528	0.00293
HALLMARK_BILE_ACID_METABOLISM	112	Genes involve in metabolism of bile acids and salts.	4	0.0357	0.00236	0.0118
Gene/Gene Set Overlap Matrix
Entrez Gene Id	Gene Symbol	Gene Description	HALLMARK_TGF_BETA_SIGNALING	HALLMARK_ESTROGEN_RESPONSE_EARLY	HALLMARK_KRAS_SIGNALING_UP	HALLMARK_TNFA_SIGNALING_VIA_NFKB	HALLMARK_INTERFERON_ALPHA_RESPONSE	HALLMARK_IL2_STAT5_SIGNALING	HALLMARK_EPITHELIAL_MESENCHYMAL_TRANSITION	HALLMARK_ESTROGEN_RESPONSE_LATE	HALLMARK_NOTCH_SIGNALING	HALLMARK_BILE_ACID_METABOLISM
3726	JUNB	JunB proto-oncogene, AP-1 transcription factor subunit [Source:HGNC Symbol;Acc:HGNC:6205]	HALLMARK_TGF_BETA_SIGNALING			HALLMARK_TNFA_SIGNALING_VIA_NFKB
7050	TGIF1	TGFB induced factor homeobox 1 [Source:HGNC Symbol;Acc:HGNC:11776]	HALLMARK_TGF_BETA_SIGNALING			HALLMARK_TNFA_SIGNALING_VIA_NFKB
7057	THBS1	thrombospondin 1 [Source:HGNC Symbol;Acc:HGNC:11785]	HALLMARK_TGF_BETA_SIGNALING						HALLMARK_EPITHELIAL_MESENCHYMAL_TRANSITION
8412	BCAR3	BCAR3 adaptor protein, NSP family member [Source:HGNC Symbol;Acc:HGNC:973]	HALLMARK_TGF_BETA_SIGNALING									HALLMARK_BILE_ACID_METABOLISM
3399	ID3	inhibitor of DNA binding 3 [Source:HGNC Symbol;Acc:HGNC:5362]	HALLMARK_TGF_BETA_SIGNALING
3280	HES1	hes family bHLH transcription factor 1 [Source:HGNC Symbol;Acc:HGNC:5192]		HALLMARK_ESTROGEN_RESPONSE_EARLY		HALLMARK_TNFA_SIGNALING_VIA_NFKB					HALLMARK_NOTCH_SIGNALING
1997	ELF1	E74 like ETS transcription factor 1 [Source:HGNC Symbol;Acc:HGNC:3316]		HALLMARK_ESTROGEN_RESPONSE_EARLY			HALLMARK_INTERFERON_ALPHA_RESPONSE
7052	TGM2	transglutaminase 2 [Source:HGNC Symbol;Acc:HGNC:11778]		HALLMARK_ESTROGEN_RESPONSE_EARLY				HALLMARK_IL2_STAT5_SIGNALING	HALLMARK_EPITHELIAL_MESENCHYMAL_TRANSITION
399665	EEIG1	estrogen-induced osteoclastogenesis regulator 1 [Source:HGNC Symbol;Acc:HGNC:31419]		HALLMARK_ESTROGEN_RESPONSE_EARLY						HALLMARK_ESTROGEN_RESPONSE_LATE
8645	KCNK5	potassium two pore domain channel subfamily K member 5 [Source:HGNC Symbol;Acc:HGNC:6280]		HALLMARK_ESTROGEN_RESPONSE_EARLY						HALLMARK_ESTROGEN_RESPONSE_LATE
18	ABAT	4-aminobutyrate aminotransferase [Source:HGNC Symbol;Acc:HGNC:23]		HALLMARK_ESTROGEN_RESPONSE_EARLY
9687	GREB1	growth regulating estrogen receptor binding 1 [Source:HGNC Symbol;Acc:HGNC:24885]		HALLMARK_ESTROGEN_RESPONSE_EARLY
9734	HDAC9	histone deacetylase 9 [Source:HGNC Symbol;Acc:HGNC:14065]			HALLMARK_KRAS_SIGNALING_UP
347	APOD	apolipoprotein D [Source:HGNC Symbol;Acc:HGNC:612]			HALLMARK_KRAS_SIGNALING_UP
7139	TNNT2	troponin T2, cardiac type [Source:HGNC Symbol;Acc:HGNC:11949]			HALLMARK_KRAS_SIGNALING_UP
2982	GUCY1A1	guanylate cyclase 1 soluble subunit alpha 1 [Source:HGNC Symbol;Acc:HGNC:4685]			HALLMARK_KRAS_SIGNALING_UP
10912	GADD45G	growth arrest and DNA damage inducible gamma [Source:HGNC Symbol;Acc:HGNC:4097]			HALLMARK_KRAS_SIGNALING_UP
26272	FBXO4	F-box protein 4 [Source:HGNC Symbol;Acc:HGNC:13583]			HALLMARK_KRAS_SIGNALING_UP
55273	TMEM100	transmembrane protein 100 [Source:HGNC Symbol;Acc:HGNC:25607]			HALLMARK_KRAS_SIGNALING_UP
1435	CSF1	colony stimulating factor 1 [Source:HGNC Symbol;Acc:HGNC:2432]				HALLMARK_TNFA_SIGNALING_VIA_NFKB	HALLMARK_INTERFERON_ALPHA_RESPONSE	HALLMARK_IL2_STAT5_SIGNALING
182	JAG1	jagged canonical Notch ligand 1 [Source:HGNC Symbol;Acc:HGNC:6188]				HALLMARK_TNFA_SIGNALING_VIA_NFKB					HALLMARK_NOTCH_SIGNALING
604	BCL6	BCL6 transcription repressor [Source:HGNC Symbol;Acc:HGNC:1001]				HALLMARK_TNFA_SIGNALING_VIA_NFKB
57007	ACKR3	atypical chemokine receptor 3 [Source:HGNC Symbol;Acc:HGNC:23692]				HALLMARK_TNFA_SIGNALING_VIA_NFKB
2634	GBP2	guanylate binding protein 2 [Source:HGNC Symbol;Acc:HGNC:4183]					HALLMARK_INTERFERON_ALPHA_RESPONSE
55281	TMEM140	transmembrane protein 140 [Source:HGNC Symbol;Acc:HGNC:21870]					HALLMARK_INTERFERON_ALPHA_RESPONSE
7318	UBA7	ubiquitin like modifier activating enzyme 7 [Source:HGNC Symbol;Acc:HGNC:12471]					HALLMARK_INTERFERON_ALPHA_RESPONSE
5621	PRNP	prion protein [Source:HGNC Symbol;Acc:HGNC:9449]						HALLMARK_IL2_STAT5_SIGNALING
10924	SMPDL3A	sphingomyelin phosphodiesterase acid like 3A [Source:HGNC Symbol;Acc:HGNC:17389]						HALLMARK_IL2_STAT5_SIGNALING
3655	ITGA6	integrin subunit alpha 6 [Source:HGNC Symbol;Acc:HGNC:6142]						HALLMARK_IL2_STAT5_SIGNALING
5269	SERPINB6	serpin family B member 6 [Source:HGNC Symbol;Acc:HGNC:8950]						HALLMARK_IL2_STAT5_SIGNALING
1301	COL11A1	collagen type XI alpha 1 chain [Source:HGNC Symbol;Acc:HGNC:2186]							HALLMARK_EPITHELIAL_MESENCHYMAL_TRANSITION
5270	SERPINE2	serpin family E member 2 [Source:HGNC Symbol;Acc:HGNC:8951]							HALLMARK_EPITHELIAL_MESENCHYMAL_TRANSITION
57692	MAGEE1	MAGE family member E1 [Source:HGNC Symbol;Acc:HGNC:24934]							HALLMARK_EPITHELIAL_MESENCHYMAL_TRANSITION
800	CALD1	caldesmon 1 [Source:HGNC Symbol;Acc:HGNC:1441]							HALLMARK_EPITHELIAL_MESENCHYMAL_TRANSITION
2261	FGFR3	fibroblast growth factor receptor 3 [Source:HGNC Symbol;Acc:HGNC:3690]								HALLMARK_ESTROGEN_RESPONSE_LATE
27250	PDCD4	programmed cell death 4 [Source:HGNC Symbol;Acc:HGNC:8763]								HALLMARK_ESTROGEN_RESPONSE_LATE
5364	PLXNB1	plexin B1 [Source:HGNC Symbol;Acc:HGNC:9103]								HALLMARK_ESTROGEN_RESPONSE_LATE
64215	DNAJC1	DnaJ heat shock protein family (Hsp40) member C1 [Source:HGNC Symbol;Acc:HGNC:20090]								HALLMARK_ESTROGEN_RESPONSE_LATE
408	ARRB1	arrestin beta 1 [Source:HGNC Symbol;Acc:HGNC:711]									HALLMARK_NOTCH_SIGNALING
10351	ABCA8	ATP binding cassette subfamily A member 8 [Source:HGNC Symbol;Acc:HGNC:38]										HALLMARK_BILE_ACID_METABOLISM
55825	PECR	peroxisomal trans-2-enoyl-CoA reductase [Source:HGNC Symbol;Acc:HGNC:18281]										HALLMARK_BILE_ACID_METABOLISM
8424	BBOX1	gamma-butyrobetaine hydroxylase 1 [Source:HGNC Symbol;Acc:HGNC:964]										HALLMARK_BILE_ACID_METABOLISM
3603	IL16	interleukin 16 [Source:HGNC Symbol;Acc:HGNC:5980]
940	CD28	CD28 molecule [Source:HGNC Symbol;Acc:HGNC:1653]
1519	CTSO	cathepsin O [Source:HGNC Symbol;Acc:HGNC:2542]
3249	HPN	hepsin [Source:HGNC Symbol;Acc:HGNC:5155]
726	CAPN5	calpain 5 [Source:HGNC Symbol;Acc:HGNC:1482]
8851	CDK5R1	cyclin dependent kinase 5 regulatory subunit 1 [Source:HGNC Symbol;Acc:HGNC:1775]
2793	GNGT2	G protein subunit gamma transducin 2 [Source:HGNC Symbol;Acc:HGNC:4412]
4179	CD46	CD46 molecule [Source:HGNC Symbol;Acc:HGNC:6953]
55277	FGGY	FGGY carbohydrate kinase domain containing [Source:HGNC Symbol;Acc:HGNC:25610]
5795	PTPRJ	protein tyrosine phosphatase receptor type J [Source:HGNC Symbol;Acc:HGNC:9673]
7021	TFAP2B	transcription factor AP-2 beta [Source:HGNC Symbol;Acc:HGNC:11743]
23385	NCSTN	nicastrin [Source:HGNC Symbol;Acc:HGNC:17091]
4739	NEDD9	neural precursor cell expressed, developmentally down-regulated 9 [Source:HGNC Symbol;Acc:HGNC:7733]
8440	NCK2	NCK adaptor protein 2 [Source:HGNC Symbol;Acc:HGNC:7665]
8874	ARHGEF7	Rho guanine nucleotide exchange factor 7 [Source:HGNC Symbol;Acc:HGNC:15607]
8436	CAVIN2	caveolae associated protein 2 [Source:HGNC Symbol;Acc:HGNC:10690]
10487	CAP1	cyclase associated actin cytoskeleton regulatory protein 1 [Source:HGNC Symbol;Acc:HGNC:20040]
11096	ADAMTS5	ADAM metallopeptidase with thrombospondin type 1 motif 5 [Source:HGNC Symbol;Acc:HGNC:221]
257194	NEGR1	neuronal growth regulator 1 [Source:HGNC Symbol;Acc:HGNC:17302]
10840	ALDH1L1	aldehyde dehydrogenase 1 family member L1 [Source:HGNC Symbol;Acc:HGNC:3978]
25793	FBXO7	F-box protein 7 [Source:HGNC Symbol;Acc:HGNC:13586]
51646	YPEL5	yippee like 5 [Source:HGNC Symbol;Acc:HGNC:18329]
3732	CD82	CD82 molecule [Source:HGNC Symbol;Acc:HGNC:6210]
2028	ENPEP	glutamyl aminopeptidase [Source:HGNC Symbol;Acc:HGNC:3355]
2099	ESR1	estrogen receptor 1 [Source:HGNC Symbol;Acc:HGNC:3467]
65018	PINK1	PTEN induced kinase 1 [Source:HGNC Symbol;Acc:HGNC:14581]
2185	PTK2B	protein tyrosine kinase 2 beta [Source:HGNC Symbol;Acc:HGNC:9612]
3488	IGFBP5	insulin like growth factor binding protein 5 [Source:HGNC Symbol;Acc:HGNC:5474]
25874	MPC2	mitochondrial pyruvate carrier 2 [Source:HGNC Symbol;Acc:HGNC:24515]
10512	SEMA3C	semaphorin 3C [Source:HGNC Symbol;Acc:HGNC:10725]
100506742	CASP12	caspase 12 (gene/pseudogene) [Source:HGNC Symbol;Acc:HGNC:19004]
10082	GPC6	glypican 6 [Source:HGNC Symbol;Acc:HGNC:4454]
10231	RCAN2	regulator of calcineurin 2 [Source:HGNC Symbol;Acc:HGNC:3041]
10371	SEMA3A	semaphorin 3A [Source:HGNC Symbol;Acc:HGNC:10723]
10424	PGRMC2	progesterone receptor membrane component 2 [Source:HGNC Symbol;Acc:HGNC:16089]
10825	NEU3	neuraminidase 3 [Source:HGNC Symbol;Acc:HGNC:7760]
11174	ADAMTS6	ADAM metallopeptidase with thrombospondin type 1 motif 6 [Source:HGNC Symbol;Acc:HGNC:222]
113263	GLCCI1	glucocorticoid induced 1 [Source:HGNC Symbol;Acc:HGNC:18713]
114821	SCAND3	SCAN domain containing 3 [Source:HGNC Symbol;Acc:HGNC:13851]
114907	FBXO32	F-box protein 32 [Source:HGNC Symbol;Acc:HGNC:16731]
117154	DACH2	dachshund family transcription factor 2 [Source:HGNC Symbol;Acc:HGNC:16814]
117283	IP6K3	inositol hexakisphosphate kinase 3 [Source:HGNC Symbol;Acc:HGNC:17269]
118427	OLFM3	olfactomedin 3 [Source:HGNC Symbol;Acc:HGNC:17990]
121227	LRIG3	leucine rich repeats and immunoglobulin like domains 3 [Source:HGNC Symbol;Acc:HGNC:30991]
126969	SLC44A3	solute carrier family 44 member 3 [Source:HGNC Symbol;Acc:HGNC:28689]
128272	ARHGEF19	Rho guanine nucleotide exchange factor 19 [Source:HGNC Symbol;Acc:HGNC:26604]
1295	COL8A1	collagen type VIII alpha 1 chain [Source:HGNC Symbol;Acc:HGNC:2215]
140688	NOL4L	nucleolar protein 4 like [Source:HGNC Symbol;Acc:HGNC:16106]
143872	ARHGAP42	Rho GTPase activating protein 42 [Source:HGNC Symbol;Acc:HGNC:26545]
144577	KICS2	KICSTOR subunit 2 [Source:HGNC Symbol;Acc:HGNC:26517]
146433	IL34	interleukin 34 [Source:HGNC Symbol;Acc:HGNC:28529]
146713	RBFOX3	RNA binding fox-1 homolog 3 [Source:HGNC Symbol;Acc:HGNC:27097]
146857	SLFN13	schlafen family member 13 [Source:HGNC Symbol;Acc:HGNC:26481]
1471	CST3	cystatin C [Source:HGNC Symbol;Acc:HGNC:2475]
153222	CREBRF	CREB3 regulatory factor [Source:HGNC Symbol;Acc:HGNC:24050]
1545	CYP1B1	cytochrome P450 family 1 subfamily B member 1 [Source:HGNC Symbol;Acc:HGNC:2597]
157855	KCNU1	potassium calcium-activated channel subfamily U member 1 [Source:HGNC Symbol;Acc:HGNC:18867]
158471	PRUNE2	prune homolog 2 with BCH domain [Source:HGNC Symbol;Acc:HGNC:25209]
169841	ZNF169	zinc finger protein 169 [Source:HGNC Symbol;Acc:HGNC:12957]
1947	EFNB1	ephrin B1 [Source:HGNC Symbol;Acc:HGNC:3226]
203328	SUSD3	sushi domain containing 3 [Source:HGNC Symbol;Acc:HGNC:28391]
2078	ERG	ETS transcription factor ERG [Source:HGNC Symbol;Acc:HGNC:3446]
221458	KIF6	kinesin family member 6 [Source:HGNC Symbol;Acc:HGNC:21202]
22871	NLGN1	neuroligin 1 [Source:HGNC Symbol;Acc:HGNC:14291]
23120	ATP10B	ATPase phospholipid transporting 10B (putative) [Source:HGNC Symbol;Acc:HGNC:13543]
23152	CIC	capicua transcriptional repressor [Source:HGNC Symbol;Acc:HGNC:14214]
23328	SASH1	SAM and SH3 domain containing 1 [Source:HGNC Symbol;Acc:HGNC:19182]
23370	ARHGEF18	Rho/Rac guanine nucleotide exchange factor 18 [Source:HGNC Symbol;Acc:HGNC:17090]
23432	GPR161	G protein-coupled receptor 161 [Source:HGNC Symbol;Acc:HGNC:23694]
23545	ATP6V0A2	ATPase H+ transporting V0 subunit a2 [Source:HGNC Symbol;Acc:HGNC:18481]
23671	TMEFF2	transmembrane protein with EGF like and two follistatin like domains 2 [Source:HGNC Symbol;Acc:HGNC:11867]
23767	FLRT3	fibronectin leucine rich transmembrane protein 3 [Source:HGNC Symbol;Acc:HGNC:3762]
2531	KDSR	3-ketodihydrosphingosine reductase [Source:HGNC Symbol;Acc:HGNC:4021]
255394	TCP11L2	t-complex 11 like 2 [Source:HGNC Symbol;Acc:HGNC:28627]
25827	FBXL2	F-box and leucine rich repeat protein 2 [Source:HGNC Symbol;Acc:HGNC:13598]
25925	ZNF521	zinc finger protein 521 [Source:HGNC Symbol;Acc:HGNC:24605]
26260	FBXO25	F-box protein 25 [Source:HGNC Symbol;Acc:HGNC:13596]
2637	GBX2	gastrulation brain homeobox 2 [Source:HGNC Symbol;Acc:HGNC:4186]
2690	GHR	growth hormone receptor [Source:HGNC Symbol;Acc:HGNC:4263]
27113	BBC3	BCL2 binding component 3 [Source:HGNC Symbol;Acc:HGNC:17868]
27253	PCDH17	protocadherin 17 [Source:HGNC Symbol;Acc:HGNC:14267]
285556	C4orf54	chromosome 4 open reading frame 54 [Source:HGNC Symbol;Acc:HGNC:27741]
2888	GRB14	growth factor receptor bound protein 14 [Source:HGNC Symbol;Acc:HGNC:4565]
29942	PURG	purine rich element binding protein G [Source:HGNC Symbol;Acc:HGNC:17930]
309	ANXA6	annexin A6 [Source:HGNC Symbol;Acc:HGNC:544]
3142	HLX	H2.0 like homeobox [Source:HGNC Symbol;Acc:HGNC:4978]
345757	FAM174A	family with sequence similarity 174 member A [Source:HGNC Symbol;Acc:HGNC:24943]
353497	POLN	DNA polymerase nu [Source:HGNC Symbol;Acc:HGNC:18870]
3628	INPP1	inositol polyphosphate-1-phosphatase [Source:HGNC Symbol;Acc:HGNC:6071]
375033	PEAR1	platelet endothelial aggregation receptor 1 [Source:HGNC Symbol;Acc:HGNC:33631]
375775	PNPLA7	patatin like phospholipase domain containing 7 [Source:HGNC Symbol;Acc:HGNC:24768]
388403	YPEL2	yippee like 2 [Source:HGNC Symbol;Acc:HGNC:18326]
389072	PLEKHM3	pleckstrin homology domain containing M3 [Source:HGNC Symbol;Acc:HGNC:34006]
401494	HACD4	3-hydroxyacyl-CoA dehydratase 4 [Source:HGNC Symbol;Acc:HGNC:20920]
4126	MANBA	mannosidase beta [Source:HGNC Symbol;Acc:HGNC:6831]
4311	MME	membrane metalloendopeptidase [Source:HGNC Symbol;Acc:HGNC:7154]
440073	IQSEC3	IQ motif and Sec7 domain ArfGEF 3 [Source:HGNC Symbol;Acc:HGNC:29193]
4688	NCF2	neutrophil cytosolic factor 2 [Source:HGNC Symbol;Acc:HGNC:7661]
4784	NFIX	nuclear factor I X [Source:HGNC Symbol;Acc:HGNC:7788]
51114	ZDHHC9	zinc finger DHHC-type palmitoyltransferase 9 [Source:HGNC Symbol;Acc:HGNC:18475]
51200	CPA4	carboxypeptidase A4 [Source:HGNC Symbol;Acc:HGNC:15740]
51294	PCDH12	protocadherin 12 [Source:HGNC Symbol;Acc:HGNC:8657]
51339	DACT1	dishevelled binding antagonist of beta catenin 1 [Source:HGNC Symbol;Acc:HGNC:17748]
51603	METTL13	methyltransferase 13, eEF1A N-terminus and K55 [Source:HGNC Symbol;Acc:HGNC:24248]
5272	SERPINB9	serpin family B member 9 [Source:HGNC Symbol;Acc:HGNC:8955]
5375	PMP2	peripheral myelin protein 2 [Source:HGNC Symbol;Acc:HGNC:9117]
54360	CYTL1	cytokine like 1 [Source:HGNC Symbol;Acc:HGNC:24435]
54946	SLC41A3	solute carrier family 41 member 3 [Source:HGNC Symbol;Acc:HGNC:31046]
55020	TTC38	tetratricopeptide repeat domain 38 [Source:HGNC Symbol;Acc:HGNC:26082]
550643	NBDY	negative regulator of P-body association [Source:HGNC Symbol;Acc:HGNC:50713]
55283	MCOLN3	mucolipin TRP cation channel 3 [Source:HGNC Symbol;Acc:HGNC:13358]
55608	ANKRD10	ankyrin repeat domain 10 [Source:HGNC Symbol;Acc:HGNC:20265]
5575	PRKAR1B	protein kinase cAMP-dependent type I regulatory subunit beta [Source:HGNC Symbol;Acc:HGNC:9390]
55773	TBC1D23	TBC1 domain family member 23 [Source:HGNC Symbol;Acc:HGNC:25622]
55824	PAG1	phosphoprotein membrane anchor with glycosphingolipid microdomains 1 [Source:HGNC Symbol;Acc:HGNC:30043]
55901	THSD1	thrombospondin type 1 domain containing 1 [Source:HGNC Symbol;Acc:HGNC:17754]
56204	ATOSA	atos homolog A [Source:HGNC Symbol;Acc:HGNC:25609]
56479	KCNQ5	potassium voltage-gated channel subfamily Q member 5 [Source:HGNC Symbol;Acc:HGNC:6299]
56963	RGMA	repulsive guidance molecule BMP co-receptor a [Source:HGNC Symbol;Acc:HGNC:30308]
57088	PLSCR4	phospholipid scramblase 4 [Source:HGNC Symbol;Acc:HGNC:16497]
57101	ANO2	anoctamin 2 [Source:HGNC Symbol;Acc:HGNC:1183]
57185	NIPAL3	NIPA like domain containing 3 [Source:HGNC Symbol;Acc:HGNC:25233]
57480	PLEKHG1	pleckstrin homology and RhoGEF domain containing G1 [Source:HGNC Symbol;Acc:HGNC:20884]
57491	AHRR	aryl hydrocarbon receptor repressor [Source:HGNC Symbol;Acc:HGNC:346]
57493	HEG1	heart development protein with EGF like domains 1 [Source:HGNC Symbol;Acc:HGNC:29227]
57562	CEP126	centrosomal protein 126 [Source:HGNC Symbol;Acc:HGNC:29264]
5997	RGS2	regulator of G protein signaling 2 [Source:HGNC Symbol;Acc:HGNC:9998]
6092	ROBO2	roundabout guidance receptor 2 [Source:HGNC Symbol;Acc:HGNC:10250]
6285	S100B	S100 calcium binding protein B [Source:HGNC Symbol;Acc:HGNC:10500]
6332	SCN7A	sodium voltage-gated channel alpha subunit 7 [Source:HGNC Symbol;Acc:HGNC:10594]
63876	PKNOX2	PBX/knotted 1 homeobox 2 [Source:HGNC Symbol;Acc:HGNC:16714]
64839	FBXL17	F-box and leucine rich repeat protein 17 [Source:HGNC Symbol;Acc:HGNC:13615]
65059	RAPH1	Ras association (RalGDS/AF-6) and pleckstrin homology domains 1 [Source:HGNC Symbol;Acc:HGNC:14436]
65258	MPPE1	metallophosphoesterase 1 [Source:HGNC Symbol;Acc:HGNC:15988]
653689	GSTT2B	glutathione S-transferase theta 2B [Source:HGNC Symbol;Acc:HGNC:33437]
6604	SMARCD3	SWI/SNF related, matrix associated, actin dependent regulator of chromatin, subfamily d, member 3 [Source:HGNC Symbol;Acc:HGNC:11108]
6939	TCF15	transcription factor 15 [Source:HGNC Symbol;Acc:HGNC:11627]
7220	TRPC1	transient receptor potential cation channel subfamily C member 1 [Source:HGNC Symbol;Acc:HGNC:12333]
7409	VAV1	vav guanine nucleotide exchange factor 1 [Source:HGNC Symbol;Acc:HGNC:12657]
780	DDR1	discoidin domain receptor tyrosine kinase 1 [Source:HGNC Symbol;Acc:HGNC:2730]
79411	GLB1L	galactosidase beta 1 like [Source:HGNC Symbol;Acc:HGNC:28129]
79663	HSPBAP1	HSPB1 associated protein 1 [Source:HGNC Symbol;Acc:HGNC:16389]
80150	ASRGL1	asparaginase and isoaspartyl peptidase 1 [Source:HGNC Symbol;Acc:HGNC:16448]
80216	ALPK1	alpha kinase 1 [Source:HGNC Symbol;Acc:HGNC:20917]
80762	NDFIP1	Nedd4 family interacting protein 1 [Source:HGNC Symbol;Acc:HGNC:17592]
815	CAMK2A	calcium/calmodulin dependent protein kinase II alpha [Source:HGNC Symbol;Acc:HGNC:1460]
81551	STMN4	stathmin 4 [Source:HGNC Symbol;Acc:HGNC:16078]
81618	ITM2C	integral membrane protein 2C [Source:HGNC Symbol;Acc:HGNC:6175]
8291	DYSF	dysferlin [Source:HGNC Symbol;Acc:HGNC:3097]
83450	DRC3	dynein regulatory complex subunit 3 [Source:HGNC Symbol;Acc:HGNC:25384]
84171	LOXL4	lysyl oxidase like 4 [Source:HGNC Symbol;Acc:HGNC:17171]
8419	BFSP2	beaded filament structural protein 2 [Source:HGNC Symbol;Acc:HGNC:1041]
84909	AOPEP	aminopeptidase O (putative) [Source:HGNC Symbol;Acc:HGNC:1361]
84925	SLC49A4	solute carrier family 49 member 4 [Source:HGNC Symbol;Acc:HGNC:16628]
8522	GAS7	growth arrest specific 7 [Source:HGNC Symbol;Acc:HGNC:4169]
8528	DDO	D-aspartate oxidase [Source:HGNC Symbol;Acc:HGNC:2727]
85480	TSLP	thymic stromal lymphopoietin [Source:HGNC Symbol;Acc:HGNC:30743]
8605	PLA2G4C	phospholipase A2 group IVC [Source:HGNC Symbol;Acc:HGNC:9037]
8796	SCEL	sciellin [Source:HGNC Symbol;Acc:HGNC:10573]
8863	PER3	period circadian regulator 3 [Source:HGNC Symbol;Acc:HGNC:8847]
89866	SEC16B	SEC16 homolog B, endoplasmic reticulum export factor [Source:HGNC Symbol;Acc:HGNC:30301]
9024	BRSK2	BR serine/threonine kinase 2 [Source:HGNC Symbol;Acc:HGNC:11405]
92714	ARRDC1	arrestin domain containing 1 [Source:HGNC Symbol;Acc:HGNC:28633]
9315	NREP	neuronal regeneration related protein [Source:HGNC Symbol;Acc:HGNC:16834]
9468	PCYT1B	phosphate cytidylyltransferase 1B, choline [Source:HGNC Symbol;Acc:HGNC:8755]
9649	RALGPS1	Ral GEF with PH domain and SH3 binding motif 1 [Source:HGNC Symbol;Acc:HGNC:16851]
9750	RIPOR2	RHO family interacting cell polarization regulator 2 [Source:HGNC Symbol;Acc:HGNC:13872]
9848	MFAP3L	microfibril associated protein 3 like [Source:HGNC Symbol;Acc:HGNC:29083]

[truncated: 3 more sheets: ST3K, ST3L, ST3M]
